# Supplementary material for: Chromatin complex dependencies reveal targeting opportunities in leukemia
Source: Nat Commun. 2023 Jan 27;14:448. doi: 10.1038/s41467-023-36150-7 (PMC9883437; doi:10.1038/s41467-023-36150-7)
Supplement: Supplementary file 3 — Supplementary Data 1 [file 41467_2023_36150_MOESM3_ESM.xlsx]

## Sheet: PFAM_Domains
PFAM_Domain	Representation_in_268_Chromatin_Regulators
PF00628:PHD-finger	53
PF00439:Bromodomain	38
PF00856:SET domain	39
PF00385:Chromo (CHRromatin Organisation MOdifier) domain	21
PF00400:WD domain, G-beta repeat	25
PF02373:JmjC domain, hydroxylase	23
PF00176:SNF2 family N-terminal domain	23
PF01388:ARID/BRIGHT DNA binding domain	15
PF00850:Histone deacetylase domain	11
PF02375:jmjN domain	10
PF02008:CXXC zinc finger domain	10
PF01429:Methyl-CpG binding domain	9
PF10513:Enhancer of polycomb-like	9
PF05033:Pre-SET motif	7
PF02146:Sir2 family	7
PF11717:RNA binding activity-knot of a chromodomain	6
PF01426:BAH domain,	6
PF01853:MOZ/SAS family	5
PF02463:RecF/RecN/SMC N terminal domain	5
PF12998:Inhibitor of growth proteins N-terminal histone-binding	5
PF14048:C-terminal domain of methyl-CpG binding protein 2 and 3	3
PF00145:C-5 cytosine-specific DNA methylase	3
PF05185:PRMT5 arginine-N-methyltransferase	3
PF12203:Glutamine rich N terminal domain of histone deacetylase 4	3
PF01593:Flavin containing amine oxidoreductase	3
PF13508:Acetyltransferase (GNAT) domain	2
PF06466:PCAF (P300/CBP-associated factor) N-terminal domain	2
PF08241:Methyltransferase domain	2
PF00004:ATPase family associated with various cellular activities (AAA)	2
PF13867:Sin3 binding region of histone deacetylase complex subunit SAP30	2
PF04729:ASF1 like histone chaperone	2
PF00956:Nucleosome assembly protein (NAP)	2
PF06752:Enhancer of Polycomb C-terminus	2
PF09110:HAND	2
PF13847:Methyltransferase domain,	1
PF12047:Cytosine specific DNA methyltransferase replication foci domain	1
PF11531:Coactivator-associated arginine methyltransferase 1 N terminal	1
PF12589:Methyltransferase involved in Williams-Beuren syndrome	1
PF01035:6-O-methylguanine DNA methyltransferase, DNA binding domain	1
PF02870:6-O-methylguanine DNA methyltransferase, ribonuclease-like domain	1
PF06464:DMAP1-binding Domain	1
PF08123:Histone methylation protein DOT1	1
PF09340:Histone acetyltransferase subunit NuA4	1
PF10394:Histone acetyl transferase HAT1 N-terminus	1
PF15247:Histone RNA hairpin-binding protein RNA-binding domain	1
PF00583:Acetyltransferase (GNAT) family	1
PF12253:Chromatin assembly factor 1 subunit A	1
PF15539:CAF1 complex subunit p150, region binding to CAF1-p60 at C-term	1
PF15557:CAF1 complex subunit p150, region binding to PCNA,	1
PF04855:SNF5 / SMARCB1 / INI1	1
