# Supplementary material for: Chromatin complex dependencies reveal targeting opportunities in leukemia
Source: Nat Commun. 2023 Jan 27;14:448. doi: 10.1038/s41467-023-36150-7 (PMC9883437; doi:10.1038/s41467-023-36150-7)
Supplement: Supplementary file 4 — Supplementary Data 2 [file 41467_2023_36150_MOESM4_ESM.xlsx]

## Sheet: Chromatin_Regulators
AIRE
ARID1A
ARID1B
ARID2
ARID3A
ARID3B
ARID3C
ARID4A
ARID4B
ARID5A
ARID5B
ASF1A
ASF1B
ATAD2
ATAD2B
ATRX
BAZ1A
BAZ1B
BAZ2A
BAZ2B
BPTF
BRDT
BRPF1
BRPF3
CARM1
CBX1
CBX2
CBX3
CBX4
CBX5
CBX6
CBX7
CBX8
CDYL
CDYL2
CECR2
CHAF1A
CHAF1B
CORO2A
CREBBP
CSTF1
CXXC1
DDB2
DIDO1
DOT1L
DPF1
DPF2
DPF3
EED
ELP2
ELP3
EP300
EP400
EPC1
EPC2
EZH1
FBXL19
FBXW9
GTF3C2
HIRA
HR
HUWE1
IL4I1
ING1
ING2
ING3
ING4
ING5
INO80
INTS12
JADE1
JADE2
JADE3
JARID2
JMJD1C
JMJD4
JMJD6
MBD1
MBD2
MBD3
MBD3L1
MBD4
MEAF6
MECP2
METTL13
MORF4L1
MSL3
MTA1
MTA2
MTA3
MTF2
NSD1
PBRM1
PHF1
PHF10
PHF12
PHF13
PHF14
PHF19
PHF2
PHF21A
PHF21B
PHF23
PHF3
PHF8
PHIP
PHRF1
PYGO1
PYGO2
RAD54L
RAD54L2
RBBP4
RBBP5
RBBP7
RFWD2
RSF1
SAP30
SAP30L
SET
SHPRH
SIRT1
SIRT2
SIRT3
SIRT4
SIRT5
SIRT6
SIRT7
SLBP
SMC1A
SMC1B
SMC2
SMC3
SMC4
SMYD1
SMYD2
SMYD3
SMYD4
SMYD5
SP100
SP140
SP140L
SRCAP
TAF1
TAF1L
TAF3
TAF5
TAF5L
TET1
TET2
TET3
TRIM24
TRIM28
TRIM33
TRIM66
TSPYL2
UHRF1
UHRF2
UTY
WBSCR22
WDHD1
WDR48
WDR5
WDR61
WDR77
WDR82
WDR92
WHSC1
WHSC1L1
ZMYND11
ZMYND8
ASH1L
BRD1
BRD2
BRD3
BRD4
BRD8
BRD9
BRWD1
BRWD3
CHD1
CHD1L
CHD2
CHD3
CHD4
CHD5
CHD6
CHD7
CHD8
CHD9
DNMT1
DNMT3A
DNMT3B
EHMT1
EHMT2
EZH2
HAT1
HDAC1
HDAC10
HDAC11
HDAC2
HDAC3
HDAC4
HDAC5
HDAC6
HDAC7
HDAC8
HDAC9
KAT2A
KAT2B
KAT5
KAT6A
KAT6B
KAT7
KAT8
KDM1A
KDM1B
KDM2A
KDM2B
KDM3A
KDM3B
KDM4A
KDM4B
KDM4C
KDM4D
KDM4E
KDM5A
KDM5B
KDM5C
KDM5D
KDM6A
KDM6B
KDM7A
KMT2A
KMT2B
KMT2C
KMT2D
KMT2E
MGMT
PRDM1
PRDM11
PRDM14
PRDM2
PRDM6
PRDM9
PRMT1
PRMT2
PRMT5
SETD1A
SETD1B
SETD2
SETD3
SETD4
SETD5
SETD6
SETD7
SETD9
SETDB1
SETDB2
SETMAR
SMARCA1
SMARCA2
SMARCA4
SMARCA5
SMARCAD1
SMARCAL1
SMARCB1
SUV39H1
SUV39H2

## Sheet: Spyo_sgRNAs
20nt Spyo sequence 5'-> 3'	Target
GTAGAACCGACCTTTGTCGG	EEF2
GGAGAAGTCGACATGCCCGG	EEF2
ACTGCTGCTGACATCTCTTA	Non-Targeting Control
CATGAGCGCATTGAATAATA	Non-Targeting Control
GCTGAACGCCGACAGGACGG	Non-Targeting Control
ACTAGAGTCATGATCAGCGA	Non-Targeting Control
ATCGGTACCTCTTCACATAT	Non-Targeting Control
CAGGCTGCGCTTCGCAAGCT	Non-Targeting Control
GACGAGGGCGGCAGAGCAGT	Non-Targeting Control
ATAGCGGATGTCCTTGGAAA	Non-Targeting Control
CACGAACTCACACCGCGCGA	Non-Targeting Control
CCAGAAAGCCTCTCCATTAC	Non-Targeting Control
CCAGAGCCTTGGTTTATATC	Non-Targeting Control
GATGTGATCTATGGTTGCGA	Non-Targeting Control
GTGTCGGATTCCGCCGCTTA	Non-Targeting Control
TCACTTTACACTTGTAGTGT	Non-Targeting Control
ACACGAGCAGTGGGACCTGG	AIRE
CACCTGGGGATCTCCCGGAG	AIRE
TGAGCCTGAGAGGAAGATGT	ARID1A
GCCTGAGAGGAAGATGTGGG	ARID1A
GTCTGCGTCAAAGAGATCGG	ARID1B
CTGGCAACCAACCTAAACGT	ARID1B
GTTTCTGAGAAGAATCAGTG	ARID2
GGTTTCTGAGAAGAATCAGT	ARID2
CCAGTGCAGCCTTCACCCTG	ARID3A
GTGCTGGTGACGGAGAAGGG	ARID3A
CTGCGTCCTGAGGGTGAAGG	ARID3B
TTCGTCTTTATGCAGAAGAG	ARID3B
CCTACCCACCACCATCACCT	ARID3C
GCTTCGCCATGATGGGCACG	ARID3C
AGACTGGTTTATCATCAGGG	ARID4A
TGAAAGTAAAATATGGACGA	ARID4A
CAGGCATGAAAGTCCAAGTG	ARID4B
CTGCAGCTGAATTTAAGACA	ARID4B
AACGTGTACGACGAGCTGGG	ARID5A
CAGCCTCTACAAGTTCATGA	ARID5A
CAAGCTGCTCAAAAACTGGG	ARID5B
AAATATGTTTCCACTGACGG	ARID5B
GATCACCTTCGAGTGCATCG	ASF1A
CTAATTACTTGTACCTATCG	ASF1A
GAGGACCACAGTCACACCCA	ASF1B
GAAGCCAGATTTCTCCCAGG	ASF1B
GTTCATCATTGAATACCTAG	ASH1L
CTGTCTTATAGTAACCAGTG	ASH1L
ATCCATAAGAGCTAGCAGGG	ATAD2
ATTAAACTAATACCTCATCA	ATAD2
AATCCAGATAAGGACCCAGG	ATAD2B
AGATAAAGAAAAATTACCTG	ATAD2B
TGAATTCTATACGATCAAGG	ATRX
TGACAAACTGGATTTCAGCA	ATRX
TTTGCTTCACTTGTGTTACG	BAZ1A
CTGTGTTCGACCAAAGCTCA	BAZ1A
TAAGAAACTCCTGCACAGAG	BAZ1B
GCCCTCTATGAAGTACCAGA	BAZ1B
GGTACCCACTCACCAAACGT	BAZ2A
TTAGTACCTGAGCCGCAACG	BAZ2A
CAAGAATAAGAAACTTTGGA	BAZ2B
AAGATTACAACAATCCCAGA	BAZ2B
TGTGAAGCCACCTCTTGAGG	BPTF
ACGATATTATGAAAAGCTGA	BPTF
GGAAACGGTTAGAAGCTCAA	BRD1
CAGAGTCAAAAAGAAAAACG	BRD1
AGGTAGTGATGAAGGCTCTG	BRD2
TGACAGTGCTGAGGTCCATG	BRD2
GATGCTATCCAAGAAGCACG	BRD3
ATACAATCCCCCAGACCACG	BRD3
TGCCCACACTACTCACAGGG	BRD4
AAATTGTTACATCTACAACA	BRD4
GCTACCACAGCATTGTGCAG	BRD8
TGTCAGAAAGGCAGGCCCCA	BRD8
GGAAAAGCAAAAAATCCATG	BRD9
AGATACCGTGTACTACAAGT	BRD9
TGTAGTTTCACAGCATCCAC	BRDT
TGACGTTGTCAAAAATCCGA	BRDT
GGTTGTCAAAGATGCTGATG	BRPF1
ATTCGGTTACCTCAGACAGA	BRPF1
TGCAGAGGTAGAGTATGACA	BRPF3
GCAGGCGGACAGCTGCTCGG	BRPF3
GAATGTGATAGAATTATCAG	BRWD1
GTAGCAGAGATGGAACAGCA	BRWD1
CTGACCTCAATACCATCAGG	BRWD3
AGATGCATAAGAGAATTCTG	BRWD3
TGGAGCACGGAAAATCTACG	CARM1
GCTGAACACAGACCGCTCCA	CARM1
TTTCAGTGAGGACAACACAT	CBX1
GTTTCAGTGAGGACAACACA	CBX1
CTTGCTCAGGATGCACTCGG	CBX2
GCTTTGCAGACATAACAGCT	CBX2
ACACAGTGCTGACAATACTT	CBX3
AACACAGTGCTGACAATACT	CBX3
CCTTGCAAGATATAACACGT	CBX4
GAGTATCTGGTGAAATGGAG	CBX4
GAAGGTGCTAGACAGGCGCG	CBX5
GGATGAGGAGGAGTATGTTG	CBX5
CCGAATCCATCATCAAACGG	CBX6
ACTCGGCAGGTACAGCACTT	CBX6
GACACCGTACTTCTCCTCGT	CBX7
GCATCCGGAAGAAGCGCGTG	CBX7
GTACAGCACATGGGAACCGG	CBX8
TCCCTTTAGGTACAGCACAT	CBX8
GTGGAAAGGCTATGACAGCG	CDYL
ACAGCACCTCGTGAACTGTG	CDYL
GAAAGGCTACGGGAGCACCG	CDYL2
CGGGAGCACCGAGGACACGT	CDYL2
AGGTTTATACTGTACCAAGG	CECR2
ATGGAGAAGAAACTGAATGG	CECR2
GGACTGCTCAGCAACCACAC	CHAF1A
AGTCATCATTGATTTGACAG	CHAF1A
CTCACCATGAAATGTCACTG	CHAF1B
TTGGTATTGACAGATCTGGA	CHAF1B
ACGCCGAGTTAAGAAAGATG	CHD1
GTCCCATATCCACAACACTT	CHD1
GCTGAGGCGAGTGAAAGCTG	CHD1L
CCACAACAAGAACACTCCAA	CHD1L
AGTGGAACAGATTCTCAGGG	CHD2
GAAGCTAATGGCGACCCTAG	CHD2
CTACCACAAGACAGGCCCAG	CHD3
GGATCACCAGGATTACTGTG	CHD3
CAGTCACTCACCGTACAACG	CHD4
GGGCATGTTCTTGAACACAT	CHD4
CTACGTGGTCACCTACACGG	CHD5
AGACCACCAGGATTACTGTG	CHD5
ACCATATGAAGAAAGCACGT	CHD6
CTGGCTGCCGTGGTACACAA	CHD6
AACCCCACTCCAGAACACTG	CHD7
GCACGTAGCACAGATGACCG	CHD7
CAGTATTGACAAGGACAATG	CHD8
CTTTGGGGATCTCAAGACAG	CHD8
TAACTTGGTCAATACCATGA	CHD9
TGAAGATAAGGATACTGGTG	CHD9
TCCATGTCCTTCAACACCAA	CORO2A
CGCGCGCAGAGTAGGCCTGG	CORO2A
TCAAGCGGAAGCTGGACACA	CREBBP
TGACATCGTAAAGAATCCCA	CREBBP
ATTAACGGAACATATAGCAT	CSTF1
GCAGCGATGACTTCAGAGCG	CSTF1
CTGCAATGAGTGGTTCCATG	CXXC1
TGAGGCATGTCGGCGCACTG	CXXC1
CCCAACTCACCCCAGCACCG	DDB2
CAAAAAGAAAGTGACGCATG	DDB2
CATGAAACCATTCTTCACAG	DIDO1
CCAGCCTCACAACAACAGGT	DIDO1
CGGCTCCACAGTGTTCACAG	DNMT1
CACAGCCTTGAAGTCCACCA	DNMT1
GGAGTCCTCACACACCTCCG	DNMT3A
ACGATGGAGAGGTCATTGCA	DNMT3A
GTTGGAACCGTGAAGCACGA	DNMT3B
GAATTACTCACGCCCCAAGG	DNMT3B
ATAAACAGTAGAAACTTGAG	DOT1L
CTACGAGCCCTTCTCCCCCG	DOT1L
CTGCCTGAGTCCCCCCATGG	DPF1
GGCACTCACGTCGTTCTCGG	DPF1
GATACACACGTCATTCTCGG	DPF2
ACGGGGTGAGACAGTACATG	DPF2
GTACTGTTTAAATCCCCCGG	DPF3
CAAACTCACATCATTCTCTG	DPF3
AAGAGAATGATCCATACCAC	EED
ACAATGCAGTGTATAAAGGT	EED
CCTGCCAGAGTTCAACATGG	EHMT1
CCTTATTGTCGAGATCAAAG	EHMT1
GTTGCGATCGATGTTCATGG	EHMT2
AACAGCCAAGATGGGCTGGG	EHMT2
TCTGCGTGACTGTCAAACTG	ELP2
CTGTATGCAATTGACTCGGG	ELP2
AGAATAGCTAGAGAAGAACA	ELP3
ACTTTCCGTTTCGAATTGGG	ELP3
TAATGGTAGAAAGATCCATG	EP300
GAAGGGATTCTGGATCCTGA	EP300
TGGGACCAGGAAGTGCACCA	EP400
GCCCCGGAAGAACTGAGTGT	EP400
GGTCGGGCAGATCCTCACAG	EPC1
CTTGATGACTCAGTGCACTG	EPC1
CCACTGCAGATGCAGCAAAG	EPC2
GATCAGGCATGTCCTTGCCG	EPC2
GGATTGGGATCTTTGCCAAG	EZH1
CAGGATGAGGCTGATCGACG	EZH1
GAATTCATCTCAGAATACTG	EZH2
CATCTCAGAATACTGTGGAG	EZH2
CCCGCACTCAGTTCGCACAC	FBXL19
CCGAGACATGAAGAAGTTCG	FBXL19
TAAGCGAAATAGTACCCATG	FBXW9
CTGAGTCAACGGAAGCCACG	FBXW9
ATGGGCTAGGAAACACTGGA	GTF3C2
GCCATTTCCTTGTCTCTGCG	GTF3C2
GTGTTTGTGCAAAATCCAGG	HAT1
CTTTAGATGCATATTCAACA	HAT1
GGAAGAGGCCTTCTACACCA	HDAC1
CATCCGTCCAGATAACATGT	HDAC1
ACTCCGCCAGTGACTCCAGG	HDAC10
GATGGGAAACGCTGACTACG	HDAC10
CCATAAGGATGGGCACCCGG	HDAC11
TGTGATGGTAGCAACAGCAA	HDAC11
AGTGCTGTGGTATTACAGTG	HDAC2
TCAAAGAGTCCATCAAACAC	HDAC2
ACCTGGAGCACAATGCACGT	HDAC3
ATTGACATTGACATCCACCA	HDAC3
GTTGACGTTGAAACCCACGC	HDAC4
CGTGAGCAAGATCCTCATCG	HDAC4
CTACAGCAGAAGTTGAACGT	HDAC5
GCTCTGTGGACCCCACACTG	HDAC5
GTGGATTGGGATGTCCACCA	HDAC6
GTAGATTGGGATGTGCACCA	HDAC6
GGGAGATGTAGAGCACACTG	HDAC7
GAGGTCAGTGACACTGCCAG	HDAC7
ATGCTGGACATACTTGACCG	HDAC8
GTGGATTTGGATCTGCACCA	HDAC8
ACAGACCTAGGAGTATCCTG	HDAC9
ACGGACAACAGGGTCCACCA	HDAC9
TGTGTGCGGTGGTCAAACAG	HIRA
AAGCTATGTATTTACCAACA	HIRA
TCACCATCTGGAGAAAGCGG	HR
GCAGCCAGGTCAGCACTGTG	HR
TGACCTCACCTTCAGCACTG	HUWE1
CATGGACATGGGCTTCACAA	HUWE1
CCCTCAGGTCACCATCCTGG	IL4I1
GAAGGTGCTGAAGGCCGACG	IL4I1
GTACTGTCCCAAGTGCCGGG	ING1
CCACCTGGTGAACTATGTGG	ING1
ACGTTCCTCTGCATGTCGTG	ING2
ATGCAACCAAGTGTCTTATG	ING2
TGGCTGCGTTGGATTGACAG	ING3
CAAAGAAAAATAAACCTGAG	ING3
GGACCTAGACCAAAGAACAG	ING4
AGGTGGACAAACACATTCGG	ING4
ATAGTGCTCCAAGTACATGG	ING5
TTTCGTGGTAAGGTCCACGC	ING5
AGGATGTAAAGTATTTCCAG	INO80
GACCCCAATTCAGAACACCA	INO80
GGGGTTTATGACAATCTCGG	INTS12
AACTTACCTACAAACAACGC	INTS12
TGAACTAGATGAATACACCA	JADE1
TGAAGATCGAAAGCCTTCAG	JADE1
GAACGAAAAGAAGCCCTCCG	JADE2
CTCATCACTACCCACCTCGG	JADE2
TGAACACAAGAAACCTGCTG	JADE3
GAGCAGTGAATATACTTCCG	JADE3
TTGGTCTCGAGACCAGCATG	JARID2
CAAATCTCAGGGCATCACCA	JARID2
GCAAAACAATAGCATCACCA	JMJD1C
GTGAAATACCTGGTGCTCTG	JMJD1C
TTACCAGGTTGTGCACCTGG	JMJD4
GAGATGGTGTTTGTGCCCAG	JMJD4
GTTTCCTACCAGCACTCCCA	JMJD6
ATCCCAGTTCCGGAGCGTGG	JMJD6
GGAGGCCCCTGACTACTACG	KAT2A
CCAAGGGGTGCTCACAACTG	KAT2A
TTTACAAAGAGGAAAACCTG	KAT2B
TGTTAATGGTATTACCCATG	KAT2B
ATCAACGGAAGACTACAATG	KAT5
CTGAGCGTGAAGGACATCAG	KAT5
TAGAAAAGTAGCCAACAAGG	KAT6A
TCGAGATCAAGGCAAAAATG	KAT6A
CATGTGGAGGTGCTGCAGAG	KAT6B
CCACTTTCCAGAATGCCAAA	KAT6B
AGTGGATGGCAAGAAAAACA	KAT7
CAGATGCTCAAATACTGGAA	KAT7
CCATACTTACAGTTAACCGG	KAT8
GTCCCCGGATGGAAACAATG	KAT8
CCCACCTACCTACTTACCTG	KDM1A
ATACCACACCTTGCATAGGG	KDM1A
ACTGGGCAAAGAATTCATTG	KDM1B
TTACCACTACAGATGGCACA	KDM1B
ATGGATGTGATACCAAACAG	KDM2A
TCACTGCCAAGCACTGTCGG	KDM2A
AAGGACATGAAGAAGTTCGG	KDM2B
GGACAACGGCAGGAGCTCGG	KDM2B
TTTGATCATGAATAGGATCG	KDM3A
ATTGAAGGAAAAGAGAAGCC	KDM3A
GAATTGGGTCATGATCAGGG	KDM3B
CCGATGAGGTGACGAAGCAG	KDM3B
AGGAAGTGCTCAAAGCTGTG	KDM4A
ACTCCGCACAGTTAAAACCA	KDM4A
GTGGCCTACATAGAGTCGCA	KDM4B
TTCATGATCACATTTCCCTA	KDM4B
TACCTTGCAGATAACCCAGG	KDM4C
GACCTTCAGACCCTCCATGG	KDM4C
CCATGGTTTCAACTGCGCAG	KDM4D
ATTGCTTACATGGAATCCCA	KDM4D
CACGTTTGCCTGGCACACAG	KDM4E
ACATCAAGCTGGCCTTGCCA	KDM4E
ATCTACTCTGAAGATCCCTG	KDM5A
TATCACTCTGGATTTAACCA	KDM5A
AACCCTGGTTAAAACCACTG	KDM5B
ATGTTCCCAAGGGAGACTGG	KDM5B
AGATTCCCAATGTAGAACGG	KDM5C
AGCCGCTGTGGTAAGCACGG	KDM5C
CCCCTTCCTGAAATCCCCAG	KDM5D
AAACCACTGTGGTAAGCACG	KDM5D
AACTATACATGAAAGTTCCA	KDM6A
GTTGTTCCTGAAGGTTACTG	KDM6A
ACTACTTGACGGGTTCCTGG	KDM6B
CACGGTGCAGCTGTACATGA	KDM6B
AATACCCCAATCTTACCCAG	KDM7A
GATCGAGTGCGATATCTGCA	KDM7A
CTTGTGTGAACTGTACTGAG	KMT2A
AGAAAGGACGTCGATCGAGG	KMT2A
ACCCACAGTCCTGCACACGT	KMT2B
AGGCCGGGTGGTATGCATGG	KMT2B
TGCGGAACATGTACACACCA	KMT2C
TCACATGGTCGTTATCCATG	KMT2C
ATTGATGCTACGTTGACCGG	KMT2D
TCTTCTGCCCCAGATCACCA	KMT2D
TCAATGATAAGTGCATCAGG	KMT2E
GGCAACATATTGACTGCATG	KMT2E
GCTCAGACACCTATTACCAG	MBD1
TGCCCCATGATGTGGCATCG	MBD1
AAAACCATGGAACTACCCAA	MBD2
TTACTTTCTTCTAGTCCAAG	MBD2
TATAGTAAAAGACATCCCTG	MBD3
GCCGGGGTTCTTCTCCACGG	MBD3
CTTGTCCCTAGTTACACAGG	MBD3L1
CATCTGAAGAGCAGGCAAGG	MBD3L1
TGCCGTAAGTCTGTCCCATG	MBD4
CAACTCTTTCCCATCCACAT	MBD4
GGAAGTTTAAGGAAGCTGAG	MEAF6
TACAGCTGCTGAGGTAACCG	MEAF6
CATCATACTTCCCAGCAGAG	MECP2
GGACACGGAAGCTTAAGCAA	MECP2
AGTGAACATCGACATCAGTG	METTL13
AGGAATGTAATGCCACCCGA	METTL13
GGTGTTATGGAAGCTGCTGA	MGMT
GATGGTGAAGAGCCGGCACG	MGMT
ACCTTTGCTTCATAAAGAAG	MORF4L1
GCCTCTTCTTTATGAAGCAA	MORF4L1
ACAGCACTTTCTCCCCTGAG	MSL3
GAAATTTAAATTCCACTCAG	MSL3
ATACCTGATCCGGAGAATCG	MTA1
CATGGCCGCCAACATGTACA	MTA1
AGAGGAATCAAAGCAGCCAG	MTA2
ACGGATTGAGGAGCTCAACA	MTA2
AAGGATAGAAGAACTCAACA	MTA3
TTAGACTGCAAGTGGCAACG	MTA3
ATGGTTATATGTGACAAGTG	MTF2
CAGATGAAAAATGGCTCTGT	MTF2
ATTCACGATGAAAAGCAGCA	NSD1
GTGAATGGAGATACCCGTGT	NSD1
ATCTCAAGACCATTGCCCAG	PBRM1
TACCGAGAATACATGTCATG	PBRM1
CGATCGCAAAGACACACTGG	PHF1
CAGAGCGACAGACACAACAG	PHF1
TACCTGATGGAATAGCACCA	PHF10
GGATTTGTGACTGTTGTCAG	PHF10
GGACACATCCATCTGCCCAG	PHF12
ACTGGATGAGAGGAGCCACA	PHF12
CATTACACTCGATCATGGGG	PHF13
AGGACAGGTGAATCCAGGTG	PHF13
TTACAGGCATCACAAAACCA	PHF14
TTGTCTGGGAGATAATAGTG	PHF14
CAGATGAGGATCTCATTCAG	PHF19
CCAGTGCGAAGATGCAGCGT	PHF19
GAAGGCCAGGCAGTCCACAG	PHF2
TGAAGCGGGTAACGTCGTAG	PHF2
CCTCTGAAAACAATTCCCAA	PHF21A
GCAGTCCAAATGATATACAC	PHF21A
TTGGGCGCCGTCTTGAGGGG	PHF21B
GGGGCCAACCTGCAGCCCTG	PHF21B
ACTGTCGAAAGCCCTTTGCA	PHF23
TCTGGCAATAAAAGAAGTCG	PHF23
CACACACACCTGTTGCCATG	PHF3
GGACTCCCAGCAAGCAGTGT	PHF3
GAGTACATGGTACCAGACAG	PHF8
GATGTTCTTTGGGGACCAGG	PHF8
ATAGGCTTGCAGATCCACGG	PHIP
TGATGGAAACGTGATAGTGT	PHIP
GGGGGTCCAAGCATTCCATG	PHRF1
GGAGGACCCGACCTTCTGTG	PHRF1
TGGACAGATCTATTCCAGAG	PRDM1
CCAACCAGGAACTTCTTGTG	PRDM1
GTACGTGGTCATCTCCCGGG	PRDM11
TGACGTGCGATGTGTAAACG	PRDM11
TAGATGGAAAAGGAGGTACG	PRDM14
AGAACCAAGAGCTCCTTGTG	PRDM14
GCTCCTGGTCTGGTACAATG	PRDM2
TGGCTCTGTTGATTTCCAGT	PRDM2
GAACACGCAGCATCTCTGGG	PRDM6
GCCTGTATAGATATCCCTAG	PRDM6
AAAGGGTCATGCATACAAAG	PRDM9
GGAACAGCGTAAACACCAGA	PRDM9
GCACCTCTTCAAGGACAAGG	PRMT1
AAAGCCAACAAGTTAGACCA	PRMT1
ACACTTACTTCAGAGCGCTG	PRMT2
GATAAAGTCATCCTGGACGT	PRMT2
GGTACTGAGAGTATTTGATG	PRMT5
TGATGGTGTGAGCATCCCCG	PRMT5
TCGTTTGTACAAATTCCACA	PYGO1
TCAGGATGCCATCTTATGTG	PYGO1
CACTCCGACAGGCACCACAT	PYGO2
TCATGCCTGTGCACTCACGG	PYGO2
GGTGAAGAACTGGTACAATG	RAD54L
GAAGGATTCATGAACCAGCG	RAD54L
CCATGCACCAGTACTCAATG	RAD54L2
CATTGAGTACTGGTGCATGG	RAD54L2
GTACATAGACTGTTGCCTTG	RBBP4
ATTTAAGACCATCTGCCTGT	RBBP4
CTGATAACATAGTGTCACAG	RBBP5
TGATAACATAGTGTCACAGT	RBBP5
CATCCTCTACAACAGCTGAG	RBBP7
AAATGACCCAAGGCTCATTG	RBBP7
GCTTCCAGGAGCATGAGAAG	RFWD2
TCAGGTTCTGATGATGCAAA	RFWD2
AGGTACATACTAGCTCAGGA	RSF1
CCATCTGGGATGATCATCAG	RSF1
TTCAAGCTACCAACCAGACC	SAP30
TAATAAAGCACAACTTGTTG	SAP30
CATGTAGATGAAGTAGGCAA	SAP30L
CTTCACCATGTAGATGAAGT	SAP30L
CCTGTCCAAAACATACCTTG	SET
ACATTTGTCAACCATCCACA	SET
ATTCATCAACCACTGCTGCA	SETD1A
CGAGTGGGGTCTGTTTGCCA	SETD1A
GAGAAGCGTTATGAGGACGA	SETD1B
GTTCGCCATGGAGCCCATCG	SETD1B
GGACTGTGAACGGACAACTG	SETD2
TGTCCTAGAATATTGTGGAG	SETD2
GAGGAGTGTCATATTCACTG	SETD3
GCAGAGCCACACACTCACAG	SETD3
AGCAAAGAACTCCTGCACGT	SETD4
AAATTAGAACGACTTCACGT	SETD4
AAAGCACCGGAAGATCCTGA	SETD5
TGCTGTGTCTGCCATCACCA	SETD5
GTTCTAGGGAGCGAACCCTG	SETD6
CGCCAATCTAGAATACTCTG	SETD6
AGGCACAGTACTTGGATACG	SETD7
AGTTCGAATTACACACCAAG	SETD7
CAAGAACAACACATCGAAGT	SETD9
CTTGATGTTCAACTGCCAGT	SETD9
CGTTACTATATGACTTCCGG	SETDB1
AGAGACACCCAAGAACAAGG	SETDB1
ATAGAGAAGAAACTCCACCA	SETDB2
TTAAGTACAGAAAGACTGTG	SETDB2
TGACCACTGCAGAAACAGAG	SETMAR
CAATTACATTATAGCCATCA	SETMAR
AGTGGCACTCCAGTACAGAG	SHPRH
GATGGGTCTTGGAAAGACAG	SHPRH
GGGAAGACCCAATAACAATG	SIRT1
GATCTGGGAAGTCTACAGCA	SIRT1
GTACCATCTTCCCTACCCAG	SIRT2
TGGATGGAGAGCGAAAGTCG	SIRT2
CTGCCAAAGACCCTTCCCAG	SIRT3
ACATGCAGCAAGAACCTCTG	SIRT3
GGACACAGTGAACCCTGACA	SIRT4
ACTACAGGTCAGAAAAAGTG	SIRT4
CCACTAGACATAAATCACAG	SIRT5
GGCTGCTGGGTACACCACAG	SIRT5
TCGCTGCAGATCCGGCCCAG	SIRT6
TACGTCCGAGACACAGTCGT	SIRT6
CTTCAATGTACATGTTCCCG	SIRT7
CAGACGGGTGATGCTCATGT	SIRT7
GTTATATTAAAGAAGTCCCA	SLBP
GATGAATGCCAGGTTGTCGA	SLBP
ACGCAAAGCAAACTACGCAG	SMARCA1
AGAATAACCTGCATGAACTG	SMARCA1
ATCGCCATATGCAAGCCAAG	SMARCA2
GCTCAGACGTTCAACCTGGA	SMARCA2
CTTGTAAGACACCTTCACCA	SMARCA4
CAGTGGACGTCAGCTCAGCG	SMARCA4
TGATACAAACAACTGCCTTG	SMARCA5
TCCAGTAATTCAAATAAACG	SMARCA5
TCAGCCGTCGAAACAGACTA	SMARCAD1
CTGGCATACCTCTATCAGGA	SMARCAD1
GATCTGCGTGTAGAGCTCTG	SMARCAL1
CTCCCAGGTGAAGCGCACGG	SMARCAL1
GCCTCAGCTGAACATCCATG	SMARCB1
TCAAATCCAGATCGTCACAG	SMARCB1
CCAACTACATGAGTACAGTG	SMC1A
CAAGGAGGAGTTCTACACCA	SMC1A
ACAGCAAGAGGAAACCCTAG	SMC1B
TTACCTGGTAAAAAGCAACA	SMC1B
ATTGAATATGAAACCTCCAG	SMC2
CCTGCATGATGAGAAAGTGA	SMC2
GGATGCAAGAGATAAAATGG	SMC3
ACAAAAGCAGAAATAACACG	SMC3
GATTTCGGTTCTAAGCCCAG	SMC4
GAAATATTAAATGAACACAG	SMC4
ATACCTGTCAAAAACCACTG	SMYD1
TTTACTCTCAGTGATCAGAG	SMYD1
CCTGTGCAAAGAGTACTACG	SMYD2
AGACTGTAAGACTAACAGCA	SMYD2
TGTACGCCAAGGGATCCGAG	SMYD3
AGCGGAAGAGTAGCTCTCCG	SMYD3
CAGAAACACAGAGAGCACAG	SMYD4
GGACACCAGAGTCACCAATG	SMYD4
AGGCAGAGGAGAATGCCCAG	SMYD5
TCTGCGGAGACTCTTCACAG	SMYD5
AGGGCCCACAGAAGCCCATG	SP100
TCACCCTGTAAAATTCCTTG	SP100
TCCCGCCTGTGGAAGCTGAG	SP140
TACCTCTCAGCTTCCACAGG	SP140
GGACTGCCACATCCCACCTG	SP140L
ACTTCTCACTTTCCACAGGT	SP140L
GGGAGATGGAGTTGAAACGG	SRCAP
TCAAGGACCACAGCTCCATG	SRCAP
TTACCTCAGAGGAGGCAGAG	SUV39H1
GTACTCATTGATGTACACGA	SUV39H1
TGCAACTCAAGGTGTCAGTG	SUV39H2
TTCGGGGAAGACGAGTATCG	SUV39H2
ACAGTGTTAAGTATAATGGT	TAF1
ACAGACGTTCACAATCTCCT	TAF1
CAAAATGATTGTCAATCCAG	TAF1L
TGTCATTGATGATAGACTCC	TAF1L
GCAGTCATGATTCCAACACA	TAF3
CGTCAGGCTTGTTACACCCA	TAF3
GCTCTGCAGACAGAACTGTG	TAF5
GTGAACAGACTGTATCAGTG	TAF5
GTACAGCACGAGGTTCCTCG	TAF5L
CTCACCTTCAGTCCAGACAG	TAF5L
GAAGAAAAGAAAGCGATGTG	TET1
TGCCAGCAGAAGACCAACTG	TET1
AGAACTGCTTGTGTCCAAGG	TET2
GGAAGGCCGTCCATTCTCAG	TET2
GTACTTGTGAGCCCTGCCGG	TET3
CTGCAAACTGCGAAAATGTG	TET3
AAACTGTGCTGAATTCAATG	TRIM24
TGTGCAGTTTGTCAAAACGG	TRIM24
CCGGCAGGTGACAGTCCAGG	TRIM28
TCACCCTGGTACATCCTGCA	TRIM28
TGTGCTGTCTGCCAAAACGG	TRIM33
CTTGAAGATCAAACGGACAT	TRIM33
AGCTCACTATACCACCCCAG	TRIM66
TGGACCTGTCAATCATCCGG	TRIM66
CTCAAACCATAGCCTCCCAG	TSPYL2
GGAAAATGTCTTCATCACGT	TSPYL2
ACTCACCACTCGTCCTCGCT	UHRF1
GCAGGTACTGCCCTGAGTGC	UHRF1
TTTCCCACCACATACACGAC	UHRF2
GCTCCTGTCGTGTATGTGGT	UHRF2
GCTGAATAAATCTATACACA	UTY
AACTGTATATGAAAGTTCCA	UTY
AGTCTGTGTTCACCAATGAG	WBSCR22
GGGTGCTGGAGAAGAAGGAG	WBSCR22
GCATACAGAGGGACACACGG	WDHD1
AAAGGAAAGACTTAAAACAG	WDHD1
TTAGAGTATTCACATCCCAA	WDR48
AAAGGCCTTAGCATATGCCA	WDR48
GAGACAATAAGGTTGGACTG	WDR5
GAACTTCACAAAAGACACGG	WDR5
TGCAACGTTCAGCACCCAGG	WDR61
TGCTTGGGGGACAAACAAGA	WDR61
GTGGTACTGAGTTCATACCG	WDR77
TGGTAGCAAAGACATCTGGT	WDR77
AATATCCTCTTTAGGTTCAG	WDR82
TAAGGTGTTCCGCGAAAACT	WDR82
CAAACTTGAAATGGGCTGGG	WDR92
GGCAGGAACTGTGAAGGTGT	WDR92
GTGCTGTGAGTCCTGCCCAG	WHSC1
GTGAATGGGGACACTCGTGT	WHSC1
GAATTTGTAAATGAATACGT	WHSC1L1
AGTGAATGGAGATGTTCGAG	WHSC1L1
ATAAACACCCGATGTACAGG	ZMYND11
GGACGTTCCCACCATTCAAG	ZMYND11
TAAGTGTCTGAGACTGACAT	ZMYND8
TCAGAAAATGAAACAGCCAG	ZMYND8

## Sheet: Saur_sgRNAs
21nt Saur sequence 5'-> 3'	Target
GGCCCAGGCCGCACCTTCAGC	EEF2
TGATGCCCGCCTTGCACACCA	EEF2
CTGCGGGGCCTCAGTACACGG	Non-Targeting Control (CD81 no cut)
CAGGAGGTTGGTGGTCTGCGG	Non-Targeting Control (CD81 no cut)
TGGCCGCCGGCATCTGGGGCT	Non-Targeting Control (CD81 no cut)
CCTCATCGCTGTGGGCGCTGT	Non-Targeting Control (CD81 no cut)
GCAGTTCTATGACCAGGCCCT	Non-Targeting Control (CD81 no cut)
TGGTCTGCGGGTCATGGCGGA	Non-Targeting Control (CD81 no cut)
CGCCTCCCTGCCTTACCGTCC	Non-Targeting Control (CD81 no cut)
TCCTGGGCTGCTACGGGGCCA	Non-Targeting Control (CD81 no cut)
TCTTCACCACAGCCTTGGCGT	Non-Targeting Control (CD81 no cut)
TCTTCTCCGGGAAGCTGTACC	Non-Targeting Control (CD81 no cut)
CCAGGCTCACCTGGTCCTTGT	Non-Targeting Control (CD81 no cut)
GCGGGGCCTCAGTACACGGAG	Non-Targeting Control (CD81 no cut)
CGGGTCATGGCGGAGCCACAG	Non-Targeting Control (CD81 no cut)
CCTTGTTGACAAAGCCCCAGA	Non-Targeting Control (CD81 no cut)
CCTGCCTGTCCCCTCCGCTCC	AIRE
TCCGCTCCGGGAGATCCCCAG	AIRE
GAGATTGGTGGATTGACTCAG	ARID1A
ATGTGTCTGTGAAGGAGATTG	ARID1A
GAATGAGCCAGAGAGAAAGCT	ARID1B
CCGATCTCTTTGACGCAGACG	ARID1B
TGCGGCAGTTCCACCACAGCA	ARID2
ATCAGTGGGGAGAAATTGTTG	ARID2
AGCCTTCACCCTGCGGACCCA	ARID3A
ATGAAGCTGAACAAGTCATCC	ARID3A
TCGTCTTTATGCAGAAGAGGG	ARID3B
CGCCTTCACCCTCAGGACGCA	ARID3B
TTAGCTTCATGCAAAAGAGGG	ARID3C
CTGTTTAGCTTCATGCAAAAG	ARID3C
CCCTGATGATAAACCAGTCTG	ARID4A
GGAAGCAGCTGAATTCAAAAT	ARID4A
GAAACAAGTCTACCAAGATCT	ARID4B
TACTTGGTGCATTACTGCGGA	ARID4B
GTGCCCCATCTCGGCTTCAAG	ARID5A
GGAGCGACACACGCCCATCGA	ARID5A
AGAAAGGAAAACGCCGATAGA	ARID5B
TTCAAGCTGCTCAAAAACTGG	ARID5B
CGTTCCAGTTCGAGATCACCT	ASF1A
CGAAGGTGATCTCGAACTGGA	ASF1A
GAGTGGGCTACTACGTCAACA	ASF1B
CTGGCACAGGGCCCACCAGCA	ASF1B
CACAAAGGTAGTGCTCCACAT	ASH1L
TGGACCCATAGGGAGACCCAA	ASH1L
TGAGTGCAGTCAAGGGGATAA	ATAD2
GCTTGCTATTGACAAGCGATT	ATAD2
GTCTCCTGAGTGCAGGATCTA	ATAD2B
TTTAACATCTTCAGCAAACCG	ATAD2B
GTCTAGCTGCAAACACCAAGG	ATRX
CTTGCTCAAGGAAGGAATGTG	ATRX
TAGCTGAGTTTATTGATGACA	BAZ1A
GTTCTTTGTGATGGCTGTGAT	BAZ1A
CCGCTTCAGCTGGCCCTTCAG	BAZ1B
CCCTCTATGAAGTACCAGATG	BAZ1B
CTGTGAACCCACGTTTGGTGA	BAZ2A
AAGTTCGTCTTCCCCTCCAAC	BAZ2A
TAGAAAAGGCCATGCATCCTC	BAZ2B
AGCTTCAGTGCAAAAATAAGA	BAZ2B
CTTCTGCACACTGGTAAAATG	BPTF
CTCTTGAGGAGGTGCCAGAGG	BPTF
TCCTGATGGACCGCTTCGAGA	BRD1
CGGGCTGCGCAAATATCCTGG	BRD1
GCATAGGCAGCATGCTTCTTA	BRD2
GCTGTCAAACTGGGTCTACCG	BRD2
TGCAGAGGAAGATGGATGGCC	BRD3
GCTACTGCGACAGCATCCTCA	BRD3
TCCAGTCTAAACTGGAGGCCC	BRD4
GCCGTCAAGCTGAACCTCCCT	BRD4
AGCCTGAAGAGAAATCTCTCT	BRD8
GAGAGCTGCAGCTAATCATAG	BRD8
TGAAAGACAAAATTGTAGCTA	BRD9
TTGCTTTCAGAAAAGATCCCC	BRD9
TTGACAACGTCATAGTAGTTA	BRDT
TCACGAAGTTGTGACAATGGC	BRDT
AACTTGGAGGCTTACCGCTAC	BRPF1
ACCTAATGGACCGACTGGAGA	BRPF1
CCCACCTGTACCGCACCTTGG	BRPF3
GGACATGGTGAATGAAAAACG	BRPF3
GCCAGAACATTTAACGAACCT	BRWD1
TCAGATATGGCAGTAAACTAT	BRWD1
GAATGGCCCTGAAGGACTGCA	BRWD3
AAGCAACTACAGTACAATACA	BRWD3
ATGATGATGTCCACCTGCTCG	CARM1
GGCTGTAGAGGGCGATGCCCG	CARM1
TCCTAAAGTGGAAGGGATTCT	CBX1
TGTGTCAGTGAAACTTACTCT	CBX1
GTGGCGCGGCTGGTCCTCCAA	CBX2
TCTGGAAGGCCAGGAGCAGCC	CBX2
TCCTGAAGTGGAAGGGATTTA	CBX3
AGTGGAAGGGATTTACAGAGT	CBX3
TCTGGAAGGCGATCAGCAGCC	CBX4
GGTGGAGAGCATCGAGAAGAA	CBX4
GGTTCCCAAGTATTGTGCTCC	CBX5
GGCGCGTGGTTAAGGGACAAG	CBX5
GTTCGAAGGCTGCAATGAGCC	CBX6
CATTGCAGCCTTCGAACAAAA	CBX6
CCTCGTAGGCCATGACGAGGC	CBX7
TCGAGTATCTGGTGAAGTGGA	CBX7
GGCTGCGAGCAAGCGAGCATC	CBX8
TGGAATACCTCGTGAAATGGA	CBX8
AACAGCACCTCGTGAACTGTG	CDYL
TTCGGTGGAAAGGCTATGACA	CDYL
GGAAGAACAAGAAAGGAAAAT	CDYL2
AGCACCACCTCTTGCACTGTG	CDYL2
ATTTCCAGCATGGAGAAGAAA	CECR2
CCACAGGTTCCAAGAAGGGCC	CECR2
ACGGGAGCAAGGTCATCATCC	CHAF1A
AGCTCCGTGGCGAACATTCCT	CHAF1A
CACCCTCAGTGACATTTCATG	CHAF1B
TGCCGGCGTGGACACCAATGT	CHAF1B
GGTCTGATGATGCGTCCATTC	CHD1
CCTCAAGCAGCAGAATGTTAG	CHD1
CAGGCTCCACAAAACTGAGGA	CHD1L
CGCCTCAGCAGAAATGGCTGC	CHD1L
AAGGGGAGAGAAAATGGCTAC	CHD2
TCTTACATCCACAGCACATGG	CHD2
CCCCACAGTGTGGATAAAAAG	CHD3
AAATTCTATGTGGTGACATAC	CHD3
TGGCTCTGTCCCCGTTGTACG	CHD4
CCTTACGATCAGGCTTCTTGG	CHD4
TCCTGGGTGAAGGAGCTACAG	CHD5
GGAGCTGAGCCAGATGCAGAA	CHD5
GGAACTTGAAGACTCCTGAAA	CHD6
GCACAGAAGATCAAGCGATTT	CHD6
ACATAGATCAAGCAAAGATCG	CHD7
AAAGGGAATTCCGAACCTGGA	CHD7
TAGAGGTGGATAGGATATTGG	CHD8
ATGTACTGCAAAGATTCACGG	CHD8
ATGTAGATCTTGCAAAAATAG	CHD9
TACCAATTGAACAAGAGCCAG	CHD9
AGTGCTGGCTATGACTACAAG	CORO2A
AGGCGATCTCAAAATCATCAA	CORO2A
AAGCACTGTATCGACAGGACC	CREBBP
GCTCTATAATCGCAAGACATC	CREBBP
TCATGAACCCGGGGTTGGTGG	CSTF1
TAGTGCACTCCCCCACCAACC	CSTF1
AGAAGATGGCCAAGGCCATCC	CXXC1
AACGGTCAGCCCGCATGTGTG	CXXC1
CACGGACCAGAAGAGCGAGAT	DDB2
TGGAACCCACAGCCACGGTGC	DDB2
CCGCCAGCCTCACAACAACAG	DIDO1
TGATTTGCTGTGACCGCTGTG	DIDO1
ACCTGAGGAAGGAAACCACCA	DNMT1
TGTTGATCAGGTCCTCATAGG	DNMT1
TACCGTAGAGGCCCTTGCGAG	DNMT3A
GCCGCACCATGCCCACCGTGA	DNMT3A
ACGTCGCTTCTGAAGTGTGTG	DNMT3B
GGTCATCACCCTCCTTGGGGC	DNMT3B
AAAAAGCATGCAGAATACACA	DOT1L
TTTCCTTCCAGACCATGGACC	DOT1L
TGCGGAACCTCCGAGAACGAC	DPF1
CGGGGTTACCACATGTACTGC	DPF1
TGCAATATCTGCGGCACCTCC	DPF2
TAGCCACGATCGCAGTCATCA	DPF2
CCTCGGTCACAGTCATCGCAG	DPF3
TGTGGGACCTCAGAGAATGAT	DPF3
ATTTGGAGGCGTAGAAGGGCA	EED
CAATGAGCTGAAATTCCATCC	EED
TCCCACCAGGCACCTTTGTCT	EHMT1
GTCGTCGATGCACACGCAGTA	EHMT1
AGACCCGGACGGGAATGATGT	EHMT2
CGCAACATCACCCACCTGCAG	EHMT2
GACAGCAAGTATTTCTTCACT	ELP2
GTGTCCTGAAATGACAATCTC	ELP2
AAAGAATAGCTAGAGAAGAAC	ELP3
GAAGAAACTTTCCGTTTCGAA	ELP3
GTTATATAACCGGAAAACATC	EP300
TTACAGGGATTCCTAAAAGCT	EP300
CCAGGAAGGTATTGTGCAGCG	EP400
GGACGTTATCCTGCAACCTGG	EP400
CTCTGTAGATTCAGTTCCAAG	EPC1
CCACCGGAATGGAGAAGGAAG	EPC1
ATGCAGCAAAGTGGGCGCTGG	EPC2
TCCAGCGCCCGCGCTCGGAAG	EPC2
CCGGATGGGGCACCTTCATAA	EZH1
ATCCCAACTGTTATGCCAAAG	EZH1
TCAAAGATCCTGTGCAGAAAA	EZH2
ACCATCTGACGTGGCAGGCTG	EZH2
GCTGCCGGGCCTGTGTGCGAA	FBXL19
ACAGGCCCGGCAGCGGCGGCA	FBXL19
ATGTGGTGTACAAGGCTCCCA	FBXW9
GTCTCACCTGGAGCAGCAGCA	FBXW9
CCTGTTAGCTTTGCACCATTG	GTF3C2
CATGGGCTAGGAAACACTGGA	GTF3C2
TAAGTTACTTACTCATCCCCA	HAT1
CTCCTCCTGTTGGACTGAGAA	HAT1
AAGCAGCAGACGGACATCGCT	HDAC1
AACCTAACCGATCCCCAGATA	HDAC1
TCACCTCAGGGTCCCCGATGG	HDAC10
AGGGGCAAATGCAGGCCACGC	HDAC10
GAGGCTGGGCCATCAACGTGG	HDAC11
ATTGATCTTGATGCCCATCAG	HDAC11
GTTGAGAGCTGACAAAACTCA	HDAC2
CAATGAGAGATGGTATAGATG	HDAC2
GTATAACCACCACCACCCAGC	HDAC3
AGCCCAATCGATCACAGCCCA	HDAC3
CAGCTCCACGAGCACATCAAG	HDAC4
CGGTGGTCATGCCGATCGCCA	HDAC4
CAGGCTTACATCTGGCGGTGA	HDAC5
TGCAGAAGCAGCTCCTGTTCG	HDAC5
TCGTAGGTGTCTGCTAGGACA	HDAC6
CATGGCGAGCAGCCACAGCCA	HDAC6
TAGTCGTGATGCCCATCGCCC	HDAC7
GCTGCCGGCAGGCGATGGCCA	HDAC7
CTTTACCTAGCCCATATTCTA	HDAC8
TTATACTCACCTCCTCCCAAA	HDAC8
GGGGGTTGGTGCCATACAACA	HDAC9
TCCAGAAGCAGCTTCTGATAG	HDAC9
GAGGTCATTCTGGCTTGGTCA	HIRA
TATTCCAGATCACAACCTTCC	HIRA
GGTCTCAGGGGAGAGGAAGTG	HR
CCTCACCATCTGGAGAAAGCG	HR
CCAGCACCATGGAGCAGGCCA	HUWE1
AGGTACGGAACAAGGCATACA	HUWE1
CCATCTGGTAGATGTCTTCGG	IL4I1
GCACACCGCCTACCCGCACGG	IL4I1
AGATGATCGGCTGCGACAACG	ING1
CAGAGATCCTGAAGGAGCTAG	ING1
GTGACAATGAACAGTGTCCAA	ING2
TGGAAAATCGGGCAAGACAAA	ING2
AGGTATCTTATGGTGAGATGG	ING3
TGCAATGGATCAACTAGAACA	ING3
ACCTGGTGACAAAGGCAATAG	ING4
AGGGACCTAGACCAAAGAACA	ING4
ATTGGCTGTGACAATCCAGAC	ING5
AGCTGGACCAGAGGACGGAAG	ING5
GCAGGATGTAAAGTATTTCCA	INO80
AGAAAAGTCATCAGAAGGTTC	INO80
GGGCACAATACCACACCAGGC	INTS12
CCCCAGGTGACAGACAAGGAA	INTS12
ACTAGATGAATACACCATGGA	JADE1
ACACCATGGAGAGGGTCCTAG	JADE1
AACGAAAAGAAGCCCTCCGAG	JADE2
ATCAACTCGGAGCTTAAGGAG	JADE2
AGCCTGGCTACATCAACATCA	JADE3
CTGGAGCAGTGAATATACTTC	JADE3
TCTGGGGACAGGGAGTCGTAG	JARID2
CACTGGTGCTGACTGCATTTG	JARID2
GGAAAGATGTTGACAAGATAA	JMJD1C
AGCATCACCAAGGAACTGAAT	JMJD1C
GCGCCGTGCAGGAGGAGGTCA	JMJD4
CACCATCTCCATCAACCACAA	JMJD4
CATTCCAGGCACTGGTTCCCA	JMJD6
GGTCACTTTGATGAGTTCCCT	JMJD6
TCTACTTCCTCACCTACGCCG	KAT2A
GCGAGTACAACCCCCCGGACA	KAT2A
AGCGAGTCTTTACCAATTGCA	KAT2B
GGAGTTGTAGCCATGCCCTAG	KAT2B
CTTTCCTCTTCTACGTCATGA	KAT5
GGCGGAACCAGGACAACGAAG	KAT5
GCTGGACTTCCGTAGTGACCA	KAT6A
CCATGTGAAAACCTCGGTCAC	KAT6A
GATCGACAAGAGAGATGGCAG	KAT6B
ATGCAAGACATGCAGTGCCTG	KAT6B
CTTCTGTTTCAGAAATCAGTC	KAT7
ACTGAGGCATAGTAAGGATAC	KAT7
TTCTGCTGAAGTGATCCAGTC	KAT8
GTTGATGGCAAAGACCATAAG	KAT8
CTGCTAAAGCCACAGGCACAC	KDM1A
GAAAGCTAGAAGAAAAACTTC	KDM1A
GTGACCACACTCTGCTAACTC	KDM1B
GACATTCAACTCAAATCTCCA	KDM1B
TGTGTCAGGAGCCAGACGGAG	KDM2A
GGGGGATGAGCCAGAAGACCT	KDM2A
CCTGCCTGCGGACCGAGTGCG	KDM2B
GAGTGCCACTTCTGCAAGGAC	KDM2B
CAAAGGACACGGAGAAGATAA	KDM3A
CATTAAGAAAACGTCTTCATC	KDM3A
CCTTGCACGCCATACTCCTCA	KDM3B
CCTGCTGGAGCCCCACACCAG	KDM3B
TTCAGGTGACTCAAGAGGCTG	KDM4A
CCACATGCCAAAGTACAGGTA	KDM4A
CACCGGGCGGGCCTGGCCAAG	KDM4B
GCTACCACGCCGGCTTCAATC	KDM4B
AACTCCCGGAACTCCTCCATG	KDM4C
CCACATGCCAAAATAGAGATA	KDM4C
TGATATTTCATCCAACCAAAG	KDM4D
GCAGGAAGGCCCCACAACCCC	KDM4D
CAGCCCCGAGAAATGTCTGGG	KDM4E
TTCCCTTCAATTGCATGACTC	KDM4E
AGGTGATGAGAGAGCTGGCCC	KDM5A
GATATCTGCCAGGAAAAGGAA	KDM5A
GGGTGAGCCAAAAACCTGGTA	KDM5B
CTGGTGTGGAAAGCATCCCTG	KDM5B
CTCCATTAACTACCTCCACTG	KDM5C
ATTTCTTCTTCAGGCCCAGAC	KDM5C
CTCTCTTTCCCAGGCCCAAAC	KDM5D
CTCACCAATGCAGATAGTTAA	KDM5D
TTGGGCCACCAAGAACCCATT	KDM6A
AGAAATAATTTGAATTTCCTA	KDM6A
AGGCACGGCGTGGACTACTTG	KDM6B
TCAACATTGGCCCAGGCGACT	KDM6B
ACGACGTGAACCGCTTCATGA	KDM7A
ATCTCCAAAGAACACCTCACT	KDM7A
AGTGCCGAAACAGCTATCACC	KMT2A
GCATGGTGGCATCCACTACCT	KMT2A
TCGACGCGGGGGAGATGGTCA	KMT2B
ACGGTCCGCAGGTGTACAGCA	KMT2B
TTGAGAAACACACCATGGTCA	KMT2C
AAATCAGTACCAACCAATGGC	KMT2C
CCTTACTGTGTCAACAGCAAG	KMT2D
TAGAAAAGCACACAATGGTTA	KMT2D
ATTTAGAGTAGAATAACACAA	KMT2E
TTGGGTGTACAAGACCGCCTG	KMT2E
ATCACACGCAGGGCCCAGGTA	MBD1
ACGCTGCCTCCGGATTGTGGA	MBD1
CCGGGCCACGGAGAGCGGGAA	MBD2
GAGATGTGTTAAGCCAAACAG	MBD2
GCGCAATGGAGCGGAAGAGGT	MBD3
GCGTGGTGTTGAGCCATACGC	MBD3
GGTGGAGATAATTCCTGCAGA	MBD3L1
GAGATAATTCCTGCAGAGGGA	MBD3L1
GTCTGTCCCATGTGGATGGGA	MBD4
AATGCCGTAAGTCTGTCCCAT	MBD4
TCGGTATCTGACCAACCAAAA	MEAF6
CACGAGCTCCGCCAGCTCCCG	MEAF6
CTTCCGTGTCCAGCCTTCAGG	MECP2
GGCAGGGTGGGGTCATCATAC	MECP2
ATTGGGTGTGGCAACTCAGAA	METTL13
TGAAGATGGACATGACGCAGA	METTL13
GGAGCAATGAGAGGCAATCCT	MGMT
TCCACCAGCCCGAGGCTATCG	MGMT
AAAGGCGCACACTCACCCTCC	MORF4L1
AGTTGGGATGAATGGGTTCCG	MORF4L1
CGAAGCACAGCACTTTCTCCC	MSL3
CGTACAGCACTCGCGCCTTGG	MSL3
GCGTCACCCTGCTCAACGAGA	MTA1
CCCTGGCCGACAAGCACGCAA	MTA1
TAACCAGGTAAGGATTGCTGG	MTA2
TCTGCACGGGGTCAAACACCA	MTA2
TCAATGAGGGGTCATAGACCA	MTA3
GATTCATACTGGCGTGACAAA	MTA3
GTTGCAAAAACACACTGCCGA	MTF2
TTTCATCTGAATCAATCACAC	MTF2
CACGATGAAAAGCAGCAGGGC	NSD1
ACTTAGTGCAAAAAGGCCTAC	NSD1
TCATGACAAAGTCCTCAACCA	PBRM1
GTCTGTATTGAAAGACTGTGG	PBRM1
TCAGAGCGACAGACACAACAG	PHF1
TGGAGAGGGAGAGGGCACATC	PHF1
AACATCATTTCTTCTTCATGG	PHF10
CAGTCACAAATCCAGCGACCT	PHF10
GTTCCCCACAGTAACCCTCCA	PHF12
GCAACATTTCTTCACTCAGTG	PHF12
CATTTGCCGGCCGCCCCATGA	PHF13
GCCGCCCCATGATCGAGTGTA	PHF13
TCCAAACAGCCAAAATGGTAG	PHF14
TTTCAGAAGCTGAACTCATAA	PHF14
CTCATCTGCGGGAAGTGTGGC	PHF19
CTAGGGAAGACATCAGGGCCG	PHF19
GGTACCAGGCAGAGGCGCCCC	PHF2
AAGGCCAGGCAGTCCACAGGG	PHF2
GGGACAGATCCACATGCCCTT	PHF21A
GAAAACAATTCCCAAGGGCAT	PHF21A
CAAGACGGCGCCCAAGGGCGT	PHF21B
GGCAGCTGAGGTGGTAGGCCC	PHF21B
CCTTTGCAGGGCGGCCCATGA	PHF23
CTTAATCTTAGCACAGGAGAG	PHF23
AGCAGATGGGCGAGGAAGACA	PHF3
ACTGGTTTCATGGTGATTGTG	PHF3
ACGATGTGACCCGCTTCATGA	PHF8
GGAACTGCTCCAGCACTCAAA	PHF8
AAAAGAGAACTCTAGGATCGA	PHIP
CTGGGAATTATGAGTCACCAA	PHIP
CTCTCCAGGAGGTGCCGGTGG	PHRF1
TGCCGCACACCTCACAGAAGG	PHRF1
AAAAGCAACTGGATGCGCTAT	PRDM1
TTGGTGTAGATTTCACCTATT	PRDM1
TTCACCGCAACCTGGCCAGAG	PRDM11
GAAGAAGCCAGCTGATTTGTC	PRDM11
ACAGATTTACCTCCCACATCA	PRDM14
GAGAGCTGCAAAGAGATCCAT	PRDM14
AAGGGAAACTGGCTGCGATAT	PRDM2
ATCGCAGCCAGTTTCCCTTCT	PRDM2
GCAGAGGATCCAGCAAGGCAC	PRDM6
TGTGCAAGGCACTGCGGAGAA	PRDM6
AATGAGGCATCTGATCTGCCG	PRDM9
GGCAGGCTCTTCTTACCAGCC	PRDM9
GGGGCCCGCAAGGTCATCGGG	PRMT1
GGCCTTGGCAGCAAACATGCA	PRMT1
CTATGCAGTTTGAGTTCATGA	PRMT2
CACTATGCGCGGCCTAGAGCG	PRMT2
ATAGTAAGAGGATTGCAGTGG	PRMT5
GGTAGGAGCAGAACTCCTTCT	PRMT5
ATGGTTTCATCGGATCTGTAC	PYGO1
CCTCGTTTGTACAAATTCCAC	PYGO1
CCTGCCAGAAATGGTTCCACC	PYGO2
CCTCACTCCGACAGGCACCAC	PYGO2
GGACAGCTTGAACACCAGCCG	RAD54L
TCTAGGGAGTGAAATTCCTGT	RAD54L
GAAGAATATCCGCTCTCGCCG	RAD54L2
CAGACTTCCTTGGCACCCGGC	RAD54L2
TGTACATAGACTGTTGCCTTG	RBBP4
TTGTACATAGACTGTTGCCTT	RBBP4
AGCCGAGATGGTCATAAACTC	RBBP5
ATGTTATCAGTGGAAGCACTC	RBBP5
ATGTGGCCTGGCACCTGCTGC	RBBP7
AGGCCACATCCTCTACAACAG	RBBP7
GCATCATCAGAACCTGAAGCC	RFWD2
CAGGAGCATGAGAAGAGGTGT	RFWD2
CAGTATGGTATCCACTATCGC	RSF1
ACTATCGCAAGAGTCACACAG	RSF1
ATTTGTTCTTGTCATTCTTCA	SAP30
ACTTCAAGCTACCAACCAGAC	SAP30
GCCTACTTCATCTACATGGTG	SAP30L
CGACACTTCAGGAACATACCT	SAP30L
ATTTAGGATTTGACGAAACGT	SET
AACCCATTACAGTACTACTTG	SET
GCTACGCCAAGGTCATCACCA	SETD1A
CCTTGGCGTAGCAGTTAGGCT	SETD1A
TCGCGGCTGACGAGATGGTCA	SETD1B
GCTATGCCAAGGTGATCACGG	SETD1B
GTGGAGAGGTACTCGATCATA	SETD2
AAGAGTTTAAAGCTCGAGTGA	SETD2
AGAGCAACAAGAGATATCAAG	SETD3
ATCCCATAAAGGAATCAGAGC	SETD3
TTCAGCAGGTCCAGGTACGGA	SETD4
AAGAGCAGAGAGCCCACGTGC	SETD4
TTCAATGGTGTAGAGATGTGT	SETD5
ACATCTCTACACCATTGAATT	SETD5
AGGATTTGGCCAACATCCGCA	SETD6
ACAAGGGCCACCAGCTGGTGG	SETD6
GACCGTTTCTTCATCAAGGGA	SETD7
TGCATTTGATGGGCCCAAAAC	SETD7
ATCCCTTTGTCATTCCCATCA	SETD9
TGACATACTGTCCCACAGCCA	SETD9
ACAGCGGTACAGAGGACCCTG	SETDB1
GCTACCAGTACAAGAGACTAG	SETDB1
TAATCGACAATTGTGTCAAAA	SETDB2
ACTCAAGTTCAAACCATGTTG	SETDB2
CAGATCCTATATCTCTAAGGC	SETMAR
TTTGGCTCACAAGAATGATTA	SETMAR
CTGTCAATTGGATGCTACAAC	SHPRH
AGAGCCCAGTCAGAAATCTTC	SHPRH
AAGTTGACCTCCTCATTGTTA	SIRT1
TGAAGTTTACTAACCATGACA	SIRT1
CCTACCTGCGTGTAGCAGCGC	SIRT2
CCTCACCTTTCATCCAGCTTA	SIRT2
ATGAAGCAGCCGGAGAAAGTA	SIRT3
TTCCCAGGGGAGGACATTCGG	SIRT3
AGGATGATCCCACCACCAAGA	SIRT4
GATGCTTTGCACACCAAGGCG	SIRT4
GGTAGAACTCCCACACCCGGG	SIRT5
ACGCCGGGCACCGCGCCATAG	SIRT5
TCAGACCTGCTGGCCTCATCG	SIRT6
TGCCACCTTCAGGGGTCCCCA	SIRT6
GTACCTCCTGCGTTCCCAACA	SIRT7
AACTGTGACGGGCTCCACCTG	SIRT7
CAAAAATGCAGAGCCACCTTC	SLBP
AAATTTATTAGGGGTCTTGGG	SLBP
CTTACTGCATGAAGTCTTTCC	SMARCA1
AGAAGAGCAAAAAAAGATTGA	SMARCA1
AGGAGGAAGTTGAGGAGGGCC	SMARCA2
TGTGATAAACTACAAAGATAG	SMARCA2
TGCCCTCGCGAAAGGAGCTGC	SMARCA4
GTGCGACATGTCTGCGCTGCA	SMARCA4
AGTGAACCTAAAGCACCCAAG	SMARCA5
CCCAAGAAGAGAAATTGTTTG	SMARCA5
TACCCCCCAAGAAAGATCGAA	SMARCAD1
AATCTGTTGAAAAGACCCAAA	SMARCAD1
ACTTCGCTACTGTGATGCCAA	SMARCAL1
GCAGCTATGCCGGTCCTAAAG	SMARCAL1
CGATGGCTGGCACAAACGTCA	SMARCB1
TGGCAATCTCCACTGTGGGCA	SMARCB1
AAATTCTCTGTGAACCACTCA	SMC1A
ATTGAGAACTTTAAGTCGTAC	SMC1A
ATAGGGATTTGAGTGTCAAAA	SMC1B
TTTCCAATATGTGCTCCATGA	SMC1B
AGATGCTCTTGCAGAGGCTCA	SMC2
AATGCTATGCTTGCACCACCA	SMC2
GTCATATAGCAACGTAGCTTA	SMC3
AGGGCAAACGGGAAAAAATCA	SMC3
TTTCTTTCTCTGTACGCAAGA	SMC4
TGACAACTTGGATCAAGCCAC	SMC4
GAAGGGGTCTGAAGGCCACCA	SMYD1
GGAGGAGGAGCAGAAGGACCT	SMYD1
GAAATCAAGCCGGGAGAGGAG	SMYD2
CTGTACAGCTCTGACTTCTGC	SMYD2
AGACTCCGTTCGACTTCTTGG	SMYD3
TACTTGACTCCAGATCATAAA	SMYD3
AACATCCTCAAATCCCACCAA	SMYD4
GTGTCCTGACGTGACTATTTG	SMYD4
AAAGAGAGACCGGAATCCATC	SMYD5
GAAGCTTATTGAGAGGATGCA	SMYD5
AGCAGATGTACACCCGAGTAG	SP100
GTCCTGCACAAACCCTTCTAC	SP100
TTACCTCTCAGCTTCCACAGG	SP140
CTTACCTCTCAGCTTCCACAG	SP140
ATTTGGCCAAAATCCTTATAC	SP140L
CTTACTTCTCACTTTCCACAG	SP140L
GCGTGATGTTGAACTGGGAGA	SRCAP
CCCATGTCTTCCAGTCTCATC	SRCAP
TGCGATTACAAGAAGATCCGC	SUV39H1
TTCGCAAGAACAGCTTCGTCA	SUV39H1
ACCCTTGTGAAGATTAAAAGA	SUV39H2
TAACGAATACAAACCAGCTCC	SUV39H2
GACATGAGAGATCTTCCAAAT	TAF1
AATAGTGCAACCTACAATGGT	TAF1
AGTGTTAAGTATAATGGACCT	TAF1L
TAACTGGGTGATGAAATGGCC	TAF1L
CTGCGATGACTGGTACCACTG	TAF3
GCAATCAGATCTGGATCTGCC	TAF3
GGCTACAGGAGCAACAGATGG	TAF5
TTACCGACCACACTCTGACAG	TAF5
GGTGGCCTGTGAAAAGCCTCA	TAF5L
TCCTGATGTCCCAGACGCGCA	TAF5L
CCACAGTTGGTCTTCTGCTGG	TET1
GCCAGCAGAAGACCAACTGTG	TET1
GTGGTAGACTGAGCTTAGACA	TET2
GAAGCTCAGGAGGAGAAAAAA	TET2
GGTGGAGATGGTCGAAAGAAA	TET3
CGAGGGGGTGGAGATGGTCGA	TET3
TTATACCAGCATTGGCTACTT	TRIM24
ATTGTCCCCTAACAGTGGAGA	TRIM24
TTCAGGTCAGGGAGCACATGG	TRIM28
GTGAGCAGCTCCACTCCTCCC	TRIM28
CAGGAGCCTGTTCCTGCTTCG	TRIM33
GTGTGCTGTCTGCCAAAACGG	TRIM33
CACATCTGATACCACCTCCTC	TRIM66
AGCCTTGCTCAGCTTCCCAGG	TRIM66
ATGAGGTCTCTGCGCTCCAGG	TSPYL2
TCACAAACATGGTGATTGTCA	TSPYL2
TGTTCCCAGCGAGGACGAGTG	UHRF1
CCCGACCTCGCAGGTACTGCC	UHRF1
CTTCTGGGACTTTATCCAAAG	UHRF2
GTGGCTTATCATATTTACTGT	UHRF2
CAACTGTATATGAAAGTTCCA	UTY
TAAATATTGGTCCAGGAGATT	UTY
TCTTCCAGCTGTGGCACTGGG	WBSCR22
AATGGTGAGGAAGAGTCGGGC	WBSCR22
AGCTAGTTGTGATGGATCTGT	WDHD1
TTGTGGAAGTGATGGTGATGT	WDHD1
GCAGAGATGTATAGCAACATA	WDR48
ATCTATGGAACACCATACTGA	WDR48
AGTGCCTGAAGACGCTCATCG	WDR5
AGAACTTCACAAAAGACACGG	WDR5
CATTAAGTACCTGGAAACAAA	WDR61
CTGAAGCAGTGACAAGGAGCT	WDR61
CCTCGCTGCATGAAAGAAACA	WDR77
CAGTGGTAGCAAAGACATCTG	WDR77
ACTCACCAATCATAATAAACT	WDR82
ACTCTCAGTTTATTATGATTG	WDR82
TAGTTCATTTGACCAAACGGT	WDR92
TTGTGACTGGCAGCCGAGATG	WDR92
CAGGGGGGAGCCTTCTGTGCT	WHSC1
TTGGGGAGCTGATCGACGAGG	WHSC1
GTGGACAGTGAATGGAGATGT	WHSC1L1
TGTGAAACACAAAAGTGGACA	WHSC1L1
GAATGGTGGGAACGTCCACAG	ZMYND11
AGTGCACCAGCCTCCTGTACA	ZMYND11
CATTCAGAAAATGAAACAGCC	ZMYND8
TGGACGGAATGATTTCTACTG	ZMYND8

## Sheet: sgRNAs
Sequence_5'->3'	Target_ID	Gene_KO	Ortholog	Figure
ATAGTGCTCCAAGTACATGG	sg1	ING5	S_pyo	4e, f
AAGTTCCTCTGAAGTTCGCA	sg2	ING5	S_pyo	4e, f
GGCTGCAGAGTACATCTCCA	sg3	ING5	S_pyo	4e, f
TGGAGACAGCGTCTTCACCG	sg4	ING5	S_pyo	4e, f
GCTGTCTCCAGACCAGCGCG	sg5	ING5	S_pyo	4e, f
TCTCCCCATAGGAGACCTGG	sg6	ING5	S_pyo	4e, f
GTGGTTTCACTTTGCCTGCG	sg7	ING5	S_pyo	4e, f
GACCTTACCACGAAACCCAA	sg8	ING5	S_pyo	4e, f
CTCTTTTCCTGGACACACCG	sg9	ING5	S_pyo	4e, f
TTTCGTGGTAAGGTCCACGC	ING5	ING5	S_pyo	4g
ACCTGGTGACAAAGGCAATAG	ING4	ING4	S_aur	4g
AGGGACCTAGACCAAAGAACA	ING4	ING4	S_aur	4g
AACTTGGAGGCTTACCGCTAC	BRPF1	BRPF1	S_aur	4g
ACCTAATGGACCGACTGGAGA	BRPF1	BRPF1	S_aur	4g
CACGAGCTCCGCCAGCTCCCG	MEAF6	MEAF6	S_aur	4g
TCGGTATCTGACCAACCAAAA	MEAF6	MEAF6	S_aur	4g
GGGCTGACAACCAAGCCTCG	ING4	ING4	S_pyo	4e, f
GCTAAAGTTGTCATTGATTT	Safe	SafeHarbor.7	S_pyo	4e, f
ATACCTGATCCGGAGAATCG	RNAseq	MTA1	S_pyo	3d,e
CATGGCCGCCAACATGTACA	RNAseq	MTA1	S_pyo	3d,e
ACGGATTGAGGAGCTCAACA	RNAseq	MTA2	S_pyo	3d,e
AGAGGAATCAAAGCAGCCAG	RNAseq	MTA2	S_pyo	3d,e
CAGTCACTCACCGTACAACG	RNAseq	CHD4	S_pyo	3d,e
GGGCATGTTCTTGAACACAT	RNAseq	CHD4	S_pyo	3d,e
CATGTTGAGTCCTGCCAACG	sg1	ING1	S_pyo	Extended Data 6
TGGTTGCACAGACAGTACGT	sg2	ING1	S_pyo	Extended Data 6
GCAGCAGCAACTGTACTCGT	sg1	ING2	S_pyo	Extended Data 6
ATGCAACCAAGTGTCTTATG	sg2	ING2	S_pyo	Extended Data 6
