# Supplementary material for: Chromatin complex dependencies reveal targeting opportunities in leukemia
Source: Nat Commun. 2023 Jan 27;14:448. doi: 10.1038/s41467-023-36150-7 (PMC9883437; doi:10.1038/s41467-023-36150-7)
Supplement: Supplementary file 5 — Supplementary Data 3 [file 41467_2023_36150_MOESM5_ESM.xlsx]

## Sheet: 40k
condition	gene_a	gene_b	lfc	base_lfc_a	base_lfc_b	guide_pairs	pair_z_score_gene_a_anchor	pair_z_score_gene_b_anchor	pair_z_score	p-value	fdr_bh
REH	ASH1L	ASH1L	-0.464012	0.273899	0.273899	4	-4.09646	-4.09646	-5.79327	6.90307e-09	1.31315e-06
REH	ASH1L	BRD1	-0.660229	0.273899	-0.356448	8	0.58907	-0.972614	-0.271207	0.786232	0.924615
REH	BRD1	BRD1	-0.662822	-0.356448	-0.356448	4	4.65685	4.65685	6.58578	4.52517e-11	1.23305e-08
REH	ASH1L	BRD2	0.066747	0.273899	0.398402	8	-0.10017	-0.183203	-0.200375	0.841187	0.94589
REH	BRD1	BRD2	-0.705082	-0.356448	0.398402	8	-1.81484	-0.827668	-1.86854	0.061687	0.294927
REH	BRD2	BRD2	0.0792444	0.398402	0.398402	4	-1.09845	-1.09845	-1.55344	0.120319	0.406262
REH	ASH1L	BRD3	0.0346952	0.273899	0.447292	8	-0.458434	-0.605356	-0.752214	0.451923	0.74971
REH	BRD1	BRD3	-0.580361	-0.356448	0.447292	8	-1.05738	-0.0272635	-0.76696	0.443106	0.744202
REH	BRD2	BRD3	-0.566047	0.398402	0.447292	8	-5.5602	-5.36359	-7.72428	1.12484e-14	5.15483e-12
REH	BRD3	BRD3	0.0524658	0.447292	0.447292	4	-1.78294	-1.78294	-2.52146	0.011687	0.11596
REH	ASH1L	BRD4	-1.68008	0.273899	-1.3353	8	-0.171043	0.38179	0.149021	0.881537	0.962208
REH	BRD1	BRD4	-2.55027	-0.356448	-1.3353	8	-3.87991	-1.92609	-4.10547	4.03502e-05	0.00252677
REH	BRD2	BRD4	-1.7042	0.398402	-1.3353	8	-0.845549	-0.409925	-0.887755	0.374673	0.691872
REH	BRD3	BRD4	-1.75001	0.447292	-1.3353	8	-1.76561	-1.00195	-1.95696	0.0503518	0.264124
REH	BRD4	BRD4	-2.3335	-1.3353	-1.3353	4	5.20175	5.20175	7.35639	1.88949e-13	7.61992e-11
REH	ASH1L	BRD8	-0.198311	0.273899	0.198284	8	0.165793	-0.0893353	0.0540636	0.956885	0.985727
REH	BRD1	BRD8	-0.805837	-0.356448	0.198284	8	-0.739718	0.357816	-0.270046	0.787125	0.924615
REH	BRD2	BRD8	-0.0195292	0.398402	0.198284	8	0.412507	0.248211	0.467198	0.640358	0.858409
REH	BRD3	BRD8	0.149493	0.447292	0.198284	8	1.38273	1.27194	1.87714	0.0604995	0.291303
REH	BRD4	BRD8	-2.02556	-1.3353	0.198284	8	-1.30109	-1.74528	-2.15411	0.0312316	0.204598
REH	BRD8	BRD8	-0.345275	0.198284	0.198284	4	-0.1638	-0.1638	-0.231648	0.816811	0.936374
REH	ASH1L	BRD9	-0.54265	0.273899	-0.319289	8	1.05163	0.541738	1.12668	0.259878	0.590376
REH	BRD1	BRD9	-1.08627	-0.356448	-0.319289	8	0.0455792	0.712677	0.536168	0.591842	0.836176
REH	BRD2	BRD9	-0.990652	0.398402	-0.319289	8	-2.9909	-2.90093	-4.16615	3.09782e-05	0.00208876
REH	BRD3	BRD9	-0.66037	0.447292	-0.319289	8	-1.17495	-0.942263	-1.49709	0.134369	0.429385
REH	BRD4	BRD9	-2.01471	-1.3353	-0.319289	8	1.45539	-0.294882	0.820602	0.411873	0.723098
REH	BRD8	BRD9	-0.500199	0.198284	-0.319289	8	2.01346	1.50897	2.49074	0.0127477	0.122054
REH	BRD9	BRD9	-0.57306	-0.319289	-0.319289	4	4.81997	4.81997	6.81647	9.33037e-12	3.03448e-09
REH	ASH1L	BRWD1	0.0310563	0.273899	0.507832	7	-0.766847	-0.807229	-1.11304	0.265691	0.595826
REH	BRD1	BRWD1	-0.630873	-0.356448	0.507832	7	-1.54519	0.0960044	-1.02473	0.30549	0.630901
REH	BRD2	BRWD1	0.142276	0.398402	0.507832	8	-0.816036	-0.321036	-0.804031	0.421379	0.731087
REH	BRD3	BRWD1	0.242009	0.447292	0.507832	8	-0.186154	0.0601198	-0.0891193	0.928987	0.976541
REH	BRD4	BRWD1	-1.32385	-1.3353	0.507832	8	1.60317	0.927446	1.78941	0.0735483	0.321419
REH	BRD8	BRWD1	-0.0933433	0.198284	0.507832	8	-0.373804	-0.254129	-0.444015	0.657032	0.866645
REH	BRD9	BRWD1	-0.255762	-0.319289	0.507832	8	1.25678	1.98601	2.293	0.021848	0.167304
REH	BRWD1	BRWD1	0.235937	0.507832	0.507832	4	-0.465572	-0.465572	-0.658418	0.51027	0.785786
REH	ASH1L	BRWD3	0.142122	0.273899	0.605059	8	-0.433494	-1.33741	-1.25222	0.21049	0.534683
REH	BRD1	BRWD3	-0.274474	-0.356448	0.605059	8	0.0522616	0.63138	0.483407	0.628807	0.852788
REH	BRD2	BRWD3	0.479326	0.398402	0.605059	8	1.07339	0.358721	1.01266	0.311225	0.635175
REH	BRD3	BRWD3	0.474676	0.447292	0.605059	8	0.589277	0.00263382	0.418544	0.675549	0.875439
REH	BRD4	BRWD3	-1.45952	-1.3353	0.605059	8	0.359524	-1.3605	-0.707796	0.479072	0.76643
REH	BRD8	BRWD3	0.238455	0.198284	0.605059	8	1.22842	0.188517	1.00193	0.316379	0.641451
REH	BRD9	BRWD3	-0.450178	-0.319289	0.605059	8	-0.368509	-0.928429	-0.917073	0.359104	0.678248
REH	BRWD1	BRWD3	0.252904	0.507832	0.605059	7	-0.649566	-2.10171	-1.94545	0.0517213	0.267113
REH	BRWD3	BRWD3	1.16065	0.605059	0.605059	4	5.02162	5.02162	7.10165	1.23279e-12	4.78036e-10
REH	ASH1L	CHD1	-0.661529	0.273899	-0.00882207	8	-2.05258	-2.92973	-3.52302	0.000426661	0.0144835
REH	BRD1	CHD1	-0.660561	-0.356448	-0.00882207	8	0.913816	2.10506	2.13467	0.0327881	0.210286
REH	BRD2	CHD1	0.132905	0.398402	-0.00882207	8	2.43324	1.77433	2.97521	0.00292793	0.0512489
REH	BRD3	CHD1	0.0551602	0.447292	-0.00882207	8	1.65973	1.02755	1.9002	0.0574071	0.282761
REH	BRD4	CHD1	-1.85377	-1.3353	-0.00882207	8	0.944892	0.234556	0.833995	0.404284	0.717351
REH	BRD8	CHD1	-0.545322	0.198284	-0.00882207	7	-0.409009	-0.532064	-0.665439	0.50577	0.782561
REH	BRD9	CHD1	-1.059	-0.319289	-0.00882207	6	-1.24487	-0.963371	-1.56146	0.118415	0.404319
REH	BRWD1	CHD1	-0.0422251	0.507832	-0.00882207	8	1.33935	0.398396	1.22877	0.219157	0.546095
REH	BRWD3	CHD1	0.0900392	0.605059	-0.00882207	8	0.477149	0.462853	0.664682	0.506254	0.78295
REH	CHD1	CHD1	-0.0534573	-0.00882207	-0.00882207	4	4.74031	4.74031	6.70381	2.03057e-11	6.2037e-09
REH	ASH1L	CHD1L	0.177404	0.273899	0.464782	7	0.508192	-0.82812	-0.226224	0.821027	0.938186
REH	BRD1	CHD1L	-0.0388577	-0.356448	0.464782	8	2.4047	2.4485	3.43173	0.000599752	0.0182129
REH	BRD2	CHD1L	0.396353	0.398402	0.464782	8	1.2729	0.41461	1.19325	0.232772	0.561975
REH	BRD3	CHD1L	0.325696	0.447292	0.464782	8	0.614511	-0.486691	0.0903826	0.927983	0.976508
REH	BRD4	CHD1L	-1.33858	-1.3353	0.464782	8	1.52686	0.358203	1.33294	0.182552	0.498546
REH	BRD8	CHD1L	0.104106	0.198284	0.464782	8	1.07993	0.141326	0.863556	0.387832	0.701237
REH	BRD9	CHD1L	-0.337795	-0.319289	0.464782	8	1.01146	0.30347	0.929799	0.352475	0.672531
REH	BRWD1	CHD1L	0.43179	0.507832	0.464782	8	1.34378	0.541261	1.33293	0.182556	0.498546
REH	BRWD3	CHD1L	0.511107	0.605059	0.464782	8	0.230294	-0.034646	0.138344	0.889969	0.965529
REH	CHD1	CHD1L	0.0568445	-0.00882207	0.464782	8	1.26469	0.835807	1.48528	0.137471	0.435158
REH	CHD1L	CHD1L	0.402132	0.464782	0.464782	4	0.507152	0.507152	0.717221	0.473238	0.764399
REH	ASH1L	CHD2	-0.174984	0.273899	0.383739	8	-1.34628	-1.64315	-2.11385	0.0345283	0.217572
REH	BRD1	CHD2	-0.664631	-0.356448	0.383739	8	-1.00976	0.0410622	-0.684976	0.493359	0.775607
REH	BRD2	CHD2	0.305496	0.398402	0.383739	8	1.0465	1.26934	1.63755	0.101516	0.375546
REH	BRD3	CHD2	0.302025	0.447292	0.383739	8	0.995664	0.970801	1.3905	0.164377	0.472016
REH	BRD4	CHD2	-1.51361	-1.3353	0.383739	8	0.959375	0.797263	1.24213	0.214188	0.539082
REH	BRD8	CHD2	-0.25931	0.198284	0.383739	8	-1.05349	-0.842363	-1.34057	0.18006	0.496381
REH	BRD9	CHD2	-0.76571	-0.319289	0.383739	8	-1.21834	-1.11841	-1.65233	0.0984674	0.371956
REH	BRWD1	CHD2	0.140938	0.507832	0.383739	8	-0.15712	-0.508378	-0.470578	0.637942	0.857147
REH	BRWD3	CHD2	0.250041	0.605059	0.383739	8	-0.969045	0.147927	-0.580618	0.561498	0.817122
REH	CHD1	CHD2	-0.429809	-0.00882207	0.383739	8	-1.68969	-0.974412	-1.8838	0.0595918	0.288691
REH	CHD1L	CHD2	0.35691	0.464782	0.383739	8	0.352211	1.35109	1.20441	0.22843	0.557095
REH	CHD2	CHD2	0.299625	0.383739	0.383739	4	2.47873	2.47873	3.50545	0.000455841	0.0150189
REH	ASH1L	CHD3	0.211392	0.273899	0.660101	8	0.0418438	-0.665363	-0.440895	0.659289	0.868202
REH	BRD1	CHD3	-0.310044	-0.356448	0.660101	8	-0.281875	0.45646	0.12345	0.901751	0.969212
REH	BRD2	CHD3	0.236609	0.398402	0.660101	8	-0.762734	-1.33837	-1.4857	0.137358	0.434938
REH	BRD3	CHD3	0.41535	0.447292	0.660101	8	0.137901	-0.419024	-0.198784	0.842431	0.946445
REH	BRD4	CHD3	-1.75775	-1.3353	0.660101	8	-1.82158	-3.42905	-3.71276	0.000205015	0.00874366
REH	BRD8	CHD3	0.063598	0.198284	0.660101	8	-0.0296507	-0.714133	-0.525935	0.598934	0.839139
REH	BRD9	CHD3	-0.528633	-0.319289	0.660101	8	-0.886203	-1.59568	-1.75496	0.0792666	0.334179
REH	BRWD1	CHD3	0.293861	0.507832	0.660101	8	-0.333053	-1.56071	-1.33909	0.180541	0.496381
REH	BRWD3	CHD3	0.683653	0.605059	0.660101	8	0.107649	0.821153	0.656762	0.511334	0.786792
REH	CHD1	CHD3	0.158532	-0.00882207	0.660101	8	1.1424	1.09958	1.58532	0.112894	0.396821
REH	CHD1L	CHD3	0.410775	0.464782	0.660101	8	-0.884117	-0.273452	-0.818525	0.413057	0.723937
REH	CHD2	CHD3	0.246881	0.383739	0.660101	8	-0.178541	-0.900737	-0.763165	0.445365	0.745504
REH	CHD3	CHD3	0.343323	0.660101	0.660101	4	-2.78496	-2.78496	-3.93853	8.19837e-05	0.00444387
REH	ASH1L	CHD4	-1.00422	0.273899	-0.718379	8	0.831837	0.866591	1.20097	0.229763	0.557916
REH	BRD1	CHD4	-1.68178	-0.356448	-0.718379	8	-1.35515	0.0173995	-0.945931	0.344184	0.666935
REH	BRD2	CHD4	-0.98383	0.398402	-0.718379	8	-0.0765126	0.48185	0.286617	0.774406	0.920523
REH	BRD3	CHD4	-0.925279	0.447292	-0.718379	8	-0.204311	0.585354	0.269438	0.787593	0.924615
REH	BRD4	CHD4	-2.9209	-1.3353	-0.718379	8	-2.59395	-2.9555	-3.92406	8.70701e-05	0.00466937
REH	BRD8	CHD4	-1.24859	0.198284	-0.718379	8	-0.204559	0.0741564	-0.0922082	0.926533	0.97639
REH	BRD9	CHD4	-1.38817	-0.319289	-0.718379	8	0.523761	2.02539	1.80252	0.0714636	0.31604
REH	BRWD1	CHD4	-0.978906	0.507832	-0.718379	8	-0.0994429	-0.0404495	-0.0989188	0.921203	0.97442
REH	BRWD3	CHD4	-0.521909	0.605059	-0.718379	8	1.49227	2.77535	3.01766	0.00254735	0.0466952
REH	CHD1	CHD4	-1.36924	-0.00882207	-0.718379	8	-0.259089	0.147331	-0.0790248	0.937013	0.979569
REH	CHD1L	CHD4	-0.85388	0.464782	-0.718379	8	-0.623961	1.12483	0.354171	0.723211	0.895139
REH	CHD2	CHD4	-1.19581	0.383739	-0.718379	8	-1.44375	-0.766105	-1.56261	0.118145	0.403913
REH	CHD3	CHD4	-0.833548	0.660101	-0.718379	8	-0.672665	0.324225	-0.246384	0.805385	0.93118
REH	CHD4	CHD4	-2.50165	-0.718379	-0.718379	4	-5.21192	-5.21192	-7.37077	1.69646e-13	7.12653e-11
REH	ASH1L	CHD5	0.0530634	0.273899	0.238658	8	0.719774	0.1842	0.639206	0.522689	0.792682
REH	BRD1	CHD5	-0.451057	-0.356448	0.238658	8	0.463837	1.53514	1.41349	0.157511	0.464472
REH	BRD2	CHD5	0.135513	0.398402	0.238658	8	0.557629	0.118119	0.477826	0.632774	0.854287
REH	BRD3	CHD5	0.0516267	0.447292	0.238658	8	-0.246418	-0.850645	-0.77574	0.437902	0.741631
REH	BRD4	CHD5	-1.77938	-1.3353	0.238658	8	0.00527162	-0.893569	-0.628121	0.529925	0.796467
REH	BRD8	CHD5	-0.223925	0.198284	0.238658	8	-0.103157	-0.63685	-0.523264	0.600791	0.839787
REH	BRD9	CHD5	-0.750668	-0.319289	0.238658	8	-0.490535	-0.955697	-1.02264	0.306478	0.631754
REH	BRWD1	CHD5	-0.121145	0.507832	0.238658	8	-1.08353	-2.42368	-2.47998	0.0131391	0.124383
REH	BRWD3	CHD5	0.137351	0.605059	0.238658	8	-1.16609	-1.00931	-1.53824	0.123991	0.411074
REH	CHD1	CHD5	-0.250434	-0.00882207	0.238658	8	-0.0227868	0.281382	0.182855	0.854912	0.950786
REH	CHD1L	CHD5	0.171595	0.464782	0.238658	8	-0.278919	0.181326	-0.0690087	0.944983	0.981691
REH	CHD2	CHD5	-0.0560245	0.383739	0.238658	8	-0.409015	-1.09589	-1.06413	0.28727	0.616225
REH	CHD3	CHD5	0.469169	0.660101	0.238658	8	1.38778	1.30233	1.90219	0.0571458	0.282761
REH	CHD4	CHD5	-1.26584	-0.718379	0.238658	8	-0.793794	-1.69992	-1.76332	0.0778462	0.330044
REH	CHD5	CHD5	-4.79296e-05	0.238658	0.238658	4	0.0199415	0.0199415	0.0282016	0.977501	0.993565
REH	ASH1L	CHD6	-0.218153	0.273899	0.441625	8	-2.1055	-2.1819	-3.03165	0.00243224	0.0455499
REH	BRD1	CHD6	-0.532793	-0.356448	0.441625	8	-0.703592	0.35362	-0.247468	0.804546	0.930958
REH	BRD2	CHD6	0.365846	0.398402	0.441625	8	0.98598	1.31044	1.62381	0.104416	0.381422
REH	BRD3	CHD6	0.434611	0.447292	0.441625	8	1.56565	1.45141	2.13338	0.0328937	0.210829
REH	BRD4	CHD6	-1.33559	-1.3353	0.441625	8	1.89276	0.967152	2.02226	0.0431493	0.24495
REH	BRD8	CHD6	0.0189018	0.198284	0.441625	8	0.533146	0.520342	0.744929	0.456315	0.75195
REH	BRD9	CHD6	-0.615586	-0.319289	0.441625	8	-0.564293	-0.520577	-0.767119	0.443011	0.744202
REH	BRWD1	CHD6	0.162257	0.507832	0.441625	8	-0.518397	-0.599575	-0.790526	0.429221	0.736501
REH	BRWD3	CHD6	-0.123828	0.605059	0.441625	8	-4.06562	-3.29185	-5.20251	1.96613e-07	2.75312e-05
REH	CHD1	CHD6	-0.242176	-0.00882207	0.441625	8	-0.913733	0.0294965	-0.625249	0.531807	0.797988
REH	CHD1L	CHD6	0.277579	0.464782	0.441625	8	-0.604329	0.269688	-0.236627	0.812946	0.93435
REH	CHD2	CHD6	0.00590299	0.383739	0.441625	8	-1.08932	-1.11886	-1.56142	0.118424	0.404319
REH	CHD3	CHD6	0.458831	0.660101	0.441625	8	0.0880153	0.755696	0.596594	0.550779	0.810584
REH	CHD4	CHD6	-1.33155	-0.718379	0.441625	8	-2.44244	-2.9274	-3.79705	0.000146425	0.00677184
REH	CHD5	CHD6	0.02312	0.238658	0.441625	8	-1.04928	-0.0832299	-0.800805	0.423245	0.731642
REH	CHD6	CHD6	0.11905	0.441625	0.441625	4	-0.985436	-0.985436	-1.39362	0.163433	0.470992
REH	ASH1L	CHD7	-0.725133	0.273899	-0.282923	7	-0.444191	-0.905171	-0.954143	0.340011	0.663202
REH	BRD1	CHD7	-1.04849	-0.356448	-0.282923	8	0.227551	1.42121	1.16585	0.243674	0.572711
REH	BRD2	CHD7	-0.310492	0.398402	-0.282923	8	1.38353	1.44037	1.9968	0.0458471	0.253139
REH	BRD3	CHD7	-0.672676	0.447292	-0.282923	8	-1.45823	-1.36255	-1.99459	0.0460872	0.253492
REH	BRD4	CHD7	-1.88166	-1.3353	-0.282923	8	2.25244	1.1711	2.42081	0.015486	0.136836
REH	BRD8	CHD7	-0.969782	0.198284	-0.282923	8	-1.39326	-1.46136	-2.01852	0.0435369	0.246152
REH	BRD9	CHD7	-1.02586	-0.319289	-0.282923	8	0.517497	1.17694	1.19815	0.230858	0.559229
REH	BRWD1	CHD7	-0.655408	0.507832	-0.282923	8	-0.882404	-1.53204	-1.70727	0.0877713	0.352643
REH	BRWD3	CHD7	-0.241652	0.605059	-0.282923	8	0.179954	1.01767	0.846847	0.39708	0.710134
REH	CHD1	CHD7	-1.29615	-0.00882207	-0.282923	8	-2.77157	-2.83452	-3.9641	7.36725e-05	0.00405883
REH	CHD1L	CHD7	-0.395013	0.464782	-0.282923	8	-0.496146	0.602651	0.0753107	0.939968	0.980708
REH	CHD2	CHD7	-0.835911	0.383739	-0.282923	8	-1.88672	-1.97841	-2.73306	0.0062749	0.0808997
REH	CHD3	CHD7	-0.163955	0.660101	-0.282923	8	1.07816	1.32473	1.6991	0.0892997	0.354839
REH	CHD4	CHD7	-1.60465	-0.718379	-0.282923	8	0.167294	-0.0893276	0.0551305	0.956035	0.985727
REH	CHD5	CHD7	-0.680432	0.238658	-0.282923	8	-0.820424	-0.281375	-0.779089	0.435927	0.740841
REH	CHD6	CHD7	-0.396405	0.441625	-0.282923	8	0.705778	0.670577	0.97323	0.330439	0.656063
REH	CHD7	CHD7	-1.03615	-0.282923	-0.282923	4	1.35442	1.35442	1.91543	0.0554373	0.277834
REH	ASH1L	CHD8	-1.49507	0.273899	-0.966374	8	-0.744234	-1.3623	-1.48955	0.136344	0.433087
REH	BRD1	CHD8	-1.72362	-0.356448	-0.966374	8	-0.219572	1.32251	0.779897	0.435452	0.740841
REH	BRD2	CHD8	-1.15927	0.398402	-0.966374	8	0.437359	0.394777	0.588409	0.556258	0.813727
REH	BRD3	CHD8	-1.36344	0.447292	-0.966374	8	-1.42495	-1.31085	-1.9345	0.0530513	0.271091
REH	BRD4	CHD8	-2.86761	-1.3353	-0.966374	8	-1.45785	-1.8639	-2.34884	0.0188322	0.152602
REH	BRD8	CHD8	-1.43644	0.198284	-0.966374	8	0.13869	0.062506	0.142267	0.886869	0.964554
REH	BRD9	CHD8	-1.93688	-0.319289	-0.966374	8	-1.67261	-0.547539	-1.56988	0.116442	0.401358
REH	BRWD1	CHD8	-1.35793	0.507832	-0.966374	8	-0.982313	-1.44302	-1.71497	0.0863502	0.349248
REH	BRWD3	CHD8	-0.938855	0.605059	-0.966374	8	0.150514	0.98243	0.801113	0.423066	0.731622
REH	CHD1	CHD8	-1.78877	-0.00882207	-0.966374	8	-1.42932	-1.38276	-1.98844	0.0467632	0.255537
REH	CHD1L	CHD8	-0.913317	0.464782	-0.966374	8	0.795954	1.86411	1.88095	0.0599788	0.289749
REH	CHD2	CHD8	-1.1342	0.383739	-0.966374	8	1.05599	0.548418	1.13449	0.25659	0.587807
REH	CHD3	CHD8	-1.00568	0.660101	-0.966374	8	-0.136628	0.349203	0.150313	0.880517	0.962075
REH	CHD4	CHD8	-2.14495	-0.718379	-0.966374	8	0.577295	0.295566	0.617206	0.537099	0.80187
REH	CHD5	CHD8	-1.3623	0.238658	-0.966374	8	-0.425846	-0.178607	-0.427412	0.669079	0.873143
REH	CHD6	CHD8	-1.09668	0.441625	-0.966374	8	0.649672	0.489054	0.805201	0.420704	0.730603
REH	CHD7	CHD8	-1.78955	-0.282923	-0.966374	8	0.146264	0.364048	0.360845	0.718215	0.893515
REH	CHD8	CHD8	-2.38899	-0.966374	-0.966374	4	0.159878	0.159878	0.226102	0.821122	0.938186
REH	ASH1L	CHD9	0.00512409	0.273899	0.636631	7	-0.771208	-1.24189	-1.42347	0.154599	0.461006
REH	BRD1	CHD9	-0.477667	-0.356448	0.636631	8	-0.862637	0.334341	-0.373562	0.70873	0.889913
REH	BRD2	CHD9	0.574521	0.398402	0.636631	8	1.86744	1.93501	2.68874	0.00717228	0.0871781
REH	BRD3	CHD9	0.182637	0.447292	0.636631	8	-1.05566	-0.524666	-1.11746	0.263798	0.594317
REH	BRD4	CHD9	-1.33773	-1.3353	0.636631	8	1.03281	0.503793	1.08654	0.277238	0.607473
REH	BRD8	CHD9	0.0798537	0.198284	0.636631	8	0.195758	0.647882	0.596544	0.550812	0.810584
REH	BRD9	CHD9	-0.519418	-0.319289	0.636631	8	-0.938086	-0.322294	-0.891223	0.372809	0.690931
REH	BRWD1	CHD9	0.38676	0.507832	0.636631	8	0.124035	0.551765	0.477863	0.632748	0.854287
REH	BRWD3	CHD9	0.569251	0.605059	0.636631	8	-0.395413	1.14608	0.530803	0.595556	0.83775
REH	CHD1	CHD9	-0.262931	-0.00882207	0.636631	8	-1.32423	-0.860778	-1.54504	0.122337	0.408142
REH	CHD1L	CHD9	0.277241	0.464782	0.636631	8	-1.1789	0.196978	-0.694326	0.487478	0.772354
REH	CHD2	CHD9	0.227758	0.383739	0.636631	8	-0.370118	0.128956	-0.170528	0.864595	0.954424
REH	CHD3	CHD9	0.539129	0.660101	0.636631	8	-0.212233	1.02102	0.571898	0.567391	0.819731
REH	CHD4	CHD9	-0.893293	-0.718379	0.636631	8	0.241134	-0.093339	0.104507	0.916767	0.973034
REH	CHD5	CHD9	0.32732	0.238658	0.636631	8	0.792035	1.24581	1.44098	0.149592	0.453196
REH	CHD6	CHD9	0.142446	0.441625	0.636631	8	-1.51412	-0.818203	-1.6492	0.0991067	0.372927
REH	CHD7	CHD9	-0.895163	-0.282923	0.636631	8	-3.59745	-2.80989	-4.53068	5.87949e-06	0.000538882
REH	CHD8	CHD9	-0.969101	-0.966374	0.636631	8	0.639662	0.92252	1.10463	0.26932	0.600594
REH	CHD9	CHD9	0.435316	0.636631	0.636631	4	0.580083	0.580083	0.820362	0.41201	0.723169
REH	ASH1L	DNMT1	-2.70168	0.273899	-2.31947	8	-1.10569	-0.547089	-1.16869	0.242527	0.571954
REH	BRD1	DNMT1	-2.94401	-0.356448	-2.31947	8	-1.58435	0.949866	-0.448651	0.653683	0.866137
REH	BRD2	DNMT1	-2.38566	0.398402	-2.31947	8	1.05118	1.02301	1.46667	0.142465	0.443316
REH	BRD3	DNMT1	-2.62718	0.447292	-2.31947	8	-1.60968	-0.656481	-1.60242	0.109063	0.391028
REH	BRD4	DNMT1	-3.46331	-1.3353	-2.31947	8	-0.56977	0.258246	-0.220281	0.825652	0.939197
REH	BRD8	DNMT1	-2.80673	0.198284	-2.31947	8	-0.683484	-0.377471	-0.750208	0.453129	0.749844
REH	BRD9	DNMT1	-2.72144	-0.319289	-2.31947	8	-0.136833	1.92773	1.26636	0.205385	0.528237
REH	BRWD1	DNMT1	-2.42344	0.507832	-2.31947	8	-0.811734	0.489978	-0.227516	0.820022	0.937857
REH	BRWD3	DNMT1	-2.32767	0.605059	-2.31947	8	-1.06321	0.812212	-0.177482	0.85913	0.952468
REH	CHD1	DNMT1	-3.07271	-0.00882207	-2.31947	8	-2.73195	-1.54563	-3.0247	0.00248877	0.0459552
REH	CHD1L	DNMT1	-2.33373	0.464782	-2.31947	8	0.180122	1.22204	0.991481	0.321451	0.648044
REH	CHD2	DNMT1	-2.74567	0.383739	-2.31947	8	-1.98118	-1.00116	-2.10883	0.034959	0.218964
REH	CHD3	DNMT1	-2.35685	0.660101	-2.31947	8	-0.984802	0.560434	-0.300073	0.764121	0.915275
REH	CHD4	DNMT1	-3.48829	-0.718379	-2.31947	8	-1.52035	-1.33235	-2.01716	0.0436785	0.246152
REH	CHD5	DNMT1	-2.84666	0.238658	-2.31947	8	-1.67328	-1.31501	-2.11304	0.0345973	0.217734
REH	CHD6	DNMT1	-2.52166	0.441625	-2.31947	8	-1.29292	0.010117	-0.907078	0.364365	0.684467
REH	CHD7	DNMT1	-2.93917	-0.282923	-2.31947	8	-0.466912	0.600868	0.0947214	0.924536	0.975672
REH	CHD8	DNMT1	-3.56538	-0.966374	-2.31947	8	-1.87497	-0.889585	-1.95484	0.0506022	0.264337
REH	CHD9	DNMT1	-2.56154	0.636631	-2.31947	8	-1.55673	-0.643361	-1.5557	0.119779	0.405103
REH	DNMT1	DNMT1	-4.02403	-2.31947	-2.31947	4	-0.823511	-0.823511	-1.16462	0.244173	0.5733
REH	ASH1L	DNMT3A	0.366177	0.273899	0.59391	8	1.18071	-0.0996106	0.764453	0.444597	0.744771
REH	BRD1	DNMT3A	0.00671811	-0.356448	0.59391	8	2.30352	2.45333	3.3636	0.000769324	0.0213673
REH	BRD2	DNMT3A	0.433137	0.398402	0.59391	8	0.76641	-0.367647	0.281968	0.777968	0.921864
REH	BRD3	DNMT3A	0.520524	0.447292	0.59391	8	1.31693	0.0701261	0.980798	0.326693	0.652141
REH	BRD4	DNMT3A	-1.4124	-1.3353	0.59391	8	0.505991	-0.774785	-0.190066	0.849258	0.949506
REH	BRD8	DNMT3A	0.268457	0.198284	0.59391	8	1.3231	0.431969	1.24102	0.214598	0.539642
REH	BRD9	DNMT3A	-0.502077	-0.319289	0.59391	8	-0.319521	-1.83602	-1.5242	0.127459	0.418171
REH	BRWD1	DNMT3A	0.495467	0.507832	0.59391	8	1.02288	-0.37619	0.457278	0.647471	0.861415
REH	BRWD3	DNMT3A	0.819804	0.605059	0.59391	8	1.78387	1.54092	2.35098	0.018724	0.152484
REH	CHD1	DNMT3A	-0.000588007	-0.00882207	0.59391	8	0.225527	-0.589272	-0.257207	0.797019	0.928658
REH	CHD1L	DNMT3A	0.59911	0.464782	0.59391	8	0.871389	0.768548	1.15961	0.246207	0.574997
REH	CHD2	DNMT3A	0.493863	0.383739	0.59391	8	1.57182	0.352077	1.3604	0.173704	0.487272
REH	CHD3	DNMT3A	0.711205	0.660101	0.59391	8	0.973344	0.546145	1.07444	0.282625	0.611859
REH	CHD4	DNMT3A	-0.659104	-0.718379	0.59391	8	1.81438	0.285179	1.48461	0.137647	0.435291
REH	CHD5	DNMT3A	0.313763	0.238658	0.59391	8	0.394028	-0.289286	0.0740636	0.94096	0.980873
REH	CHD6	DNMT3A	0.581249	0.441625	0.59391	8	1.75758	0.573375	1.64823	0.0993049	0.372983
REH	CHD7	DNMT3A	-0.317292	-0.282923	0.59391	8	0.524662	-0.746654	-0.156972	0.875267	0.959804
REH	CHD8	DNMT3A	-0.926202	-0.966374	0.59391	8	0.898174	0.261281	0.819858	0.412297	0.723421
REH	CHD9	DNMT3A	0.626468	0.636631	0.59391	8	1.57972	0.153847	1.22582	0.220266	0.547381
REH	DNMT1	DNMT3A	-2.57751	-2.31947	0.59391	8	-0.786566	-2.03972	-1.99849	0.0456638	0.252264
REH	DNMT3A	DNMT3A	0.565558	0.59391	0.59391	4	-0.456696	-0.456696	-0.645866	0.518366	0.79108
REH	ASH1L	DNMT3B	0.114648	0.273899	0.416971	8	0.382367	-0.683496	-0.21293	0.831381	0.942114
REH	BRD1	DNMT3B	-0.375948	-0.356448	0.416971	8	0.165496	1.18094	0.952075	0.341059	0.663686
REH	BRD2	DNMT3B	0.378154	0.398402	0.416971	8	1.36676	0.783974	1.5208	0.12831	0.419572
REH	BRD3	DNMT3B	0.321757	0.447292	0.416971	8	0.923475	-0.0194798	0.639221	0.522679	0.792682
REH	BRD4	DNMT3B	-1.38798	-1.3353	0.416971	8	1.46771	0.408384	1.3266	0.184641	0.501496
REH	BRD8	DNMT3B	-0.151275	0.198284	0.416971	8	-0.515874	-1.08258	-1.13028	0.258358	0.589397
REH	BRD9	DNMT3B	-0.356335	-0.319289	0.416971	8	1.09913	1.00364	1.48689	0.137044	0.434217
REH	BRWD1	DNMT3B	0.170475	0.507832	0.416971	8	-0.0560275	-1.3474	-0.992376	0.321014	0.647777
REH	BRWD3	DNMT3B	0.516567	0.605059	0.416971	8	0.208263	0.762826	0.686664	0.492295	0.775607
REH	CHD1	DNMT3B	-0.164634	-0.00882207	0.416971	8	0.0335856	-0.212226	-0.126318	0.89948	0.968096
REH	CHD1L	DNMT3B	0.271243	0.464782	0.416971	8	-0.480061	-0.121953	-0.425688	0.670335	0.873334
REH	CHD2	DNMT3B	0.172422	0.383739	0.416971	8	0.147433	-0.624679	-0.337464	0.735767	0.901076
REH	CHD3	DNMT3B	0.438108	0.660101	0.416971	8	-0.0674105	0.0513369	-0.0113658	0.990932	0.998476
REH	CHD4	DNMT3B	-0.875398	-0.718379	0.416971	8	1.04575	0.174019	0.862504	0.38841	0.70128
REH	CHD5	DNMT3B	0.333458	0.238658	0.416971	8	1.57121	1.22533	1.97745	0.0479903	0.258875
REH	CHD6	DNMT3B	0.391814	0.441625	0.416971	8	1.46332	0.367069	1.29428	0.195569	0.516394
REH	CHD7	DNMT3B	-0.652773	-0.282923	0.416971	8	-1.1757	-1.7034	-2.03583	0.0417674	0.241179
REH	CHD8	DNMT3B	-1.33856	-0.966374	0.416971	8	-0.732882	-1.64689	-1.68275	0.0924233	0.360329
REH	CHD9	DNMT3B	0.356761	0.636631	0.416971	8	0.801042	-0.181258	0.438254	0.661203	0.869359
REH	DNMT1	DNMT3B	-2.67114	-2.31947	0.416971	8	-0.798771	-3.27052	-2.87742	0.00400937	0.0615925
REH	DNMT3A	DNMT3B	0.513006	0.59391	0.416971	8	0.316445	0.825068	0.807171	0.419568	0.729856
REH	DNMT3B	DNMT3B	0.644522	0.416971	0.416971	4	3.91183	3.91183	5.53216	3.16309e-08	5.31505e-06
REH	ASH1L	EEF2	-3.33532	0.273899	-3.591	4	0.253154	0.320173	0.405404	0.685181	0.879727
REH	BRD1	EEF2	-2.9645	-0.356448	-3.591	4	2.63793	3.5721	4.39116	1.1275e-05	0.000909395
REH	BRD2	EEF2	-3.27538	0.398402	-3.591	4	1.93182	0.478927	1.70466	0.0882581	0.353383
REH	BRD3	EEF2	-3.59481	0.447292	-3.591	4	-0.0392783	-0.958438	-0.705492	0.480504	0.766561
REH	BRD4	EEF2	-3.91723	-1.3353	-3.591	4	0.565162	0.899054	1.03536	0.300502	0.627492
REH	BRD8	EEF2	-3.69271	0.198284	-3.591	4	0.134919	-0.471015	-0.237656	0.812148	0.934022
REH	BRD9	EEF2	-3.24584	-0.319289	-3.591	4	1.71682	2.0575	2.66885	0.00761116	0.08954
REH	BRWD1	EEF2	-2.85726	0.507832	-3.591	4	1.23974	2.15163	2.39807	0.0164819	0.141426
REH	BRWD3	EEF2	-3.06564	0.605059	-3.591	4	0.213382	1.02479	0.87552	0.381291	0.696661
REH	CHD1	EEF2	-3.48997	-0.00882207	-3.591	4	0.26659	0.348257	0.434762	0.663735	0.870954
REH	CHD1L	EEF2	-3.29821	0.464782	-3.591	4	1.30543	0.412636	1.21486	0.224421	0.552666
REH	CHD2	EEF2	-3.29111	0.383739	-3.591	4	1.38784	0.751371	1.51265	0.130369	0.423283
REH	CHD3	EEF2	-3.11448	0.660101	-3.591	4	0.993458	1.00356	1.4121	0.15792	0.46465
REH	CHD4	EEF2	-4.27188	-0.718379	-3.591	4	0.328926	-1.42367	-0.774098	0.438873	0.742029
REH	CHD5	EEF2	-3.62601	0.238658	-3.591	4	0.955219	-0.949679	0.00391739	0.996874	0.999469
REH	CHD6	EEF2	-3.45276	0.441625	-3.591	4	-0.750775	-0.235486	-0.697392	0.485558	0.770321
REH	CHD7	EEF2	-3.806	-0.282923	-3.591	4	-0.650108	-0.253077	-0.638649	0.523052	0.79276
REH	CHD8	EEF2	-4.06274	-0.966374	-3.591	4	-0.341295	0.0445301	-0.209845	0.833789	0.943252
REH	CHD9	EEF2	-3.49862	0.636631	-3.591	4	-0.678032	-0.63301	-0.927047	0.353902	0.673724
REH	DNMT1	EEF2	-4.33824	-2.31947	-3.591	4	0.0548464	0.47786	0.37668	0.706411	0.889254
REH	DNMT3A	EEF2	-3.40926	0.59391	-3.591	4	0.364159	-0.0187601	0.244234	0.80705	0.931907
REH	DNMT3B	EEF2	-2.38156	0.416971	-3.591	4	4.15819	4.2198	5.92413	3.13954e-09	6.20645e-07
REH	EEF2	EEF2	-5.07394	-3.591	-3.591	1	-1.39051	-1.39051	-1.96648	0.049243	0.261988
REH	ASH1L	EHMT1	-0.297678	0.273899	-0.0166676	8	0.904387	-0.633278	0.191703	0.847975	0.94905
REH	BRD1	EHMT1	-0.621993	-0.356448	-0.0166676	8	1.47562	1.09531	1.81792	0.0690758	0.310906
REH	BRD2	EHMT1	-0.183339	0.398402	-0.0166676	8	0.648732	-0.505646	0.101177	0.91941	0.973739
REH	BRD3	EHMT1	-0.0499817	0.447292	-0.0166676	8	1.16887	0.0900342	0.890177	0.373371	0.691182
REH	BRD4	EHMT1	-1.6783	-1.3353	-0.0166676	8	2.03493	0.353008	1.68853	0.0913103	0.357965
REH	BRD8	EHMT1	-0.194844	0.198284	-0.0166676	8	2.20717	0.830979	2.1483	0.0316902	0.206044
REH	BRD9	EHMT1	-0.677249	-0.319289	-0.0166676	8	1.33736	0.725359	1.45856	0.144686	0.446429
REH	BRWD1	EHMT1	0.0758483	0.507832	-0.0166676	8	2.20808	0.606743	1.99038	0.0465488	0.254844
REH	BRWD3	EHMT1	-0.202933	0.605059	-0.0166676	8	-1.10918	-1.47932	-1.83035	0.0671979	0.306834
REH	CHD1	EHMT1	-0.653226	-0.00882207	-0.0166676	8	-0.0834114	-1.23388	-0.931463	0.351614	0.672278
REH	CHD1L	EHMT1	0.121409	0.464782	-0.0166676	8	1.534	1.29651	2.00147	0.0453418	0.251173
REH	CHD2	EHMT1	-0.287536	0.383739	-0.0166676	8	0.189511	-1.06162	-0.616678	0.537447	0.802223
REH	CHD3	EHMT1	-0.162471	0.660101	-0.0166676	8	-0.919828	-1.47747	-1.69514	0.0900479	0.355746
REH	CHD4	EHMT1	-1.36398	-0.718379	-0.0166676	8	0.292301	-1.52604	-0.872383	0.382999	0.697163
REH	CHD5	EHMT1	-0.354491	0.238658	-0.0166676	8	-0.0622978	-0.858148	-0.650854	0.515141	0.789216
REH	CHD6	EHMT1	-0.277211	0.441625	-0.0166676	8	-0.0977892	-1.42042	-1.07354	0.28303	0.611963
REH	CHD7	EHMT1	-0.931359	-0.282923	-0.0166676	8	-0.0956201	-1.43043	-1.07908	0.280551	0.610138
REH	CHD8	EHMT1	-1.44951	-0.966374	-0.0166676	8	1.19868	-0.675037	0.370274	0.711178	0.891117
REH	CHD9	EHMT1	-0.205415	0.636631	-0.0166676	8	-0.11222	-1.72493	-1.29906	0.193924	0.515596
REH	DNMT1	EHMT1	-2.55365	-2.31947	-0.0166676	8	1.65353	-0.00318886	1.16697	0.243224	0.572271
REH	DNMT3A	EHMT1	0.0502108	0.59391	-0.0166676	8	0.285211	0.186109	0.333274	0.738928	0.903015
REH	DNMT3B	EHMT1	0.0377503	0.416971	-0.0166676	8	1.88422	0.811455	1.90613	0.0566335	0.281512
REH	EEF2	EHMT1	-3.61861	-3.591	-0.0166676	4	-0.21649	0.0777039	-0.0981365	0.921824	0.974707
REH	EHMT1	EHMT1	-0.58684	-0.0166676	-0.0166676	4	-0.606182	-0.606182	-0.85727	0.391296	0.704401
REH	ASH1L	EHMT2	-1.17342	0.273899	-0.680851	8	-0.459137	-1.8055	-1.60134	0.109301	0.391604
REH	BRD1	EHMT2	-1.48421	-0.356448	-0.680851	8	-0.151723	0.147774	-0.00279243	0.997772	0.999522
REH	BRD2	EHMT2	-0.883358	0.398402	-0.680851	8	0.419618	-0.416121	0.0024724	0.998027	0.999522
REH	BRD3	EHMT2	-1.01785	0.447292	-0.680851	8	-0.762709	-1.56613	-1.64674	0.0996124	0.372983
REH	BRD4	EHMT2	-2.37841	-1.3353	-0.680851	8	0.76195	-0.552616	0.148021	0.882326	0.962208
REH	BRD8	EHMT2	-1.04471	0.198284	-0.680851	8	1.04388	0.0132469	0.747499	0.454763	0.750887
REH	BRD9	EHMT2	-1.48683	-0.319289	-0.680851	8	-0.0421925	-0.371701	-0.292667	0.769777	0.918556
REH	BRWD1	EHMT2	-0.772866	0.507832	-0.680851	8	1.09322	-0.181575	0.64463	0.519167	0.79108
REH	BRWD3	EHMT2	-0.53397	0.605059	-0.680851	8	1.07315	1.05917	1.50778	0.131611	0.423795
REH	CHD1	EHMT2	-1.23421	-0.00882207	-0.680851	8	0.752488	-0.343569	0.289149	0.772467	0.919694
REH	CHD1L	EHMT2	-0.442911	0.464782	-0.680851	8	2.33132	2.39346	3.34093	0.000834998	0.0224492
REH	CHD2	EHMT2	-0.989739	0.383739	-0.680851	8	0.208125	-0.959048	-0.530983	0.595431	0.83775
REH	CHD3	EHMT2	-0.784035	0.660101	-0.680851	8	-0.598532	-0.895032	-1.05611	0.290919	0.618829
REH	CHD4	EHMT2	-1.80118	-0.718379	-0.680851	8	1.2578	-0.0212033	0.874408	0.381896	0.697163
REH	CHD5	EHMT2	-0.903865	0.238658	-0.680851	8	0.895077	0.33904	0.872653	0.382852	0.697163
REH	CHD6	EHMT2	-0.753847	0.441625	-0.680851	8	1.13658	0.455554	1.12581	0.260246	0.590675
REH	CHD7	EHMT2	-1.54036	-0.282923	-0.680851	8	0.222013	-0.844463	-0.440139	0.659837	0.868583
REH	CHD8	EHMT2	-2.1983	-0.966374	-0.680851	8	0.0169452	-1.27139	-0.887029	0.375063	0.692182
REH	CHD9	EHMT2	-0.734733	0.636631	-0.680851	8	0.831753	-0.476223	0.251398	0.801507	0.929964
REH	DNMT1	EHMT2	-3.38128	-2.31947	-0.680851	8	-0.472733	-1.78604	-1.59719	0.110223	0.393369
REH	DNMT3A	EHMT2	-0.482702	0.59391	-0.680851	8	1.37521	1.46013	2.00489	0.0449745	0.24971
REH	DNMT3B	EHMT2	-0.720611	0.416971	-0.680851	8	0.984636	0.675092	1.17361	0.240553	0.570721
REH	EEF2	EHMT2	-3.91266	-3.591	-0.680851	4	0.237294	1.60329	1.30149	0.193091	0.514059
REH	EHMT1	EHMT2	-0.832796	-0.0166676	-0.680851	8	1.71847	2.37268	2.89288	0.0038173	0.0593208
REH	EHMT2	EHMT2	-1.34997	-0.680851	-0.680851	4	4.50808	4.50808	6.37539	1.825e-10	4.48771e-08
REH	ASH1L	EZH2	-1.22721	0.273899	-0.888271	8	0.214456	-0.72957	-0.36424	0.715679	0.892818
REH	BRD1	EZH2	-1.35405	-0.356448	-0.888271	8	1.72544	1.46482	2.25586	0.0240797	0.176177
REH	BRD2	EZH2	-1.3871	0.398402	-0.888271	8	-1.5875	-2.09158	-2.60151	0.00928147	0.100188
REH	BRD3	EZH2	-0.937887	0.447292	-0.888271	8	0.896922	0.54862	1.02215	0.306709	0.631971
REH	BRD4	EZH2	-2.45242	-1.3353	-0.888271	8	1.3655	-0.378545	0.697881	0.485251	0.769957
REH	BRD8	EZH2	-1.36728	0.198284	-0.888271	8	-0.149025	-0.880461	-0.727957	0.46664	0.760166
REH	BRD9	EZH2	-1.46224	-0.319289	-0.888271	8	0.77442	1.00661	1.25938	0.207893	0.531029
REH	BRWD1	EZH2	-1.14783	0.507832	-0.888271	8	0.0302485	-1.13958	-0.784414	0.432797	0.738818
REH	BRWD3	EZH2	-0.957067	0.605059	-0.888271	8	-0.394797	-0.508381	-0.638643	0.523055	0.79276
REH	CHD1	EZH2	-1.84817	-0.00882207	-0.888271	8	-2.38997	-3.1061	-3.88631	0.00010178	0.00526227
REH	CHD1L	EZH2	-0.939031	0.464782	-0.888271	8	0.102464	0.495666	0.422941	0.672338	0.874196
REH	CHD2	EZH2	-1.09818	0.383739	-0.888271	8	0.756882	0.0659794	0.581851	0.560667	0.816738
REH	CHD3	EZH2	-0.768002	0.660101	-0.888271	8	0.947211	0.694022	1.16053	0.245834	0.574658
REH	CHD4	EZH2	-1.72142	-0.718379	-0.888271	8	2.89877	1.01637	2.76842	0.00563284	0.0758813
REH	CHD5	EZH2	-1.04217	0.238658	-0.888271	8	1.40813	0.539475	1.37716	0.168462	0.479783
REH	CHD6	EZH2	-0.82842	0.441625	-0.888271	8	1.94553	1.3067	2.29968	0.0214666	0.165604
REH	CHD7	EZH2	-1.64	-0.282923	-0.888271	8	0.637864	-0.535307	0.0725184	0.942189	0.981169
REH	CHD8	EZH2	-1.94366	-0.966374	-0.888271	8	2.39822	0.738419	2.21794	0.0265589	0.185692
REH	CHD9	EZH2	-0.997115	0.636631	-0.888271	8	0.126217	-0.710998	-0.413502	0.679239	0.876175
REH	DNMT1	EZH2	-3.15648	-2.31947	-0.888271	8	1.05815	-0.897552	0.11356	0.909586	0.971134
REH	DNMT3A	EZH2	-1.04952	0.59391	-0.888271	8	-1.44017	-0.424495	-1.31852	0.18733	0.505528
REH	DNMT3B	EZH2	-0.968421	0.416971	-0.888271	8	0.556919	0.245383	0.567313	0.570501	0.820536
REH	EEF2	EZH2	-3.60575	-3.591	-0.888271	4	1.64527	0.860201	1.77164	0.0764546	0.327835
REH	EHMT1	EZH2	-1.17686	-0.0166676	-0.888271	8	0.98431	1.35031	1.65083	0.0987735	0.372524
REH	EHMT2	EZH2	-1.77475	-0.680851	-0.888271	8	1.10161	0.512795	1.14156	0.253638	0.584628
REH	EZH2	EZH2	-1.82152	-0.888271	-0.888271	4	2.11162	2.11162	2.98628	0.00282397	0.049862
REH	ASH1L	HAT1	0.0504232	0.273899	0.49782	8	-0.44045	-0.741947	-0.836081	0.40311	0.715771
REH	BRD1	HAT1	-0.584187	-0.356448	0.49782	8	-1.3518	-0.29561	-1.16489	0.244063	0.573175
REH	BRD2	HAT1	0.101497	0.398402	0.49782	8	-1.01135	-1.04168	-1.45171	0.146581	0.449413
REH	BRD3	HAT1	0.352887	0.447292	0.49782	8	0.781428	0.430857	0.857215	0.391326	0.704401
REH	BRD4	HAT1	-1.38814	-1.3353	0.49782	8	1.13664	0.490043	1.15024	0.250045	0.579395
REH	BRD8	HAT1	0.0874309	0.198284	0.49782	8	0.756651	0.686288	1.02031	0.30758	0.632456
REH	BRD9	HAT1	-0.528062	-0.319289	0.49782	8	-0.112598	-0.297415	-0.289923	0.771875	0.919694
REH	BRWD1	HAT1	0.565693	0.507832	0.49782	7	1.75548	1.38151	2.21819	0.0265419	0.185692
REH	BRWD3	HAT1	0.499908	0.605059	0.49782	8	-0.0809572	0.649236	0.401834	0.687806	0.880529
REH	CHD1	HAT1	-0.0530821	-0.00882207	0.49782	8	0.315638	0.7665	0.765187	0.44416	0.744561
REH	CHD1L	HAT1	0.447656	0.464782	0.49782	8	0.337947	1.16142	1.06021	0.289049	0.617545
REH	CHD2	HAT1	0.303206	0.383739	0.49782	8	0.689267	0.697965	0.980921	0.326632	0.652141
REH	CHD3	HAT1	0.632485	0.660101	0.49782	8	1.03352	1.41915	1.7343	0.082865	0.341799
REH	CHD4	HAT1	-1.12527	-0.718379	0.49782	8	-1.03891	-1.41642	-1.73618	0.0825317	0.341298
REH	CHD5	HAT1	0.104764	0.238658	0.49782	8	-0.657206	-0.0721882	-0.51576	0.606022	0.840742
REH	CHD6	HAT1	0.361992	0.441625	0.49782	8	0.835137	0.573501	0.996058	0.319222	0.645376
REH	CHD7	HAT1	-0.467236	-0.282923	0.49782	8	0.0644628	-0.0836458	-0.0135644	0.989177	0.997998
REH	CHD8	HAT1	-1.08919	-0.966374	0.49782	8	0.419832	0.513223	0.65977	0.509401	0.785216
REH	CHD9	HAT1	0.291855	0.636631	0.49782	8	0.0308368	-0.404019	-0.26388	0.791872	0.926071
REH	DNMT1	HAT1	-2.54772	-2.31947	0.49782	8	-0.256962	-1.17772	-1.01447	0.310356	0.634275
REH	DNMT3A	HAT1	0.492077	0.59391	0.49782	8	-0.354987	0.730134	0.265269	0.790802	0.92558
REH	DNMT3B	HAT1	0.206861	0.416971	0.49782	8	-0.971657	-0.497431	-1.0388	0.298897	0.626108
REH	EEF2	HAT1	-3.26833	-3.591	0.49782	4	0.566786	0.500347	0.754577	0.450503	0.749624
REH	EHMT1	HAT1	-0.256916	-0.0166676	0.49782	8	-1.56167	-0.375892	-1.37006	0.170667	0.482559
REH	EHMT2	HAT1	-0.972741	-0.680851	0.49782	8	-1.54448	-0.445185	-1.4069	0.159456	0.467163
REH	EZH2	HAT1	-0.978173	-0.888271	0.49782	8	0.186608	0.651969	0.592964	0.553205	0.811969
REH	HAT1	HAT1	0.123393	0.49782	0.49782	4	-1.87022	-1.87022	-2.6449	0.0081716	0.0935143
REH	ASH1L	HDAC1	-0.106697	0.273899	0.489597	8	-1.40919	-0.808649	-1.56825	0.116823	0.402057
REH	BRD1	HDAC1	-0.572247	-0.356448	0.489597	8	-0.890471	0.300367	-0.417267	0.676483	0.875792
REH	BRD2	HDAC1	0.228162	0.398402	0.489597	8	-0.0729551	0.662464	0.416846	0.676791	0.875792
REH	BRD3	HDAC1	0.109782	0.447292	0.489597	8	-1.04397	-0.392066	-1.01543	0.309899	0.633625
REH	BRD4	HDAC1	-1.553	-1.3353	0.489597	8	0.276706	-0.471938	-0.138049	0.890202	0.965678
REH	BRD8	HDAC1	-0.131822	0.198284	0.489597	8	-0.694408	-0.279893	-0.688935	0.490864	0.774603
REH	BRD9	HDAC1	-0.661869	-0.319289	0.489597	8	-1.0639	-0.83491	-1.34266	0.179381	0.496078
REH	BRWD1	HDAC1	0.167301	0.507832	0.489597	8	-0.593782	-0.0703335	-0.4696	0.63864	0.857284
REH	BRWD3	HDAC1	0.387521	0.605059	0.489597	8	-0.445793	0.444327	-0.00103626	0.999173	0.999522
REH	CHD1	HDAC1	-0.12074	-0.00882207	0.489597	8	-0.132914	0.934232	0.566617	0.570974	0.820724
REH	CHD1L	HDAC1	0.272008	0.464782	0.489597	8	-0.92708	0.580334	-0.245186	0.806312	0.931501
REH	CHD2	HDAC1	0.0428026	0.383739	0.489597	8	-1.19907	-0.462017	-1.17457	0.240168	0.57054
REH	CHD3	HDAC1	0.476939	0.660101	0.489597	8	0.0380868	0.876171	0.646478	0.51797	0.790879
REH	CHD4	HDAC1	-1.05607	-0.718379	0.489597	8	-0.405273	-0.949232	-0.95778	0.338174	0.662161
REH	CHD5	HDAC1	-0.103761	0.238658	0.489597	8	-2.15896	-0.592149	-1.94533	0.0517352	0.267113
REH	CHD6	HDAC1	0.258921	0.441625	0.489597	8	-0.0539156	0.693106	0.451976	0.651286	0.864662
REH	CHD7	HDAC1	-0.421187	-0.282923	0.489597	8	0.250579	0.726744	0.691072	0.489521	0.774172
REH	CHD8	HDAC1	-1.29947	-0.966374	0.489597	8	-1.08509	-1.01418	-1.48441	0.137701	0.435291
REH	CHD9	HDAC1	0.198478	0.636631	0.489597	8	-0.567793	-0.464405	-0.729875	0.465467	0.75899
REH	DNMT1	HDAC1	-2.21089	-2.31947	0.489597	8	1.93603	0.478463	1.70731	0.0877651	0.352643
REH	DNMT3A	HDAC1	0.481783	0.59391	0.489597	8	-0.364428	1.21053	0.598284	0.54965	0.809698
REH	DNMT3B	HDAC1	0.172965	0.416971	0.489597	8	-1.07814	0.3847	-0.490334	0.623897	0.850133
REH	EEF2	HDAC1	-3.30547	-3.591	0.489597	4	0.494366	0.511508	0.71126	0.476923	0.765659
REH	EHMT1	HDAC1	0.0151197	-0.0166676	0.489597	8	0.501927	1.90821	1.70422	0.0883393	0.353567
REH	EHMT2	HDAC1	-0.815212	-0.680851	0.489597	8	-0.307149	0.759628	0.319951	0.749006	0.907935
REH	EZH2	HDAC1	-1.02345	-0.888271	0.489597	8	0.246173	0.248465	0.349762	0.726517	0.897311
REH	HAT1	HDAC1	-0.274035	0.49782	0.489597	8	-3.76833	-3.06882	-4.8346	1.33417e-06	0.000144147
REH	HDAC1	HDAC1	-0.0439721	0.489597	0.489597	4	-2.36414	-2.36414	-3.3434	0.00082759	0.0223095
REH	ASH1L	HDAC10	-0.0271994	0.273899	0.368218	8	-0.350987	-0.923374	-0.901109	0.36753	0.686828
REH	BRD1	HDAC10	-0.282547	-0.356448	0.368218	8	1.18785	2.46653	2.58404	0.00976504	0.103524
REH	BRD2	HDAC10	-0.000570971	0.398402	0.368218	8	-1.04673	-1.20243	-1.59039	0.111746	0.394475
REH	BRD3	HDAC10	0.0358278	0.447292	0.368218	8	-0.944457	-1.37122	-1.63743	0.10154	0.375546
REH	BRD4	HDAC10	-1.73655	-1.3353	0.368218	8	-0.490944	-1.36275	-1.31076	0.18994	0.509208
REH	BRD8	HDAC10	0.0335742	0.198284	0.368218	8	0.912545	0.874664	1.26375	0.206321	0.529428
REH	BRD9	HDAC10	-0.542327	-0.319289	0.368218	8	0.135577	0.334732	0.332558	0.739468	0.903346
REH	BRWD1	HDAC10	-0.00876182	0.507832	0.368218	8	-1.05472	-1.9226	-2.10529	0.0352664	0.219886
REH	BRWD3	HDAC10	0.386274	0.605059	0.368218	8	-0.282377	0.197263	-0.0601851	0.952008	0.984568
REH	CHD1	HDAC10	-0.165638	-0.00882207	0.368218	8	0.0799888	0.587827	0.472217	0.636772	0.857019
REH	CHD1L	HDAC10	0.106857	0.464782	0.368218	8	-1.52248	-0.778535	-1.62707	0.103723	0.380683
REH	CHD2	HDAC10	0.204558	0.383739	0.368218	8	0.657894	0.591732	0.88362	0.376902	0.693014
REH	CHD3	HDAC10	0.368823	0.660101	0.368218	8	-0.099147	0.0965763	-0.00181774	0.99855	0.999522
REH	CHD4	HDAC10	-1.30171	-0.718379	0.368218	8	-1.81914	-2.33272	-2.93581	0.00332676	0.0550746
REH	CHD5	HDAC10	0.113012	0.238658	0.368218	8	0.151388	0.373949	0.371469	0.710288	0.890798
REH	CHD6	HDAC10	0.22928	0.441625	0.368218	8	0.453982	0.413509	0.613409	0.539606	0.803472
REH	CHD7	HDAC10	-0.909649	-0.282923	0.368218	8	-2.57741	-2.66336	-3.70578	0.000210743	0.00874366
REH	CHD8	HDAC10	-1.24906	-0.966374	0.368218	8	-0.0114986	-0.251135	-0.18571	0.852672	0.950184
REH	CHD9	HDAC10	0.277453	0.636631	0.368218	8	0.419801	-0.309694	0.0778572	0.937942	0.979912
REH	DNMT1	HDAC10	-2.38939	-2.31947	0.368218	8	1.08067	0.0712383	0.814523	0.415345	0.725864
REH	DNMT3A	HDAC10	0.257277	0.59391	0.368218	8	-1.39626	-0.240368	-1.15727	0.247161	0.575952
REH	DNMT3B	HDAC10	0.576171	0.416971	0.368218	8	2.51396	2.71002	3.69392	0.000220827	0.00908727
REH	EEF2	HDAC10	-3.39785	-3.591	0.368218	4	-0.0908293	0.2818	0.135037	0.892583	0.966805
REH	EHMT1	HDAC10	0.0323614	-0.0166676	0.368218	8	1.14126	2.25011	2.39806	0.0164824	0.141426
REH	EHMT2	HDAC10	-0.760653	-0.680851	0.368218	8	0.672621	1.56891	1.585	0.112966	0.396821
REH	EZH2	HDAC10	-1.52826	-0.888271	0.368218	8	-2.83222	-2.84086	-4.01148	6.03405e-05	0.00349628
REH	HAT1	HDAC10	0.0918488	0.49782	0.368218	8	-0.939332	-1.06836	-1.41965	0.155709	0.461994
REH	HDAC1	HDAC10	0.135411	0.489597	0.368218	8	0.294221	-0.545758	-0.177864	0.85883	0.952345
REH	HDAC10	HDAC10	0.117784	0.368218	0.368218	4	-0.372692	-0.372692	-0.527067	0.598147	0.838737
REH	ASH1L	HDAC11	0.374165	0.273899	0.620616	8	1.28454	0.20037	1.04999	0.293724	0.621344
REH	BRD1	HDAC11	-0.356016	-0.356448	0.620616	8	-0.168192	-0.301674	-0.332245	0.739704	0.903525
REH	BRD2	HDAC11	0.397299	0.398402	0.620616	8	0.529041	-0.217934	0.219986	0.825882	0.939197
REH	BRD3	HDAC11	0.695074	0.447292	0.620616	8	2.51685	1.62484	2.92861	0.00340477	0.0555452
REH	BRD4	HDAC11	-1.41011	-1.3353	0.620616	8	0.372367	-0.294457	0.0550912	0.956066	0.985727
REH	BRD8	HDAC11	0.162581	0.198284	0.620616	8	0.694766	-0.125112	0.402806	0.687091	0.880502
REH	BRD9	HDAC11	-0.090062	-0.319289	0.620616	8	2.05005	1.34982	2.40408	0.0162134	0.140432
REH	BRWD1	HDAC11	0.284988	0.507832	0.620616	8	-0.289054	-1.34437	-1.15501	0.248087	0.577115
REH	BRWD3	HDAC11	0.612615	0.605059	0.620616	8	0.0820809	0.281388	0.257011	0.79717	0.928658
REH	CHD1	HDAC11	0.0694747	-0.00882207	0.620616	8	0.787931	-0.00246713	0.555407	0.578616	0.826432
REH	CHD1L	HDAC11	0.578141	0.464782	0.620616	8	0.928058	0.933355	1.31622	0.188101	0.506095
REH	CHD2	HDAC11	0.695232	0.383739	0.620616	8	2.93934	1.91259	3.43083	0.000601732	0.0182182
REH	CHD3	HDAC11	0.687864	0.660101	0.620616	8	0.695856	0.654883	0.955116	0.339519	0.663093
REH	CHD4	HDAC11	-0.640306	-0.718379	0.620616	8	1.87321	0.331734	1.55913	0.118965	0.404892
REH	CHD5	HDAC11	0.354566	0.238658	0.620616	8	0.679838	0.227526	0.641603	0.521131	0.792263
REH	CHD6	HDAC11	0.387859	0.441625	0.620616	8	0.324739	-0.571276	-0.174328	0.861608	0.953642
REH	CHD7	HDAC11	-0.2005	-0.282923	0.620616	8	1.14975	0.1721	0.93469	0.349948	0.671778
REH	CHD8	HDAC11	-0.974537	-0.966374	0.620616	8	0.708094	-0.232707	0.33615	0.736758	0.90175
REH	CHD9	HDAC11	0.442872	0.636631	0.620616	8	0.537784	-0.762822	-0.159126	0.87357	0.958834
REH	DNMT1	HDAC11	-2.3315	-2.31947	0.620616	8	0.778796	0.014737	0.561113	0.574721	0.824243
REH	DNMT3A	HDAC11	0.62477	0.59391	0.620616	8	0.118858	0.350075	0.331586	0.740202	0.90379
REH	DNMT3B	HDAC11	0.516189	0.416971	0.620616	8	0.79912	0.750494	1.09574	0.273191	0.603375
REH	EEF2	HDAC11	-3.65465	-3.591	0.620616	4	-1.19055	-0.0637108	-0.886895	0.375136	0.692188
REH	EHMT1	HDAC11	0.130244	-0.0166676	0.620616	8	0.515629	1.22912	1.23373	0.217305	0.544045
REH	EHMT2	HDAC11	-0.425479	-0.680851	0.620616	8	1.7676	1.58283	2.36911	0.0178309	0.148284
REH	EZH2	HDAC11	-0.741105	-0.888271	0.620616	8	1.07674	1.0156	1.47951	0.139004	0.437812
REH	HAT1	HDAC11	0.495362	0.49782	0.620616	8	0.63865	0.0390666	0.479218	0.631784	0.854069
REH	HDAC1	HDAC11	0.380292	0.489597	0.620616	8	0.550778	-0.966607	-0.294035	0.768731	0.918556
REH	HDAC10	HDAC11	0.3249	0.368218	0.620616	8	-0.182311	-0.462019	-0.45561	0.64867	0.862687
REH	HDAC11	HDAC11	0.610683	0.620616	0.620616	4	0.485167	0.485167	0.68613	0.492631	0.775607
REH	ASH1L	HDAC2	-0.218055	0.273899	-0.0471105	8	1.08724	-0.0395429	0.740837	0.458792	0.753709
REH	BRD1	HDAC2	-0.945286	-0.356448	-0.0471105	8	-0.868571	-0.443631	-0.927866	0.353477	0.673205
REH	BRD2	HDAC2	-0.186952	0.398402	-0.0471105	8	0.460737	-0.308611	0.107569	0.914337	0.972297
REH	BRD3	HDAC2	-0.130317	0.447292	-0.0471105	8	0.691077	-0.0578133	0.447785	0.654309	0.866165
REH	BRD4	HDAC2	-2.24604	-1.3353	-0.0471105	8	-1.57283	-3.04327	-3.26407	0.00109822	0.0268745
REH	BRD8	HDAC2	-0.683822	0.198284	-0.0471105	8	-1.16416	-1.82342	-2.11254	0.0346403	0.217869
REH	BRD9	HDAC2	-0.790962	-0.319289	-0.0471105	8	0.555651	0.203377	0.536714	0.591465	0.836046
REH	BRWD1	HDAC2	-0.368399	0.507832	-0.0471105	8	-0.708678	-1.89389	-1.84029	0.065725	0.304075
REH	BRWD3	HDAC2	0.0319467	0.605059	-0.0471105	8	0.262903	-0.0234762	0.1693	0.865561	0.954455
REH	CHD1	HDAC2	-0.516984	-0.00882207	-0.0471105	8	0.569901	-0.0413	0.373777	0.70857	0.889913
REH	CHD1L	HDAC2	-0.0810365	0.464782	-0.0471105	8	-0.038031	0.29488	0.181619	0.855881	0.951234
REH	CHD2	HDAC2	-0.0773759	0.383739	-0.0471105	8	1.54866	0.706256	1.59446	0.110832	0.393871
REH	CHD3	HDAC2	-0.0724086	0.660101	-0.0471105	8	-0.275824	-0.64121	-0.648441	0.5167	0.790327
REH	CHD4	HDAC2	-1.40131	-0.718379	-0.0471105	8	0.190649	-1.25421	-0.752054	0.452019	0.74971
REH	CHD5	HDAC2	-0.274549	0.238658	-0.0471105	8	0.347143	-0.267441	0.0563579	0.955057	0.98555
REH	CHD6	HDAC2	-0.159625	0.441625	-0.0471105	8	0.726838	-0.267171	0.325033	0.745156	0.905537
REH	CHD7	HDAC2	-1.0972	-0.282923	-0.0471105	8	-1.10228	-2.05483	-2.23241	0.0255877	0.181674
REH	CHD8	HDAC2	-1.39065	-0.966374	-0.0471105	8	1.5687	0.326429	1.34006	0.180226	0.496381
REH	CHD9	HDAC2	-0.0712322	0.636631	-0.0471105	8	0.647889	-0.400096	0.175216	0.86091	0.953295
REH	DNMT1	HDAC2	-2.60263	-2.31947	-0.0471105	8	1.6197	-0.118571	1.06146	0.288483	0.616989
REH	DNMT3A	HDAC2	-0.106891	0.59391	-0.0471105	8	-1.10592	-0.357964	-1.03512	0.300612	0.627492
REH	DNMT3B	HDAC2	-0.145939	0.416971	-0.0471105	8	0.0544413	0.000108792	0.0385727	0.969231	0.989373
REH	EEF2	HDAC2	-3.64871	-3.591	-0.0471105	4	-0.285907	-0.176317	-0.326841	0.743788	0.905537
REH	EHMT1	HDAC2	-0.157947	-0.0166676	-0.0471105	8	2.33552	2.4147	3.35891	0.000782498	0.0214807
REH	EHMT2	HDAC2	-1.32099	-0.680851	-0.0471105	8	-0.707066	-0.773349	-1.04681	0.295187	0.622556
REH	EZH2	HDAC2	-1.17823	-0.888271	-0.0471105	8	1.16072	1.15309	1.63612	0.101815	0.376008
REH	HAT1	HDAC2	-0.13917	0.49782	-0.0471105	8	0.387817	-0.213876	0.122995	0.902111	0.969212
REH	HDAC1	HDAC2	-1.48402	0.489597	-0.0471105	8	-7.97912	-8.7816	-11.8516	2.11076e-32	3.04009e-29
REH	HDAC10	HDAC2	-0.0827662	0.368218	-0.0471105	8	1.34326	0.580209	1.3601	0.173798	0.487272
REH	HDAC11	HDAC2	-0.259768	0.620616	-0.0471105	8	-2.10219	-1.3878	-2.4678	0.0135948	0.126657
REH	HDAC2	HDAC2	-0.00298623	-0.0471105	-0.0471105	4	4.69644	4.69644	6.64177	3.09947e-11	9.19085e-09
REH	ASH1L	HDAC3	-1.89182	0.273899	-1.25639	8	-1.30054	-1.46616	-1.95635	0.0504236	0.264226
REH	BRD1	HDAC3	-2.02134	-0.356448	-1.25639	8	-0.266515	1.10982	0.596304	0.550972	0.810584
REH	BRD2	HDAC3	-1.67256	0.398402	-1.25639	8	-0.915523	-0.496858	-0.998704	0.317938	0.643019
REH	BRD3	HDAC3	-1.58177	0.447292	-1.25639	8	-0.701939	-0.0860437	-0.557188	0.577399	0.826149
REH	BRD4	HDAC3	-2.85183	-1.3353	-1.25639	8	0.24274	0.175144	0.295488	0.767621	0.917916
REH	BRD8	HDAC3	-1.77563	0.198284	-1.25639	8	-0.113357	0.000953256	-0.0794812	0.93665	0.979393
REH	BRD9	HDAC3	-2.07716	-0.319289	-1.25639	8	-0.754892	0.536202	-0.154637	0.877107	0.960953
REH	BRWD1	HDAC3	-1.3431	0.507832	-1.25639	8	0.972586	1.27569	1.58977	0.111887	0.394698
REH	BRWD3	HDAC3	-1.45338	0.605059	-1.25639	8	-1.0105	0.0834614	-0.655516	0.512136	0.787336
REH	CHD1	HDAC3	-1.79207	-0.00882207	-1.25639	8	0.813182	0.873175	1.19243	0.233091	0.562325
REH	CHD1L	HDAC3	-1.50396	0.464782	-1.25639	8	-1.23019	0.416849	-0.575119	0.565211	0.819568
REH	CHD2	HDAC3	-1.52435	0.383739	-1.25639	8	0.447637	0.815537	0.893199	0.371751	0.689857
REH	CHD3	HDAC3	-1.19806	0.660101	-1.25639	8	0.611462	1.76704	1.68186	0.0925969	0.36043
REH	CHD4	HDAC3	-2.6965	-0.718379	-1.25639	8	-1.87465	-1.80501	-2.60191	0.00927051	0.100188
REH	CHD5	HDAC3	-1.7697	0.238658	-1.25639	8	-1.00569	-0.453995	-1.03215	0.302	0.627787
REH	CHD6	HDAC3	-1.5576	0.441625	-1.25639	8	-0.652347	0.157187	-0.350131	0.72624	0.89729
REH	CHD7	HDAC3	-2.35042	-0.282923	-1.25639	8	-1.90416	-1.66528	-2.52397	0.0116036	0.115259
REH	CHD8	HDAC3	-2.65824	-0.966374	-1.25639	8	-0.0293598	-0.265961	-0.208823	0.834586	0.943327
REH	CHD9	HDAC3	-1.48042	0.636631	-1.25639	8	-0.353817	0.0596217	-0.208027	0.835208	0.943586
REH	DNMT1	HDAC3	-3.70815	-2.31947	-1.25639	8	-0.619253	-1.24313	-1.3169	0.187872	0.506044
REH	DNMT3A	HDAC3	-1.38977	0.59391	-1.25639	8	-0.914993	0.737533	-0.125484	0.900141	0.968333
REH	DNMT3B	HDAC3	-1.63599	0.416971	-1.25639	8	-1.57152	-0.470296	-1.44378	0.148801	0.452262
REH	EEF2	HDAC3	-4.27719	-3.591	-1.25639	4	-0.233524	0.392409	0.112349	0.910547	0.971272
REH	EHMT1	HDAC3	-1.84045	-0.0166676	-1.25639	8	-1.3862	0.60307	-0.553756	0.579746	0.827317
REH	EHMT2	HDAC3	-2.53062	-0.680851	-1.25639	8	-1.74338	-0.771672	-1.77841	0.0753369	0.325566
REH	EZH2	HDAC3	-2.32203	-0.888271	-1.25639	8	-0.0611401	1.82197	1.2451	0.213096	0.53832
REH	HAT1	HDAC3	-1.58635	0.49782	-1.25639	8	-0.832436	-0.270189	-0.779673	0.435583	0.740841
REH	HDAC1	HDAC3	-1.57307	0.489597	-1.25639	8	-0.982982	-0.0412856	-0.724267	0.468902	0.762566
REH	HDAC10	HDAC3	-1.76086	0.368218	-1.25639	8	-1.48034	-1.02995	-1.77504	0.0758914	0.326424
REH	HDAC11	HDAC3	-1.55001	0.620616	-1.25639	8	-2.09485	-0.661196	-1.94882	0.0513174	0.266357
REH	HDAC2	HDAC3	-1.78997	-0.0471105	-1.25639	8	-0.264687	0.998072	0.518582	0.604053	0.839969
REH	HDAC3	HDAC3	-1.96242	-1.25639	-1.25639	4	8.99003	8.99003	12.7138	4.95531e-37	9.99189e-34
REH	ASH1L	HDAC4	0.349316	0.273899	0.766555	8	0.811666	-0.753014	0.0414732	0.966919	0.988579
REH	BRD1	HDAC4	-0.26201	-0.356448	0.766555	8	0.0640742	-0.111017	-0.0331937	0.97352	0.990617
REH	BRD2	HDAC4	0.610183	0.398402	0.766555	8	1.51007	0.428793	1.37099	0.170379	0.482382
REH	BRD3	HDAC4	0.463199	0.447292	0.766555	8	0.0882757	-0.900761	-0.574514	0.56562	0.819731
REH	BRD4	HDAC4	-1.19737	-1.3353	0.766555	8	1.40456	0.838245	1.5859	0.112762	0.396673
REH	BRD8	HDAC4	0.264526	0.198284	0.766555	8	0.933412	-0.20014	0.518502	0.604108	0.839969
REH	BRD9	HDAC4	-0.0797225	-0.319289	0.766555	8	1.2838	0.909907	1.55119	0.120857	0.406401
REH	BRWD1	HDAC4	0.448399	0.507832	0.766555	8	0.125658	-0.904586	-0.550785	0.581781	0.828863
REH	BRWD3	HDAC4	0.846133	0.605059	0.766555	8	1.02322	1.0862	1.49159	0.135807	0.432198
REH	CHD1	HDAC4	0.281621	-0.00882207	0.766555	8	1.68418	0.934847	1.85193	0.0640356	0.300702
REH	CHD1L	HDAC4	0.643912	0.464782	0.766555	8	1.01741	0.664125	1.18903	0.234429	0.563145
REH	CHD2	HDAC4	0.523091	0.383739	0.766555	8	1.40754	0.0452571	1.02728	0.304287	0.629536
REH	CHD3	HDAC4	0.948837	0.660101	0.766555	8	2.06993	1.64555	2.62724	0.00860797	0.0966432
REH	CHD4	HDAC4	-0.554222	-0.718379	0.766555	8	2.19588	0.560988	1.9494	0.0512477	0.266357
REH	CHD5	HDAC4	0.332318	0.238658	0.766555	8	0.0665243	-0.670684	-0.427205	0.66923	0.873143
REH	CHD6	HDAC4	0.611726	0.441625	0.766555	8	1.18907	-0.00812357	0.835052	0.403689	0.716547
REH	CHD7	HDAC4	-0.562058	-0.282923	0.766555	8	-1.63819	-2.72308	-3.08389	0.00204315	0.0410893
REH	CHD8	HDAC4	-0.839775	-0.966374	0.766555	8	0.841414	0.113112	0.674952	0.499707	0.778785
REH	CHD9	HDAC4	0.667799	0.636631	0.766555	8	1.35957	0.136204	1.05767	0.290206	0.618313
REH	DNMT1	HDAC4	-2.44707	-2.31947	0.766555	8	-0.281004	-1.66599	-1.37673	0.168595	0.479815
REH	DNMT3A	HDAC4	0.903047	0.59391	0.766555	8	1.56703	1.69925	2.30961	0.0209099	0.163295
REH	DNMT3B	HDAC4	0.372314	0.416971	0.766555	8	-0.805033	-1.19019	-1.41084	0.158293	0.465406
REH	EEF2	HDAC4	-3.30225	-3.591	0.766555	4	0.200137	0.984995	0.838014	0.402023	0.714975
REH	EHMT1	HDAC4	0.108119	-0.0166676	0.766555	8	-0.134457	0.364818	0.16289	0.870605	0.956663
REH	EHMT2	HDAC4	-0.52163	-0.680851	0.766555	8	0.475619	0.473665	0.671245	0.502064	0.780301
REH	EZH2	HDAC4	-0.773926	-0.888271	0.766555	8	0.331627	0.283972	0.435294	0.663349	0.870705
REH	HAT1	HDAC4	0.274278	0.49782	0.766555	8	-1.11696	-2.52505	-2.57529	0.0100156	0.104988
REH	HDAC1	HDAC4	0.389865	0.489597	0.766555	8	0.174625	-1.48138	-0.924017	0.355478	0.675197
REH	HDAC10	HDAC4	0.622932	0.368218	0.766555	8	1.54215	0.777362	1.64014	0.100975	0.375375
REH	HDAC11	HDAC4	0.797795	0.620616	0.766555	8	1.16388	0.923572	1.47605	0.13993	0.439321
REH	HDAC2	HDAC4	0.223402	-0.0471105	0.766555	8	0.961426	0.990296	1.38008	0.167563	0.47817
REH	HDAC3	HDAC4	-1.17288	-1.25639	0.766555	8	1.65962	0.261544	1.35847	0.174315	0.488042
REH	HDAC4	HDAC4	0.856058	0.766555	0.766555	4	1.09371	1.09371	1.54674	0.121926	0.407173
REH	ASH1L	HDAC5	0.260947	0.273899	0.852224	8	0.104102	-1.10521	-0.707889	0.479014	0.76643
REH	BRD1	HDAC5	-0.0201002	-0.356448	0.852224	8	1.68439	1.76835	2.44146	0.0146282	0.13227
REH	BRD2	HDAC5	0.371249	0.398402	0.852224	8	-0.364769	-0.904623	-0.897595	0.369401	0.687522
REH	BRD3	HDAC5	0.566028	0.447292	0.852224	8	0.596334	0.344952	0.66559	0.505673	0.782532
REH	BRD4	HDAC5	-1.42624	-1.3353	0.852224	8	-0.190007	-0.772054	-0.68028	0.496327	0.777217
REH	BRD8	HDAC5	0.275923	0.198284	0.852224	8	0.721789	0.365893	0.769108	0.441829	0.743868
REH	BRD9	HDAC5	-0.221712	-0.319289	0.852224	8	0.193651	0.094921	0.204051	0.838314	0.944766
REH	BRWD1	HDAC5	0.323148	0.507832	0.852224	8	-1.17852	-1.68755	-2.02661	0.0427018	0.243369
REH	BRWD3	HDAC5	0.706622	0.605059	0.852224	8	-0.228008	0.472925	0.173183	0.862508	0.954021
REH	CHD1	HDAC5	-0.0711263	-0.00882207	0.852224	8	-1.06838	-1.39716	-1.7434	0.081264	0.338416
REH	CHD1L	HDAC5	0.345628	0.464782	0.852224	8	-1.38417	-1.18647	-1.81772	0.0691074	0.310906
REH	CHD2	HDAC5	0.291489	0.383739	0.852224	8	-0.126334	-1.28129	-0.995339	0.319571	0.645805
REH	CHD3	HDAC5	0.808512	0.660101	0.852224	8	0.961521	1.26668	1.57558	0.115123	0.399788
REH	CHD4	HDAC5	-0.926619	-0.718379	0.852224	8	-0.676885	-2.0762	-1.94672	0.051568	0.267113
REH	CHD5	HDAC5	0.382718	0.238658	0.852224	8	0.29817	-0.0012218	0.209974	0.833688	0.943252
REH	CHD6	HDAC5	0.466503	0.441625	0.852224	8	-0.265146	-0.318609	-0.412777	0.67977	0.876175
REH	CHD7	HDAC5	-0.316111	-0.282923	0.852224	8	-0.158174	-1.1191	-0.903171	0.366435	0.686236
REH	CHD8	HDAC5	-0.867526	-0.966374	0.852224	8	0.0631812	0.33582	0.282137	0.777839	0.921864
REH	CHD9	HDAC5	0.418123	0.636631	0.852224	8	-0.449528	-1.44124	-1.33697	0.181232	0.496381
REH	DNMT1	HDAC5	-2.32671	-2.31947	0.852224	8	0.314022	-0.102473	0.149588	0.88109	0.962156
REH	DNMT3A	HDAC5	0.724299	0.59391	0.852224	8	-0.241025	0.991629	0.530757	0.595587	0.83775
REH	DNMT3B	HDAC5	0.475528	0.416971	0.852224	8	-0.263047	-0.0237663	-0.202808	0.839285	0.944861
REH	EEF2	HDAC5	-3.35821	-3.591	0.852224	4	-0.0775499	0.908316	0.58744	0.556908	0.813727
REH	EHMT1	HDAC5	0.372738	-0.0166676	0.852224	8	1.40706	2.68882	2.89622	0.00377685	0.0590359
REH	EHMT2	HDAC5	-0.594551	-0.680851	0.852224	8	-0.529162	0.0271834	-0.354952	0.722625	0.894806
REH	EZH2	HDAC5	-0.787091	-0.888271	0.852224	8	-0.0148368	0.625322	0.431678	0.665975	0.87173
REH	HAT1	HDAC5	0.255583	0.49782	0.852224	8	-1.16925	-2.18687	-2.37314	0.0176377	0.147448
REH	HDAC1	HDAC5	0.508437	0.489597	0.852224	8	0.574763	-0.106867	0.330853	0.740756	0.903846
REH	HDAC10	HDAC5	0.533549	0.368218	0.852224	8	0.87758	0.674222	1.09729	0.272515	0.60252
REH	HDAC11	HDAC5	0.46564	0.620616	0.852224	8	-1.70291	-1.02127	-1.92629	0.0540685	0.274288
REH	HDAC2	HDAC5	-0.00508565	-0.0471105	0.852224	8	-0.774272	-0.719073	-1.05595	0.290989	0.618829
REH	HDAC3	HDAC5	-1.71558	-1.25639	0.852224	8	-2.15444	-3.73423	-4.16391	3.12837e-05	0.00208876
REH	HDAC4	HDAC5	0.63389	0.766555	0.852224	8	-1.32284	-0.322427	-1.16338	0.244674	0.573542
REH	HDAC5	HDAC5	0.718794	0.852224	0.852224	4	-0.049241	-0.049241	-0.0696372	0.944482	0.981576
REH	ASH1L	HDAC6	0.121394	0.273899	0.427873	8	0.473279	0.13767	0.432006	0.665737	0.87173
REH	BRD1	HDAC6	-0.548837	-0.356448	0.427873	8	-0.786257	0.152307	-0.44827	0.653958	0.866165
REH	BRD2	HDAC6	0.256303	0.398402	0.427873	8	0.516868	0.304455	0.580763	0.5614	0.817098
REH	BRD3	HDAC6	-0.0888649	0.447292	0.427873	8	-1.96234	-2.3391	-3.04158	0.00235338	0.0448705
REH	BRD4	HDAC6	-1.63101	-1.3353	0.427873	8	-0.1341	-0.372379	-0.358135	0.720242	0.894484
REH	BRD8	HDAC6	-0.133986	0.198284	0.427873	8	-0.344286	-0.404543	-0.529502	0.596457	0.837999
REH	BRD9	HDAC6	-0.49782	-0.319289	0.427873	8	0.265853	-0.00227006	0.186381	0.852146	0.950184
REH	BRWD1	HDAC6	-0.012221	0.507832	0.427873	8	-1.2302	-2.03698	-2.31025	0.0208745	0.163145
REH	BRWD3	HDAC6	0.444946	0.605059	0.427873	8	-0.239793	0.950759	0.502729	0.615155	0.844958
REH	CHD1	HDAC6	-0.0930107	-0.00882207	0.427873	8	0.698891	0.687961	0.980653	0.326764	0.652141
REH	CHD1L	HDAC6	0.341486	0.464782	0.427873	8	0.278665	0.814234	0.772796	0.439643	0.742459
REH	CHD2	HDAC6	0.172185	0.383739	0.427873	8	-0.0582369	0.0506882	-0.00533778	0.995741	0.99921
REH	CHD3	HDAC6	0.302496	0.660101	0.427873	8	-0.959636	-0.270572	-0.869888	0.384361	0.698348
REH	CHD4	HDAC6	-1.14176	-0.718379	0.427873	8	-0.929098	-1.66846	-1.83675	0.0662471	0.304561
REH	CHD5	HDAC6	0.335165	0.238658	0.427873	8	1.49976	1.94586	2.43642	0.0148335	0.132935
REH	CHD6	HDAC6	0.27242	0.441625	0.427873	8	0.813599	0.255037	0.75564	0.449865	0.749448
REH	CHD7	HDAC6	-0.469345	-0.282923	0.427873	8	0.259692	0.0854093	0.244024	0.807213	0.931907
REH	CHD8	HDAC6	-1.36989	-0.966374	0.427873	8	-0.815016	-1.30066	-1.49601	0.134651	0.42968
REH	CHD9	HDAC6	-0.0716334	0.636631	0.427873	8	-1.84522	-2.7606	-3.25681	0.00112674	0.027439
REH	DNMT1	HDAC6	-2.78874	-2.31947	0.427873	8	-1.52643	-1.66628	-2.25758	0.0239717	0.175769
REH	DNMT3A	HDAC6	0.576767	0.59391	0.427873	8	0.867466	1.79991	1.88612	0.0592789	0.287904
REH	DNMT3B	HDAC6	0.262499	0.416971	0.427873	8	-0.0514441	0.640807	0.416742	0.676867	0.875792
REH	EEF2	HDAC6	-3.81599	-3.591	0.427873	4	-1.87665	0.191782	-1.19138	0.233503	0.562325
REH	EHMT1	HDAC6	0.00143683	-0.0166676	0.427873	8	0.593264	1.79398	1.68804	0.0914035	0.357965
REH	EHMT2	HDAC6	-0.925941	-0.680851	0.427873	8	-0.785425	-0.0789134	-0.61118	0.541081	0.804361
REH	EZH2	HDAC6	-0.917575	-0.888271	0.427873	8	0.75179	1.30718	1.45591	0.145417	0.447526
REH	HAT1	HDAC6	0.365592	0.49782	0.427873	8	0.651896	0.840224	1.05509	0.291385	0.618918
REH	HDAC1	HDAC6	-0.148716	0.489597	0.427873	8	-1.86384	-3.0808	-3.49639	0.000471604	0.0152885
REH	HDAC10	HDAC6	0.213922	0.368218	0.427873	8	0.03951	0.324436	0.257349	0.79691	0.928658
REH	HDAC11	HDAC6	0.128281	0.620616	0.427873	8	-1.9574	-1.36479	-2.34915	0.0188165	0.152602
REH	HDAC2	HDAC6	-0.138742	-0.0471105	0.427873	8	0.17367	0.695505	0.614599	0.538819	0.802777
REH	HDAC3	HDAC6	-1.61249	-1.25639	0.427873	8	-0.232044	-0.782615	-0.717473	0.473083	0.764399
REH	HDAC4	HDAC6	0.82936	0.766555	0.427873	8	2.32174	3.11687	3.84567	0.000120223	0.00589897
REH	HDAC5	HDAC6	0.47445	0.852224	0.427873	8	0.12814	0.0756256	0.144084	0.885434	0.963617
REH	HDAC6	HDAC6	0.0364627	0.427873	0.427873	4	-1.40067	-1.40067	-1.98085	0.0476078	0.257551
REH	ASH1L	HDAC7	0.391996	0.273899	0.435874	8	1.88793	1.02316	2.05845	0.0395468	0.233848
REH	BRD1	HDAC7	-0.124814	-0.356448	0.435874	8	1.6855	1.99036	2.59923	0.00934339	0.100442
REH	BRD2	HDAC7	0.261384	0.398402	0.435874	8	0.252806	-0.452254	-0.141031	0.887846	0.964581
REH	BRD3	HDAC7	0.25892	0.447292	0.435874	8	0.0714061	-0.781353	-0.502008	0.615662	0.845193
REH	BRD4	HDAC7	-1.35682	-1.3353	0.435874	8	1.58032	0.433859	1.42424	0.154377	0.460859
REH	BRD8	HDAC7	0.105795	0.198284	0.435874	8	0.863416	0.01443	0.620731	0.534777	0.799937
REH	BRD9	HDAC7	-0.118485	-0.319289	0.435874	8	2.41742	1.6016	2.84187	0.00448491	0.0660597
REH	BRWD1	HDAC7	0.346848	0.507832	0.435874	8	0.552488	-0.449765	0.0726358	0.942096	0.981169
REH	BRWD3	HDAC7	0.682191	0.605059	0.435874	8	1.34411	1.18868	1.79096	0.0733003	0.321031
REH	CHD1	HDAC7	-0.057682	-0.00882207	0.435874	8	0.263485	-0.199178	0.0454719	0.963731	0.988035
REH	CHD1L	HDAC7	0.511764	0.464782	0.435874	8	1.07061	1.11192	1.54328	0.122763	0.40853
REH	CHD2	HDAC7	0.118299	0.383739	0.435874	8	-0.46461	-1.24792	-1.21094	0.225918	0.5551
REH	CHD3	HDAC7	0.546933	0.660101	0.435874	8	0.640135	0.165371	0.569579	0.568964	0.820056
REH	CHD4	HDAC7	-0.783624	-0.718379	0.435874	8	1.72716	-0.113401	1.1411	0.253828	0.584669
REH	CHD5	HDAC7	0.300713	0.238658	0.435874	8	0.947505	0.496633	1.02116	0.307179	0.632456
REH	CHD6	HDAC7	0.0514028	0.441625	0.435874	8	-1.28498	-2.21658	-2.47598	0.0132872	0.12555
REH	CHD7	HDAC7	-0.244858	-0.282923	0.435874	8	1.56025	0.517869	1.46945	0.141711	0.442605
REH	CHD8	HDAC7	-1.13968	-0.966374	0.435874	8	0.130619	-0.898126	-0.54271	0.58733	0.832943
REH	CHD9	HDAC7	0.169943	0.636631	0.435874	8	-0.573257	-1.78963	-1.67081	0.0947592	0.365118
REH	DNMT1	HDAC7	-2.62411	-2.31947	0.435874	8	-0.645059	-1.40119	-1.44692	0.147921	0.451424
REH	DNMT3A	HDAC7	0.620015	0.59391	0.435874	8	0.80905	1.18825	1.4123	0.157861	0.46465
REH	DNMT3B	HDAC7	0.273023	0.416971	0.435874	8	-0.273597	-0.566452	-0.594005	0.552509	0.811656
REH	EEF2	HDAC7	-3.56977	-3.591	0.435874	4	-0.907738	0.974143	0.0469549	0.962549	0.987828
REH	EHMT1	HDAC7	0.0931893	-0.0166676	0.435874	8	1.06845	1.33105	1.6967	0.0897528	0.355276
REH	EHMT2	HDAC7	-0.840074	-0.680851	0.435874	8	-0.294788	-0.794852	-0.770492	0.441008	0.743428
REH	EZH2	HDAC7	-0.860087	-0.888271	0.435874	8	0.943537	0.554441	1.05923	0.289495	0.617973
REH	HAT1	HDAC7	0.518338	0.49782	0.435874	8	1.39395	0.987077	1.68364	0.0922508	0.359935
REH	HDAC1	HDAC7	0.270681	0.489597	0.435874	8	0.703008	-0.694941	0.00570459	0.995448	0.99921
REH	HDAC10	HDAC7	0.362872	0.368218	0.435874	8	0.949718	0.403523	0.956886	0.338625	0.66253
REH	HDAC11	HDAC7	0.621248	0.620616	0.435874	8	1.06602	1.18601	1.59243	0.111288	0.394078
REH	HDAC2	HDAC7	0.119512	-0.0471105	0.435874	8	1.38669	1.30763	1.90517	0.0567585	0.281717
REH	HDAC3	HDAC7	-1.43773	-1.25639	0.435874	8	0.881259	-0.699425	0.128576	0.897693	0.967579
REH	HDAC4	HDAC7	0.580729	0.766555	0.435874	8	0.115037	0.223646	0.239485	0.81073	0.933719
REH	HDAC5	HDAC7	0.475179	0.852224	0.435874	8	-0.475729	-0.922921	-0.988995	0.322665	0.649133
REH	HDAC6	HDAC7	0.209535	0.427873	0.435874	8	-0.246587	-0.885797	-0.800716	0.423296	0.731642
REH	HDAC7	HDAC7	0.433681	0.435874	0.435874	4	0.730601	0.730601	1.03323	0.301499	0.627492
REH	ASH1L	HDAC8	0.187251	0.273899	0.534609	7	0.50859	-0.102835	0.286913	0.774179	0.920433
REH	BRD1	HDAC8	-0.201614	-0.356448	0.534609	8	0.972707	1.6709	1.86931	0.0615792	0.294916
REH	BRD2	HDAC8	0.16619	0.398402	0.534609	8	-0.670248	-0.792482	-1.03431	0.300993	0.627492
REH	BRD3	HDAC8	0.330368	0.447292	0.534609	8	0.404492	0.158797	0.398306	0.690405	0.881096
REH	BRD4	HDAC8	-1.37434	-1.3353	0.534609	8	0.988608	0.244213	0.871736	0.383352	0.69752
REH	BRD8	HDAC8	0.0222332	0.198284	0.534609	8	0.110838	-0.274607	-0.115802	0.907809	0.970745
REH	BRD9	HDAC8	-0.635047	-0.319289	0.534609	8	-1.17578	-1.78773	-2.09552	0.0361247	0.223168
REH	BRWD1	HDAC8	0.361364	0.507832	0.534609	8	0.585002	-0.212247	0.263578	0.792105	0.926181
REH	BRWD3	HDAC8	0.581193	0.605059	0.534609	8	0.0976105	0.944406	0.736817	0.461234	0.755509
REH	CHD1	HDAC8	-0.0520852	-0.00882207	0.534609	8	0.538258	0.377988	0.647884	0.51706	0.790327
REH	CHD1L	HDAC8	0.329166	0.464782	0.534609	8	-0.382021	0.0259131	-0.251806	0.801191	0.929964
REH	CHD2	HDAC8	0.136473	0.383739	0.534609	8	-0.883348	-0.646348	-1.08166	0.279404	0.609215
REH	CHD3	HDAC8	0.287337	0.660101	0.534609	8	-1.8115	-1.18554	-2.11923	0.0340709	0.215904
REH	CHD4	HDAC8	-0.812374	-0.718379	0.534609	8	0.981474	-0.109631	0.616486	0.537574	0.802223
REH	CHD5	HDAC8	0.108912	0.238658	0.534609	8	-0.691192	-0.235208	-0.655064	0.512426	0.787663
REH	CHD6	HDAC8	0.274543	0.441625	0.534609	8	-0.00296268	-0.206094	-0.147825	0.882481	0.962231
REH	CHD7	HDAC8	-0.657349	-0.282923	0.534609	8	-1.67581	-2.12943	-2.69071	0.00713004	0.0869227
REH	CHD8	HDAC8	-0.927179	-0.966374	0.534609	8	1.70595	0.744767	1.73292	0.0831102	0.342426
REH	CHD9	HDAC8	0.133852	0.636631	0.534609	8	-0.914488	-2.19639	-2.19972	0.0278266	0.191631
REH	DNMT1	HDAC8	-2.4116	-2.31947	0.534609	8	0.582891	-0.103626	0.338891	0.734692	0.900457
REH	DNMT3A	HDAC8	0.399304	0.59391	0.534609	8	-1.08704	0.0911007	-0.704239	0.481284	0.76696
REH	DNMT3B	HDAC8	0.238453	0.416971	0.534609	8	-0.704488	-0.604051	-0.925277	0.354822	0.674807
REH	EEF2	HDAC8	-3.65057	-3.591	0.534609	4	-1.23121	-0.581727	-1.28194	0.199864	0.520948
REH	EHMT1	HDAC8	-0.183793	-0.0166676	0.534609	8	-1.28659	-0.471922	-1.24345	0.213701	0.538707
REH	EHMT2	HDAC8	-0.740819	-0.680851	0.534609	8	0.0825966	0.116067	0.140476	0.888284	0.964745
REH	EZH2	HDAC8	-0.816773	-0.888271	0.534609	7	0.105566	1.13587	0.87783	0.380036	0.695436
REH	HAT1	HDAC8	0.327415	0.49782	0.534609	8	-0.0104231	-0.0848956	-0.0674005	0.946263	0.982212
REH	HDAC1	HDAC8	0.141702	0.489597	0.534609	8	-0.3903	-1.38696	-1.25671	0.208857	0.532818
REH	HDAC10	HDAC8	0.440413	0.368218	0.534609	8	1.18811	1.32474	1.77685	0.0755929	0.326011
REH	HDAC11	HDAC8	0.453927	0.620616	0.534609	8	-0.113625	0.107203	-0.0045411	0.996377	0.999251
REH	HDAC2	HDAC8	-0.0638017	-0.0471105	0.534609	8	0.0662047	0.509351	0.40698	0.684023	0.879072
REH	HDAC3	HDAC8	-1.44444	-1.25639	0.534609	8	0.469637	-0.648888	-0.126749	0.899139	0.968096
REH	HDAC4	HDAC8	0.584231	0.766555	0.534609	8	-0.126127	0.59782	0.333537	0.738729	0.903015
REH	HDAC5	HDAC8	0.316894	0.852224	0.534609	8	-1.77008	-1.12647	-2.04817	0.0405435	0.237513
REH	HDAC6	HDAC8	0.26246	0.427873	0.534609	7	0.21366	-0.23829	-0.0174162	0.986105	0.996922
REH	HDAC7	HDAC8	0.371716	0.435874	0.534609	8	-0.185133	0.187597	0.00174238	0.99861	0.999522
REH	HDAC8	HDAC8	0.886352	0.534609	0.534609	4	4.96205	4.96205	7.0174	2.26038e-12	7.85831e-10
REH	ASH1L	HDAC9	0.188457	0.273899	0.728919	8	-0.411238	-1.60039	-1.42244	0.154899	0.461431
REH	BRD1	HDAC9	0.0145514	-0.356448	0.728919	8	1.82677	1.84034	2.59304	0.00951313	0.101601
REH	BRD2	HDAC9	0.509515	0.398402	0.728919	8	0.810694	-0.155977	0.462955	0.643397	0.859966
REH	BRD3	HDAC9	0.465196	0.447292	0.728919	8	0.20817	-0.558241	-0.247538	0.804492	0.930958
REH	BRD4	HDAC9	-1.09085	-1.3353	0.728919	8	2.16535	0.46429	1.85943	0.0629657	0.297758
REH	BRD8	HDAC9	0.12076	0.198284	0.728919	8	-0.0244779	-0.915668	-0.664784	0.506189	0.78295
REH	BRD9	HDAC9	-0.390377	-0.319289	0.728919	8	-0.389964	-1.60299	-1.40923	0.158767	0.465858
REH	BRWD1	HDAC9	0.376736	0.507832	0.728919	8	-0.200421	-1.35694	-1.10122	0.2708	0.601993
REH	BRWD3	HDAC9	0.764385	0.605059	0.728919	8	0.563542	0.920074	1.04907	0.294144	0.621717
REH	CHD1	HDAC9	0.146819	-0.00882207	0.728919	8	0.839097	0.156618	0.704077	0.481385	0.76696
REH	CHD1L	HDAC9	0.536455	0.464782	0.728919	8	-0.143405	-0.0648483	-0.147258	0.882929	0.962245
REH	CHD2	HDAC9	0.29607	0.383739	0.728919	8	-0.479061	-1.07495	-1.09886	0.271831	0.602012
REH	CHD3	HDAC9	0.721839	0.660101	0.728919	8	0.389134	0.565892	0.675305	0.499482	0.778785
REH	CHD4	HDAC9	-0.655866	-0.718379	0.728919	8	1.21941	-0.451854	0.542742	0.587308	0.832943
REH	CHD5	HDAC9	0.475668	0.238658	0.728919	8	1.07923	0.517593	1.12912	0.258846	0.589606
REH	CHD6	HDAC9	0.754854	0.441625	0.728919	8	2.3988	1.49371	2.75242	0.00591559	0.0783718
REH	CHD7	HDAC9	-0.40926	-0.282923	0.728919	8	-0.476822	-1.81585	-1.62116	0.104983	0.382481
REH	CHD8	HDAC9	-1.07904	-0.966374	0.728919	8	-0.397901	-1.79282	-1.54907	0.121364	0.406644
REH	CHD9	HDAC9	0.332559	0.636631	0.728919	8	-0.400976	-2.34974	-1.94505	0.0517691	0.267113
REH	DNMT1	HDAC9	-2.12643	-2.31947	0.728919	8	1.75145	-0.706253	0.739069	0.459865	0.754536
REH	DNMT3A	HDAC9	0.807783	0.59391	0.728919	8	1.01277	1.15459	1.53255	0.125386	0.414202
REH	DNMT3B	HDAC9	0.515722	0.416971	0.728919	8	0.4399	0.0740738	0.363434	0.716281	0.892923
REH	EEF2	HDAC9	-3.34124	-3.591	0.728919	4	0.108487	-1.50648	-0.988531	0.322892	0.649133
REH	EHMT1	HDAC9	0.417132	-0.0166676	0.728919	8	2.15775	2.23855	3.10865	0.00187943	0.0388532
REH	EHMT2	HDAC9	-0.373842	-0.680851	0.728919	8	1.63212	1.53003	2.23598	0.0253534	0.180901
REH	EZH2	HDAC9	-0.746148	-0.888271	0.728919	8	0.822154	0.267552	0.770539	0.44098	0.743428
REH	HAT1	HDAC9	0.335862	0.49782	0.728919	8	-0.960351	-1.65991	-1.85281	0.0639102	0.300393
REH	HDAC1	HDAC9	0.35139	0.489597	0.728919	8	-0.314216	-1.32373	-1.1582	0.246783	0.57588
REH	HDAC10	HDAC9	0.307391	0.368218	0.728919	8	-0.819297	-1.11909	-1.37064	0.170486	0.482413
REH	HDAC11	HDAC9	0.460294	0.620616	0.728919	8	-1.11042	-1.24949	-1.66871	0.0951747	0.365516
REH	HDAC2	HDAC9	0.329292	-0.0471105	0.728919	8	1.73265	1.49899	2.28511	0.0223064	0.169347
REH	HDAC3	HDAC9	-1.14307	-1.25639	0.728919	8	1.84793	0.0832068	1.36552	0.172089	0.484749
REH	HDAC4	HDAC9	0.847207	0.766555	0.728919	8	0.568618	0.935903	1.06386	0.287394	0.616257
REH	HDAC5	HDAC9	0.785511	0.852224	0.728919	8	0.884833	0.394335	0.904508	0.365726	0.685428
REH	HDAC6	HDAC9	0.181322	0.427873	0.728919	8	-1.64965	-2.19466	-2.71834	0.0065611	0.0828935
REH	HDAC7	HDAC9	0.525457	0.435874	0.728919	8	-0.267152	-0.280512	-0.387257	0.698566	0.885399
REH	HDAC8	HDAC9	0.792785	0.534609	0.728919	8	1.99158	1.40465	2.4015	0.016328	0.140939
REH	HDAC9	HDAC9	0.662908	0.728919	0.728919	4	-0.238158	-0.238158	-0.336806	0.736263	0.901447
REH	ASH1L	KAT2A	-0.0893258	0.273899	0.361332	8	-0.650157	-0.879224	-1.08144	0.279504	0.609215
REH	BRD1	KAT2A	-0.41107	-0.356448	0.361332	8	0.819026	1.29886	1.49757	0.134245	0.4292
REH	BRD2	KAT2A	0.23438	0.398402	0.361332	8	0.781583	0.401979	0.836905	0.402646	0.715453
REH	BRD3	KAT2A	0.276531	0.447292	0.361332	8	1.00079	0.684835	1.19192	0.233293	0.562325
REH	BRD4	KAT2A	-1.76309	-1.3353	0.361332	8	-0.454614	-1.1558	-1.13873	0.254814	0.585747
REH	BRD8	KAT2A	-0.340707	0.198284	0.361332	8	-1.43345	-1.51448	-2.0845	0.0371146	0.226233
REH	BRD9	KAT2A	-0.326438	-0.319289	0.361332	8	1.50473	1.44754	2.08757	0.0368364	0.225492
REH	BRWD1	KAT2A	0.0615198	0.507832	0.361332	8	-0.411379	-1.35597	-1.2497	0.211409	0.535156
REH	BRWD3	KAT2A	0.497423	0.605059	0.361332	8	0.893371	1.46817	1.66986	0.0949465	0.365301
REH	CHD1	KAT2A	-0.130972	-0.00882207	0.361332	8	0.474194	0.645872	0.792007	0.428357	0.736056
REH	CHD1L	KAT2A	0.378469	0.464782	0.361332	8	0.491796	1.31839	1.28	0.200547	0.521974
REH	CHD2	KAT2A	-0.108873	0.383739	0.361332	8	-1.30867	-1.73048	-2.149	0.0316346	0.206044
REH	CHD3	KAT2A	0.446354	0.660101	0.361332	8	0.66875	1.10023	1.25086	0.210986	0.535156
REH	CHD4	KAT2A	-1.11697	-0.718379	0.361332	8	-0.0838451	-1.12286	-0.853268	0.393511	0.706568
REH	CHD5	KAT2A	0.0324643	0.238658	0.361332	8	-0.128081	-0.091127	-0.155004	0.876818	0.960774
REH	CHD6	KAT2A	0.190192	0.441625	0.361332	8	0.33515	-0.00542873	0.233148	0.815647	0.935736
REH	CHD7	KAT2A	-0.586762	-0.282923	0.361332	8	-0.0374358	-0.446678	-0.34232	0.73211	0.899357
REH	CHD8	KAT2A	-1.29876	-0.966374	0.361332	8	-0.445838	-0.615698	-0.750619	0.452882	0.749844
REH	CHD9	KAT2A	-0.153675	0.636631	0.361332	8	-2.16054	-2.75048	-3.47261	0.000515415	0.0162388
REH	DNMT1	KAT2A	-2.57207	-2.31947	0.361332	8	0.200654	-0.269938	-0.0489912	0.960926	0.98757
REH	DNMT3A	KAT2A	0.507943	0.59391	0.361332	8	0.644606	1.41801	1.45849	0.144707	0.446429
REH	DNMT3B	KAT2A	0.0797918	0.416971	0.361332	8	-0.918046	-0.610132	-1.08059	0.279882	0.609338
REH	EEF2	KAT2A	-3.83688	-3.591	0.361332	4	-1.47405	-0.053915	-1.08043	0.27995	0.609338
REH	EHMT1	KAT2A	-0.350465	-0.0166676	0.361332	8	-1.32637	-0.680094	-1.41878	0.155963	0.462475
REH	EHMT2	KAT2A	-0.762872	-0.680851	0.361332	8	0.775385	0.997337	1.2535	0.210022	0.534034
REH	EZH2	KAT2A	-1.06368	-0.888271	0.361332	8	0.39494	0.55938	0.674806	0.499799	0.778785
REH	HAT1	KAT2A	0.0658907	0.49782	0.361332	8	-0.711119	-0.994691	-1.20619	0.227744	0.556095
REH	HDAC1	KAT2A	0.150559	0.489597	0.361332	8	0.358718	-0.402085	-0.0306647	0.975537	0.991968
REH	HDAC10	KAT2A	0.372338	0.368218	0.361332	8	2.1376	1.65273	2.68017	0.00735852	0.0879414
REH	HDAC11	KAT2A	0.451352	0.620616	0.361332	8	0.3307	0.973227	0.922015	0.356521	0.676155
REH	HDAC2	KAT2A	-0.0938183	-0.0471105	0.361332	8	0.729648	1.12653	1.31252	0.189346	0.50852
REH	HDAC3	KAT2A	-1.8439	-1.25639	0.361332	8	-1.29962	-2.28407	-2.53405	0.0112752	0.112773
REH	HDAC4	KAT2A	0.666461	0.766555	0.361332	8	1.27584	2.19885	2.45698	0.0140111	0.129359
REH	HDAC5	KAT2A	0.318301	0.852224	0.361332	8	-0.948027	-0.627975	-1.1144	0.265107	0.595577
REH	HDAC6	KAT2A	0.258054	0.427873	0.361332	8	0.770236	0.629571	0.989813	0.322266	0.648778
REH	HDAC7	KAT2A	0.0361393	0.435874	0.361332	8	-1.71957	-1.02517	-1.94083	0.0522794	0.268508
REH	HDAC8	KAT2A	0.146778	0.534609	0.361332	8	-0.567923	-0.544318	-0.786473	0.43159	0.738133
REH	HDAC9	KAT2A	0.569949	0.728919	0.361332	8	0.734791	1.46495	1.55545	0.119839	0.405171
REH	KAT2A	KAT2A	0.391604	0.361332	0.361332	4	2.74891	2.74891	3.88755	0.00010126	0.00526227
REH	ASH1L	KAT2B	0.12561	0.273899	0.366405	8	0.835418	-0.941643	-0.0751126	0.940125	0.980708
REH	BRD1	KAT2B	-0.355755	-0.356448	0.366405	8	0.655673	0.179026	0.590222	0.555042	0.812809
REH	BRD2	KAT2B	0.411834	0.398402	0.366405	8	1.86682	0.3396	1.56017	0.118719	0.40464
REH	BRD3	KAT2B	0.714069	0.447292	0.366405	8	3.84851	2.07956	4.19178	2.76774e-05	0.00192444
REH	BRD4	KAT2B	-1.4895	-1.3353	0.366405	8	1.1294	-0.415706	0.50466	0.613797	0.844013
REH	BRD8	KAT2B	0.0804788	0.198284	0.366405	8	1.43705	-0.261106	0.831517	0.405682	0.718189
REH	BRD9	KAT2B	-0.0115779	-0.319289	0.366405	7	2.81561	2.15693	3.51612	0.000437904	0.014675
REH	BRWD1	KAT2B	0.479215	0.507832	0.366405	8	2.0559	0.345417	1.69799	0.0895102	0.354839
REH	BRWD3	KAT2B	1.01008	0.605059	0.366405	8	3.85254	3.2787	5.04255	4.59366e-07	5.57991e-05
REH	CHD1	KAT2B	-0.125424	-0.00882207	0.366405	8	0.585747	-0.885111	-0.211683	0.832355	0.942581
REH	CHD1L	KAT2B	0.390014	0.464782	0.366405	8	0.68011	0.041405	0.510188	0.60992	0.842473
REH	CHD2	KAT2B	0.426481	0.383739	0.366405	8	2.20712	0.593708	1.98048	0.0476495	0.257551
REH	CHD3	KAT2B	0.400872	0.660101	0.366405	8	0.196326	-1.02187	-0.583751	0.559388	0.815464
REH	CHD4	KAT2B	-0.765814	-0.718379	0.366405	8	2.1238	0.136039	1.59795	0.110055	0.392909
REH	CHD5	KAT2B	0.125536	0.238658	0.366405	8	0.489001	-0.940757	-0.31944	0.749393	0.908099
REH	CHD6	KAT2B	0.292678	0.441625	0.366405	8	1.03557	-0.769098	0.188422	0.850546	0.949506
REH	CHD7	KAT2B	-0.40822	-0.282923	0.366405	8	0.833598	-0.884554	-0.0360315	0.971257	0.990273
REH	CHD8	KAT2B	-0.80558	-0.966374	0.366405	8	3.05818	1.42928	3.17312	0.00150812	0.0329111
REH	CHD9	KAT2B	0.0792552	0.636631	0.366405	8	-0.612572	-2.81842	-2.42607	0.0152631	0.135222
REH	DNMT1	KAT2B	-2.5047	-2.31947	0.366405	8	0.440505	-0.801875	-0.255527	0.798316	0.928947
REH	DNMT3A	KAT2B	0.622992	0.59391	0.366405	8	1.55149	0.948998	1.76811	0.077042	0.329292
REH	DNMT3B	KAT2B	0.340613	0.416971	0.366405	8	0.797434	-0.102762	0.491207	0.62328	0.849636
REH	EEF2	KAT2B	-3.67265	-3.591	0.366405	4	-1.23274	-0.429272	-1.17522	0.239906	0.570253
REH	EHMT1	KAT2B	0.00402485	-0.0166676	0.366405	8	0.964425	0.805641	1.25163	0.210706	0.534964
REH	EHMT2	KAT2B	-0.722769	-0.680851	0.366405	8	0.916462	-0.130925	0.555458	0.578581	0.826432
REH	EZH2	KAT2B	-1.34948	-0.888271	0.366405	8	-1.89247	-2.64	-3.20494	0.0013509	0.0304637
REH	HAT1	KAT2B	0.486957	0.49782	0.366405	8	1.78544	0.402389	1.54703	0.121857	0.407173
REH	HDAC1	KAT2B	0.381507	0.489597	0.366405	8	2.01452	-0.283581	1.22396	0.220967	0.548578
REH	HDAC10	KAT2B	0.388239	0.368218	0.366405	8	1.79878	0.514631	1.63583	0.101876	0.376093
REH	HDAC11	KAT2B	0.511255	0.620616	0.366405	8	1.00631	0.0949734	0.778727	0.43614	0.740841
REH	HDAC2	KAT2B	-0.192749	-0.0471105	0.366405	8	-0.0381336	-0.956128	-0.703049	0.482025	0.767616
REH	HDAC3	KAT2B	-1.44249	-1.25639	0.366405	8	1.17908	-0.669815	0.360105	0.718769	0.893873
REH	HDAC4	KAT2B	0.590823	0.766555	0.366405	8	1.02186	-0.0546723	0.683903	0.494037	0.775837
REH	HDAC5	KAT2B	0.813172	0.852224	0.366405	8	2.82125	0.963653	2.67633	0.00744339	0.0884956
REH	HDAC6	KAT2B	0.295989	0.427873	0.366405	8	1.20242	-0.397545	0.56913	0.569268	0.820171
REH	HDAC7	KAT2B	0.260011	0.435874	0.366405	8	-0.135494	-0.998965	-0.802184	0.422447	0.731351
REH	HDAC8	KAT2B	0.698743	0.534609	0.366405	8	2.78511	1.75539	3.21062	0.00132449	0.0301433
REH	HDAC9	KAT2B	0.628174	0.728919	0.366405	8	0.899558	0.330023	0.869445	0.384604	0.698537
REH	KAT2A	KAT2B	0.0391949	0.361332	0.366405	8	-0.699991	-1.91968	-1.85238	0.0639707	0.300537
REH	KAT2B	KAT2B	0.184524	0.366405	0.366405	4	-1.10647	-1.10647	-1.56479	0.117632	0.403253
REH	ASH1L	KAT5	-1.8808	0.273899	-1.30194	8	-1.47889	-1.73506	-2.2726	0.0230501	0.172337
REH	BRD1	KAT5	-2.25814	-0.356448	-1.30194	8	-2.02508	-0.828738	-2.01796	0.0435959	0.246152
REH	BRD2	KAT5	-1.62779	0.398402	-1.30194	8	-0.418482	-0.627172	-0.739389	0.459671	0.754536
REH	BRD3	KAT5	-1.12235	0.447292	-1.30194	8	2.51667	2.40593	3.4808	0.000499914	0.015925
REH	BRD4	KAT5	-2.56766	-1.3353	-1.30194	8	1.88741	1.33244	2.27678	0.0227996	0.171606
REH	BRD8	KAT5	-1.72364	0.198284	-1.30194	8	0.403523	-0.0348402	0.260698	0.794325	0.927004
REH	BRD9	KAT5	-1.84704	-0.319289	-1.30194	8	0.398986	1.52261	1.35878	0.174217	0.48803
REH	BRWD1	KAT5	-1.33015	0.507832	-1.30194	8	0.93565	1.03176	1.39117	0.164173	0.4717
REH	BRWD3	KAT5	-1.31667	0.605059	-1.30194	8	-0.380866	0.441835	0.0431114	0.965613	0.988378
REH	CHD1	KAT5	-1.77354	-0.00882207	-1.30194	8	0.6442	0.337359	0.694067	0.48764	0.772354
REH	CHD1L	KAT5	-1.3463	0.464782	-1.30194	8	0.137805	0.955778	0.77328	0.439357	0.7421
REH	CHD2	KAT5	-1.5863	0.383739	-1.30194	8	0.202985	-0.217806	-0.0104796	0.991639	0.998493
REH	CHD3	KAT5	-1.07367	0.660101	-1.30194	8	1.6564	2.03472	2.61001	0.00905383	0.0991104
REH	CHD4	KAT5	-2.59886	-0.718379	-1.30194	8	-0.643493	-1.32796	-1.39403	0.16331	0.470992
REH	CHD5	KAT5	-1.85931	0.238658	-1.30194	8	-1.67147	-1.53776	-2.26927	0.0232519	0.173136
REH	CHD6	KAT5	-1.66072	0.441625	-1.30194	8	-1.19397	-1.08483	-1.61136	0.107102	0.38685
REH	CHD7	KAT5	-2.1142	-0.282923	-1.30194	8	-0.122783	-0.249062	-0.262934	0.792602	0.926494
REH	CHD8	KAT5	-2.47329	-0.966374	-1.30194	8	1.10919	0.69647	1.2768	0.201674	0.522931
REH	CHD9	KAT5	-1.04177	0.636631	-1.30194	8	2.38952	2.6222	3.54382	0.000394368	0.0137104
REH	DNMT1	KAT5	-3.63524	-2.31947	-1.30194	8	-0.386551	-1.4154	-1.27417	0.202602	0.524021
REH	DNMT3A	KAT5	-1.20529	0.59391	-1.30194	8	0.734709	1.33023	1.46013	0.144254	0.446429
REH	DNMT3B	KAT5	-1.08859	0.416971	-1.30194	8	2.36526	2.8755	3.70578	0.000210743	0.00874366
REH	EEF2	KAT5	-4.15655	-3.591	-1.30194	4	0.180255	-0.145217	0.0247756	0.980234	0.994862
REH	EHMT1	KAT5	-1.67013	-0.0166676	-1.30194	8	-0.185093	1.45764	0.899829	0.368211	0.686828
REH	EHMT2	KAT5	-2.24431	-0.680851	-1.30194	8	0.50469	0.935369	1.01828	0.308547	0.632456
REH	EZH2	KAT5	-2.20812	-0.888271	-1.30194	8	0.532491	1.77449	1.63128	0.102831	0.378097
REH	HAT1	KAT5	-1.60566	0.49782	-1.30194	8	-0.925278	-0.945722	-1.323	0.185837	0.503386
REH	HDAC1	KAT5	-1.45184	0.489597	-1.30194	8	0.0131404	0.152653	0.117233	0.906675	0.970393
REH	HDAC10	KAT5	-1.78532	0.368218	-1.30194	8	-1.80367	-1.48049	-2.32225	0.0202193	0.159508
REH	HDAC11	KAT5	-1.04348	0.620616	-1.30194	8	1.8024	2.45293	3.00897	0.00262137	0.0477052
REH	HDAC2	KAT5	-1.48997	-0.0471105	-1.30194	8	1.66733	2.52996	2.96793	0.00299813	0.0516704
REH	HDAC3	KAT5	-2.52901	-1.25639	-1.30194	8	2.36026	1.83243	2.96468	0.00303001	0.0519553
REH	HDAC4	KAT5	-1.47018	0.766555	-1.30194	8	-1.64545	-0.791392	-1.72311	0.0848691	0.346014
REH	HDAC5	KAT5	-1.35851	0.852224	-1.30194	8	-0.765126	-0.151516	-0.648163	0.516879	0.790327
REH	HDAC6	KAT5	-1.56521	0.427873	-1.30194	8	-0.0352598	-0.173661	-0.147729	0.882556	0.962231
REH	HDAC7	KAT5	-1.74536	0.435874	-1.30194	8	-2.7073	-1.66863	-3.09425	0.0019731	0.0402687
REH	HDAC8	KAT5	-1.65123	0.534609	-1.30194	8	-2.03467	-1.16144	-2.26	0.0238215	0.175562
REH	HDAC9	KAT5	-1.07258	0.728919	-1.30194	8	0.483882	1.70181	1.54552	0.122221	0.407889
REH	KAT2A	KAT5	-1.57988	0.361332	-1.30194	8	-0.174994	-0.0833176	-0.182654	0.85507	0.950786
REH	KAT2B	KAT5	-1.41973	0.366405	-1.30194	8	-0.654887	1.18936	0.377927	0.705485	0.888682
REH	KAT5	KAT5	-2.91849	-1.30194	-1.30194	4	-1.1839	-1.1839	-1.67428	0.0940752	0.363863
REH	ASH1L	KAT6A	0.0494592	0.273899	0.496448	8	-0.484198	-0.503425	-0.698355	0.484955	0.769953
REH	BRD1	KAT6A	-0.224255	-0.356448	0.496448	8	1.00558	2.32197	2.35294	0.0186257	0.152175
REH	BRD2	KAT6A	0.184015	0.398402	0.496448	8	-0.525348	-0.10425	-0.445193	0.65618	0.866344
REH	BRD3	KAT6A	0.0603274	0.447292	0.496448	8	-1.38336	-1.1224	-1.77184	0.0764211	0.327835
REH	BRD4	KAT6A	-1.88776	-1.3353	0.496448	8	-2.10875	-2.42673	-3.20707	0.00134095	0.0303808
REH	BRD8	KAT6A	-0.303378	0.198284	0.496448	8	-2.17848	-1.64539	-2.70388	0.00685341	0.0845391
REH	BRD9	KAT6A	-0.197972	-0.319289	0.496448	7	1.45106	1.65189	2.19412	0.0282271	0.193227
REH	BRWD1	KAT6A	0.0720426	0.507832	0.496448	6	-0.938782	-1.28888	-1.5752	0.115211	0.399847
REH	BRWD3	KAT6A	0.468627	0.605059	0.496448	8	-0.403773	0.710023	0.216551	0.828558	0.940924
REH	CHD1	KAT6A	-0.202577	-0.00882207	0.496448	8	-0.816089	-0.0193016	-0.59071	0.554715	0.812809
REH	CHD1L	KAT6A	0.278347	0.464782	0.496448	8	-1.08012	0.297233	-0.553582	0.579865	0.82737
REH	CHD2	KAT6A	0.021119	0.383739	0.496448	8	-1.50767	-0.921831	-1.71791	0.0858124	0.34865
REH	CHD3	KAT6A	0.435042	0.660101	0.496448	8	-0.650308	0.360284	-0.205078	0.837511	0.94439
REH	CHD4	KAT6A	-0.94189	-0.718379	0.496448	8	0.309077	-0.0738622	0.166322	0.867903	0.955888
REH	CHD5	KAT6A	0.238602	0.238658	0.496448	8	0.188779	0.894162	0.765755	0.443822	0.744405
REH	CHD6	KAT6A	0.153156	0.441625	0.496448	8	-0.707104	-0.560811	-0.896551	0.369958	0.68805
REH	CHD7	KAT6A	-0.675868	-0.282923	0.496448	8	-1.59741	-1.13022	-1.92872	0.0537651	0.273353
REH	CHD8	KAT6A	-1.09252	-0.966374	0.496448	8	0.23533	0.294785	0.374848	0.707773	0.889747
REH	CHD9	KAT6A	0.582111	0.636631	0.496448	8	1.66612	1.55233	2.27579	0.0228588	0.171733
REH	DNMT1	KAT6A	-2.21986	-2.31947	0.496448	8	1.75413	0.415024	1.53382	0.125073	0.413546
REH	DNMT3A	KAT6A	0.377077	0.59391	0.496448	8	-1.33135	0.323091	-0.712946	0.475879	0.765446
REH	DNMT3B	KAT6A	0.151051	0.416971	0.496448	8	-1.59204	-0.263006	-1.31172	0.189615	0.508972
REH	EEF2	KAT6A	-2.86641	-3.591	0.496448	4	2.14963	2.14536	3.03702	0.00238932	0.0451403
REH	EHMT1	KAT6A	-0.0527525	-0.0166676	0.496448	8	-0.206477	1.35821	0.814395	0.415418	0.725866
REH	EHMT2	KAT6A	-0.998163	-0.680851	0.496448	8	-1.64092	-0.546739	-1.5469	0.121886	0.407173
REH	EZH2	KAT6A	-0.966182	-0.888271	0.496448	8	0.124634	0.679724	0.568767	0.569514	0.820263
REH	HAT1	KAT6A	0.35208	0.49782	0.496448	8	0.0387751	0.503521	0.383461	0.701378	0.886127
REH	HDAC1	KAT6A	-0.122078	0.489597	0.496448	8	-2.06196	-2.46597	-3.20173	0.00136607	0.0306741
REH	HDAC10	KAT6A	-0.0958575	0.368218	0.496448	8	-2.66692	-1.66388	-3.06233	0.00219618	0.0427449
REH	HDAC11	KAT6A	0.316688	0.620616	0.496448	8	-1.32572	0.0346374	-0.91293	0.361279	0.681074
REH	HDAC2	KAT6A	-0.348882	-0.0471105	0.496448	8	-1.58468	-0.782608	-1.67393	0.0941452	0.363863
REH	HDAC3	KAT6A	-1.57147	-1.25639	0.496448	8	-0.286545	-0.669715	-0.676178	0.498927	0.778785
REH	HDAC4	KAT6A	0.523246	0.766555	0.496448	8	-0.471963	0.454819	-0.0121224	0.990328	0.998432
REH	HDAC5	KAT6A	0.483911	0.852224	0.496448	8	-0.498702	-0.31318	-0.574087	0.565909	0.819731
REH	HDAC6	KAT6A	0.00388907	0.427873	0.496448	8	-1.93344	-1.20796	-2.2213	0.0263303	0.184734
REH	HDAC7	KAT6A	0.238822	0.435874	0.496448	8	-1.11033	0.0112865	-0.777138	0.437078	0.741231
REH	HDAC8	KAT6A	0.288499	0.534609	0.496448	8	-0.667913	0.0653002	-0.426111	0.670027	0.87333
REH	HDAC9	KAT6A	0.480499	0.728919	0.496448	8	-0.579755	0.54793	-0.0225033	0.982046	0.995603
REH	KAT2A	KAT6A	0.155924	0.361332	0.496448	8	-0.469037	0.0838605	-0.272361	0.785344	0.924615
REH	KAT2B	KAT6A	0.369	0.366405	0.496448	8	-0.520227	1.55677	0.732949	0.463589	0.757153
REH	KAT5	KAT6A	-1.39257	-1.30194	0.496448	8	0.513395	0.35701	0.61547	0.538245	0.802407
REH	KAT6A	KAT6A	0.10984	0.496448	0.496448	4	-1.50231	-1.50231	-2.12459	0.0336208	0.214248
REH	ASH1L	KAT6B	-0.0573622	0.273899	0.558846	8	-1.44317	-1.35495	-1.97857	0.0478644	0.258473
REH	BRD1	KAT6B	-0.461323	-0.356448	0.558846	8	-0.757493	0.845779	0.0624282	0.950222	0.983706
REH	BRD2	KAT6B	0.146731	0.398402	0.558846	8	-1.00307	-0.76516	-1.25033	0.211179	0.535156
REH	BRD3	KAT6B	0.190859	0.447292	0.558846	8	-0.860805	-0.621028	-1.04781	0.294724	0.622284
REH	BRD4	KAT6B	-1.47052	-1.3353	0.558846	8	0.24124	0.560929	0.567219	0.570565	0.820536
REH	BRD8	KAT6B	-0.216226	0.198284	0.558846	8	-1.81079	-1.04844	-2.02178	0.0431992	0.245095
REH	BRD9	KAT6B	-0.650376	-0.319289	0.558846	8	-1.31806	-0.815525	-1.50867	0.131383	0.423442
REH	BRWD1	KAT6B	0.379744	0.507832	0.558846	8	0.512832	0.630527	0.808477	0.418816	0.729275
REH	BRWD3	KAT6B	0.436713	0.605059	0.558846	8	-0.916277	0.594991	-0.227184	0.820281	0.937952
REH	CHD1	KAT6B	-0.141166	-0.00882207	0.558846	8	-0.471867	0.45257	-0.0136451	0.989113	0.997998
REH	CHD1L	KAT6B	0.308572	0.464782	0.558846	8	-1.05914	0.390234	-0.472985	0.636224	0.856511
REH	CHD2	KAT6B	0.132492	0.383739	0.558846	8	-1.07462	-0.241675	-0.930764	0.351975	0.672298
REH	CHD3	KAT6B	0.557111	0.660101	0.558846	8	-0.0595027	1.44917	0.982644	0.325783	0.651456
REH	CHD4	KAT6B	-1.216	-0.718379	0.558846	8	-2.13086	-1.65926	-2.68001	0.00736189	0.0879414
REH	CHD5	KAT6B	0.105179	0.238658	0.558846	8	-0.944894	0.106872	-0.592571	0.553468	0.812001
REH	CHD6	KAT6B	0.244092	0.441625	0.558846	8	-0.527508	-0.0929976	-0.438764	0.660833	0.869107
REH	CHD7	KAT6B	-0.362422	-0.282923	0.558846	8	0.395423	0.973379	0.967889	0.3331	0.658063
REH	CHD8	KAT6B	-1.2388	-0.966374	0.558846	8	-0.852408	-0.0152704	-0.613542	0.539518	0.803472
REH	CHD9	KAT6B	0.539638	0.636631	0.558846	8	1.27387	1.19172	1.74343	0.0812584	0.338416
REH	DNMT1	KAT6B	-2.60988	-2.31947	0.558846	8	-0.873715	-1.13804	-1.42253	0.154873	0.461431
REH	DNMT3A	KAT6B	0.437838	0.59391	0.558846	8	-1.09562	0.698566	-0.28076	0.778895	0.922303
REH	DNMT3B	KAT6B	0.397559	0.416971	0.558846	8	-0.0129102	1.22311	0.855739	0.392142	0.705009
REH	EEF2	KAT6B	-3.44372	-3.591	0.558846	4	-0.280805	-0.0108243	-0.206213	0.836625	0.944023
REH	EHMT1	KAT6B	0.113792	-0.0166676	0.558846	8	0.682493	2.64897	2.3557	0.0184877	0.151311
REH	EHMT2	KAT6B	-0.841076	-0.680851	0.558846	8	-0.951441	1.00595	0.0385415	0.969256	0.989373
REH	EZH2	KAT6B	-1.21656	-0.888271	0.558846	8	-1.69259	-0.399429	-1.47928	0.139066	0.437871
REH	HAT1	KAT6B	0.381484	0.49782	0.558846	8	0.0748423	0.670829	0.527269	0.598006	0.838737
REH	HDAC1	KAT6B	0.0266621	0.489597	0.558846	8	-1.50623	-1.5274	-2.1451	0.0319448	0.206984
REH	HDAC10	KAT6B	0.0930739	0.368218	0.558846	8	-1.48772	-0.841404	-1.64694	0.0995708	0.372983
REH	HDAC11	KAT6B	0.637854	0.620616	0.558846	8	0.702353	2.14237	2.01152	0.0442704	0.247855
REH	HDAC2	KAT6B	-0.278661	-0.0471105	0.558846	8	-1.41756	-0.400117	-1.28529	0.19869	0.519571
REH	HDAC3	KAT6B	-1.64531	-1.25639	0.558846	8	-1.05263	-0.63196	-1.19118	0.233582	0.562325
REH	HDAC4	KAT6B	0.41783	0.766555	0.558846	8	-1.64916	-0.0175908	-1.17857	0.238568	0.568884
REH	HDAC5	KAT6B	0.370099	0.852224	0.558846	8	-1.58231	-0.752292	-1.65081	0.0987774	0.372524
REH	HDAC6	KAT6B	0.28317	0.427873	0.558846	8	-0.174027	0.589646	0.293887	0.768844	0.918556
REH	HDAC7	KAT6B	0.505546	0.435874	0.558846	8	0.523138	1.68337	1.56024	0.118703	0.40464
REH	HDAC8	KAT6B	0.387961	0.534609	0.558846	8	-0.105841	0.505788	0.282805	0.777326	0.921864
REH	HDAC9	KAT6B	0.588065	0.728919	0.558846	8	-0.147753	1.38554	0.875246	0.38144	0.696807
REH	KAT2A	KAT6B	-0.0318708	0.361332	0.558846	8	-2.03172	-1.16006	-2.25693	0.0240126	0.175828
REH	KAT2B	KAT6B	0.326006	0.366405	0.558846	8	-0.972082	1.0312	0.041801	0.966657	0.988579
REH	KAT5	KAT6B	-1.57169	-1.30194	0.558846	8	-0.937056	0.0669666	-0.615246	0.538392	0.802407
REH	KAT6A	KAT6B	-0.219499	0.496448	0.558846	8	-3.46198	-3.84928	-5.16984	2.3429e-07	3.14949e-05
REH	KAT6B	KAT6B	0.268148	0.558846	0.558846	4	-0.387364	-0.387364	-0.547815	0.583819	0.829901
REH	ASH1L	KAT7	-1.07058	0.273899	-0.318555	8	-1.63799	-2.19021	-2.70695	0.00679054	0.0842093
REH	BRD1	KAT7	-0.989363	-0.356448	-0.318555	8	1.31744	2.10473	2.41984	0.0155274	0.136871
REH	BRD2	KAT7	-0.680226	0.398402	-0.318555	8	-0.284824	-0.17545	-0.325463	0.74483	0.905537
REH	BRD3	KAT7	-0.813381	0.447292	-0.318555	8	-1.75887	-1.16817	-2.06973	0.0384777	0.23105
REH	BRD4	KAT7	-2.50917	-1.3353	-0.318555	8	-1.6123	-2.225	-2.71338	0.0066601	0.0838862
REH	BRD8	KAT7	-1.20719	0.198284	-0.318555	8	-2.32818	-2.1031	-3.13339	0.00172799	0.0364469
REH	BRD9	KAT7	-1.32019	-0.319289	-0.318555	8	-0.889384	-0.221422	-0.785458	0.432185	0.738434
REH	BRWD1	KAT7	-0.565393	0.507832	-0.318555	8	0.419602	0.284886	0.498148	0.61838	0.84662
REH	BRWD3	KAT7	-0.463376	0.605059	-0.318555	8	-0.792638	0.0656471	-0.51406	0.60721	0.841039
REH	CHD1	KAT7	-0.934799	-0.00882207	-0.318555	8	0.573541	0.346903	0.650852	0.515142	0.789216
REH	CHD1L	KAT7	-0.502844	0.464782	-0.318555	8	-0.289873	0.919827	0.445445	0.655998	0.866244
REH	CHD2	KAT7	-0.566432	0.383739	-0.318555	8	0.911762	0.767921	1.18772	0.234946	0.563311
REH	CHD3	KAT7	-0.296415	0.660101	-0.318555	8	0.638786	1.26043	1.34295	0.179289	0.496047
REH	CHD4	KAT7	-1.75124	-0.718379	-0.318555	8	-0.405577	-0.658321	-0.75229	0.451877	0.74971
REH	CHD5	KAT7	-0.650413	0.238658	-0.318555	8	0.495994	0.600391	0.775261	0.438185	0.741706
REH	CHD6	KAT7	-0.498568	0.441625	-0.318555	8	0.780867	0.83648	1.14364	0.252774	0.583307
REH	CHD7	KAT7	-1.67035	-0.282923	-0.318555	8	-2.67004	-2.72556	-3.81527	0.000136036	0.00650007
REH	CHD8	KAT7	-1.66698	-0.966374	-0.318555	8	1.51121	1.23428	1.94135	0.0522157	0.268385
REH	CHD9	KAT7	-0.706874	0.636631	-0.318555	8	-1.1364	-0.919289	-1.45359	0.14606	0.448437
REH	DNMT1	KAT7	-3.03909	-2.31947	-0.318555	8	0.0957195	-0.830982	-0.519909	0.603127	0.839787
REH	DNMT3A	KAT7	-0.381661	0.59391	-0.318555	8	-0.311945	1.11552	0.568213	0.56989	0.820342
REH	DNMT3B	KAT7	-0.643152	0.416971	-0.318555	8	-0.465766	0.168095	-0.210485	0.833289	0.943004
REH	EEF2	KAT7	-3.72845	-3.591	-0.318555	4	0.226912	0.219311	0.315527	0.752361	0.909509
REH	EHMT1	KAT7	-0.991473	-0.0166676	-0.318555	8	-1.10327	0.516535	-0.414883	0.678228	0.876175
REH	EHMT2	KAT7	-1.72842	-0.680851	-0.318555	8	-1.81333	-0.697417	-1.77536	0.0758379	0.326367
REH	EZH2	KAT7	-1.42759	-0.888271	-0.318555	8	1.2797	2.36473	2.57701	0.009966	0.104873
REH	HAT1	KAT7	-0.601374	0.49782	-0.318555	8	-0.0583778	0.0960909	0.0266672	0.978725	0.994007
REH	HDAC1	KAT7	-0.494008	0.489597	-0.318555	8	0.642307	0.747254	0.982568	0.32582	0.651456
REH	HDAC10	KAT7	-0.484923	0.368218	-0.318555	8	1.10388	1.3101	1.70694	0.087833	0.352661
REH	HDAC11	KAT7	-0.379056	0.620616	-0.318555	8	-0.0972513	1.14688	0.7422	0.457966	0.75356
REH	HDAC2	KAT7	-1.08679	-0.0471105	-0.318555	8	-1.36389	-0.459817	-1.28956	0.197204	0.517898
REH	HDAC3	KAT7	-2.29363	-1.25639	-0.318555	8	-0.770926	-1.03173	-1.27467	0.202426	0.523834
REH	HDAC4	KAT7	-0.447862	0.766555	-0.318555	8	-1.05032	0.150994	-0.63592	0.524829	0.793659
REH	HDAC5	KAT7	-0.545851	0.852224	-0.318555	8	-1.69747	-0.825538	-1.78403	0.0744183	0.323399
REH	HDAC6	KAT7	-0.601193	0.427873	-0.318555	8	0.016224	0.527414	0.38441	0.700674	0.886029
REH	HDAC7	KAT7	-0.816774	0.435874	-0.318555	8	-2.70851	-1.19487	-2.76011	0.00577818	0.0771597
REH	HDAC8	KAT7	-0.236857	0.534609	-0.318555	8	1.75301	2.43683	2.96266	0.00304988	0.0521168
REH	HDAC9	KAT7	-0.437716	0.728919	-0.318555	8	-1.07759	0.206419	-0.616013	0.537886	0.802407
REH	KAT2A	KAT7	-0.403571	0.361332	-0.318555	8	1.53816	1.88007	2.41705	0.015647	0.137176
REH	KAT2B	KAT7	-0.458085	0.366405	-0.318555	8	-0.173283	1.63014	1.03016	0.302936	0.628825
REH	KAT5	KAT7	-1.95966	-1.30194	-0.318555	8	1.27515	1.07069	1.65876	0.0971647	0.369522
REH	KAT6A	KAT7	-0.484037	0.496448	-0.318555	8	0.640219	0.796325	1.01579	0.309729	0.63343
REH	KAT6B	KAT7	-0.851971	0.558846	-0.318555	8	-1.52164	-1.7312	-2.3001	0.0214423	0.165604
REH	KAT7	KAT7	-1.20967	-0.318555	-0.318555	4	1.45502	1.45502	2.05771	0.0396176	0.233852
REH	ASH1L	KAT8	-2.21882	0.273899	-1.85729	8	-1.17488	-0.670636	-1.30498	0.1919	0.511893
REH	BRD1	KAT8	-2.16653	-0.356448	-1.85729	8	1.64288	2.45589	2.89826	0.00375236	0.0589272
REH	BRD2	KAT8	-2.00177	0.398402	-1.85729	8	0.401981	0.219035	0.439125	0.660571	0.869096
REH	BRD3	KAT8	-1.91132	0.447292	-1.85729	8	0.735163	0.541565	0.902783	0.366641	0.686236
REH	BRD4	KAT8	-3.38232	-1.3353	-1.85729	8	-0.666469	-0.788753	-1.029	0.303481	0.629308
REH	BRD8	KAT8	-2.11577	0.198284	-1.85729	8	0.866179	0.529808	0.987112	0.323588	0.650013
REH	BRD9	KAT8	-2.45832	-0.319289	-1.85729	8	-0.7116	0.551614	-0.113127	0.90993	0.971134
REH	BRWD1	KAT8	-1.98165	0.507832	-1.85729	8	-0.763083	0.103135	-0.466653	0.640748	0.858475
REH	BRWD3	KAT8	-1.76604	0.605059	-1.85729	8	-0.324823	1.06388	0.522593	0.601258	0.839787
REH	CHD1	KAT8	-2.34588	-0.00882207	-1.85729	8	0.0245383	-0.116242	-0.0648446	0.948298	0.982927
REH	CHD1L	KAT8	-1.92259	0.464782	-1.85729	8	-0.730434	0.560252	-0.120336	0.904217	0.96952
REH	CHD2	KAT8	-2.24383	0.383739	-1.85729	8	-1.50777	-1.49312	-2.12195	0.033842	0.215129
REH	CHD3	KAT8	-1.81368	0.660101	-1.85729	8	-0.115715	0.603453	0.344883	0.730183	0.899304
REH	CHD4	KAT8	-2.97812	-0.718379	-1.85729	8	-0.0356954	-1.20143	-0.874783	0.381692	0.697088
REH	CHD5	KAT8	-2.19967	0.238658	-1.85729	8	-0.00460701	-0.438798	-0.313535	0.753874	0.910171
REH	CHD6	KAT8	-1.87952	0.441625	-1.85729	8	0.489526	0.683774	0.829648	0.406738	0.719135
REH	CHD7	KAT8	-2.2634	-0.282923	-1.85729	8	1.12978	1.81745	2.08401	0.0371596	0.226234
REH	CHD8	KAT8	-2.95332	-0.966374	-1.85729	8	-0.174643	-0.0854129	-0.183887	0.854102	0.950417
REH	CHD9	KAT8	-2.2309	0.636631	-1.85729	8	-2.10955	-1.51237	-2.56109	0.0104346	0.107348
REH	DNMT1	KAT8	-3.67741	-2.31947	-1.85729	8	0.755582	0.243357	0.706357	0.479966	0.766559
REH	DNMT3A	KAT8	-1.80362	0.59391	-1.85729	8	-0.165156	0.529679	0.257757	0.796594	0.928577
REH	DNMT3B	KAT8	-2.11236	0.416971	-1.85729	8	-1.49538	-0.651969	-1.51841	0.128912	0.420622
REH	EEF2	KAT8	-4.26582	-3.591	-1.85729	4	0.488476	0.782777	0.898912	0.3687	0.687369
REH	EHMT1	KAT8	-2.25785	-0.0166676	-1.85729	8	-0.523873	0.591823	0.0480479	0.961678	0.987622
REH	EHMT2	KAT8	-2.76513	-0.680851	-1.85729	8	0.530398	-0.0631237	0.330413	0.741088	0.90412
REH	EZH2	KAT8	-2.68003	-0.888271	-1.85729	8	0.583118	1.8776	1.73999	0.0818602	0.339681
REH	HAT1	KAT8	-2.04494	0.49782	-1.85729	8	-0.752256	-0.730372	-1.04838	0.294465	0.621868
REH	HDAC1	KAT8	-1.93299	0.489597	-1.85729	8	0.605615	0.119823	0.512962	0.607978	0.841644
REH	HDAC10	KAT8	-1.96329	0.368218	-1.85729	8	0.50117	0.611401	0.786707	0.431454	0.738133
REH	HDAC11	KAT8	-2.03287	0.620616	-1.85729	8	-0.966159	-0.800861	-1.24947	0.211493	0.535156
REH	HDAC2	KAT8	-1.96556	-0.0471105	-1.85729	8	1.65583	2.25841	2.76779	0.00564382	0.0758813
REH	HDAC3	KAT8	-3.15502	-1.25639	-1.85729	8	0.693623	-0.017912	0.4778	0.632793	0.854287
REH	HDAC4	KAT8	-1.87585	0.766555	-1.85729	8	-0.289998	0.260818	-0.0206334	0.983538	0.995603
REH	HDAC5	KAT8	-1.67978	0.852224	-1.85729	8	1.03967	1.75426	1.97561	0.0481991	0.259222
REH	HDAC6	KAT8	-2.35327	0.427873	-1.85729	8	-1.65166	-2.18115	-2.7102	0.00672428	0.0841789
REH	HDAC7	KAT8	-2.19856	0.435874	-1.85729	8	-1.77196	-1.39655	-2.24047	0.0250601	0.180083
REH	HDAC8	KAT8	-1.91705	0.534609	-1.85729	8	0.0655616	0.375757	0.312059	0.754996	0.910728
REH	HDAC9	KAT8	-1.77406	0.728919	-1.85729	8	-0.864314	0.409155	-0.321846	0.747569	0.907166
REH	KAT2A	KAT8	-2.015	0.361332	-1.85729	8	0.876778	0.222979	0.777646	0.436778	0.740981
REH	KAT2B	KAT8	-1.68842	0.366405	-1.85729	8	1.44398	2.3811	2.70474	0.0068358	0.0845391
REH	KAT5	KAT8	-3.18333	-1.30194	-1.85729	8	-0.538147	-0.270077	-0.571501	0.56766	0.819731
REH	KAT6A	KAT8	-1.99433	0.496448	-1.85729	8	0.248576	-0.283571	-0.0247455	0.980258	0.994862
REH	KAT6B	KAT8	-2.11083	0.558846	-1.85729	8	-0.946008	-1.2345	-1.54185	0.12311	0.409065
REH	KAT7	KAT8	-2.66414	-0.318555	-1.85729	8	-0.732959	0.00165877	-0.517108	0.605081	0.840108
REH	KAT8	KAT8	-3.58136	-1.85729	-1.85729	4	0.537272	0.537272	0.759817	0.447364	0.747048
REH	ASH1L	KDM1A	0.179821	0.273899	0.750465	8	-0.374539	-2.26866	-1.86902	0.0616194	0.294916
REH	BRD1	KDM1A	-0.514525	-0.356448	0.750465	8	-1.48048	-2.26355	-2.64742	0.00811079	0.0931355
REH	BRD2	KDM1A	0.236409	0.398402	0.750465	8	-1.03762	-2.5694	-2.55055	0.0107553	0.109974
REH	BRD3	KDM1A	0.681704	0.447292	0.750465	8	1.7979	0.122004	1.35758	0.174597	0.488292
REH	BRD4	KDM1A	-1.62132	-1.3353	0.750465	8	-1.25976	-3.38049	-3.28116	0.00103382	0.0259277
REH	BRD8	KDM1A	0.348494	0.198284	0.750465	8	1.54996	0.108201	1.1725	0.240997	0.570796
REH	BRD9	KDM1A	-0.447395	-0.319289	0.750465	8	-0.766908	-2.1324	-2.05012	0.0403529	0.236671
REH	BRWD1	KDM1A	0.62346	0.507832	0.750465	8	1.1563	-0.153832	0.708852	0.478416	0.766238
REH	BRWD3	KDM1A	0.79044	0.605059	0.750465	8	0.730492	0.0564809	0.556474	0.577887	0.826302
REH	CHD1	KDM1A	0.238055	-0.00882207	0.750465	8	1.32824	0.0296927	0.960201	0.336954	0.661465
REH	CHD1L	KDM1A	0.870311	0.464782	0.750465	8	2.48743	1.46604	2.79553	0.00518151	0.0727577
REH	CHD2	KDM1A	0.419008	0.383739	0.750465	8	0.873999	-1.00617	-0.0934589	0.925539	0.97622
REH	CHD3	KDM1A	0.647298	0.660101	0.750465	8	-0.0056813	-0.874319	-0.622254	0.533775	0.799464
REH	CHD4	KDM1A	-0.891613	-0.718379	0.750465	8	-0.366265	-2.2919	-1.87961	0.0601619	0.290292
REH	CHD5	KDM1A	0.584041	0.238658	0.750465	8	2.05908	0.616609	1.892	0.0584909	0.286682
REH	CHD6	KDM1A	0.687475	0.441625	0.750465	8	2.07351	0.315073	1.68899	0.091222	0.357965
REH	CHD7	KDM1A	0.125777	-0.282923	0.750465	8	3.2233	1.36099	3.24158	0.00118871	0.0284669
REH	CHD8	KDM1A	-0.733824	-0.966374	0.750465	8	1.56648	0.373808	1.37199	0.170065	0.481629
REH	CHD9	KDM1A	0.831716	0.636631	0.750465	8	2.23982	0.508894	1.94363	0.0519397	0.267445
REH	DNMT1	KDM1A	-2.35055	-2.31947	0.750465	8	0.336755	-2.09431	-1.24278	0.213949	0.538719
REH	DNMT3A	KDM1A	0.917111	0.59391	0.750465	8	1.71218	1.0625	1.962	0.0497627	0.263363
REH	DNMT3B	KDM1A	0.78149	0.416971	0.750465	8	2.41175	1.0274	2.43184	0.0150223	0.13415
REH	EEF2	KDM1A	-2.80543	-3.591	0.750465	4	2.42714	1.84457	3.02055	0.00252313	0.0463356
REH	EHMT1	KDM1A	0.688621	-0.0166676	0.750465	8	3.9467	3.38378	5.18343	2.17841e-07	2.96794e-05
REH	EHMT2	KDM1A	-0.300453	-0.680851	0.750465	8	2.07112	1.42468	2.4719	0.0134396	0.12628
REH	EZH2	KDM1A	-0.732531	-0.888271	0.750465	8	0.98342	-0.292079	0.488852	0.624947	0.850988
REH	HAT1	KDM1A	0.490882	0.49782	0.750465	8	0.438037	-1.37548	-0.662869	0.507414	0.783783
REH	HDAC1	KDM1A	0.686799	0.489597	0.750465	8	1.97889	0.109718	1.47687	0.139711	0.439072
REH	HDAC10	KDM1A	0.624254	0.368218	0.750465	8	1.84987	0.121461	1.39394	0.163336	0.470992
REH	HDAC11	KDM1A	0.679932	0.620616	0.750465	8	0.197405	-0.555519	-0.253225	0.800095	0.929755
REH	HDAC2	KDM1A	0.821578	-0.0471105	0.750465	7	4.55491	4.1705	6.16979	6.83799e-10	1.49871e-07
REH	HDAC3	KDM1A	-1.41832	-1.25639	0.750465	8	0.0938983	-2.15746	-1.45916	0.144522	0.446429
REH	HDAC4	KDM1A	1.07832	0.766555	0.750465	8	2.21139	1.62235	2.71087	0.00671079	0.084152
REH	HDAC5	KDM1A	0.960132	0.852224	0.750465	8	2.24562	0.348973	1.83465	0.066557	0.305707
REH	HDAC6	KDM1A	0.666284	0.427873	0.750465	8	1.91857	0.19026	1.49117	0.135918	0.432416
REH	HDAC7	KDM1A	0.962691	0.435874	0.750465	8	3.129	2.11518	3.7082	0.000208738	0.00874366
REH	HDAC8	KDM1A	0.867896	0.534609	0.750465	8	2.87894	1.07132	2.79326	0.00521802	0.0729654
REH	HDAC9	KDM1A	1.0403	0.728919	0.750465	8	2.29311	1.40654	2.61604	0.00889548	0.0984811
REH	KAT2A	KDM1A	0.319563	0.361332	0.750465	8	-0.1803	-1.54004	-1.21646	0.223809	0.552255
REH	KAT2B	KDM1A	0.852721	0.366405	0.750465	8	1.8279	1.69967	2.49437	0.0126183	0.121275
REH	KAT5	KDM1A	-1.26794	-1.30194	0.750465	8	0.588273	-1.0255	-0.309169	0.757193	0.912038
REH	KAT6A	KDM1A	0.496833	0.496448	0.750465	8	0.354595	-1.16875	-0.575693	0.564822	0.819476
REH	KAT6B	KDM1A	0.356784	0.558846	0.750465	8	-0.384403	-2.46891	-2.0176	0.0436331	0.246152
REH	KAT7	KDM1A	-0.32529	-0.318555	0.750465	8	0.926653	-1.03444	-0.0762194	0.939245	0.980576
REH	KAT8	KDM1A	-2.09421	-1.85729	0.750465	8	-1.15909	-2.82416	-2.81658	0.00485376	0.0697089
REH	KDM1A	KDM1A	0.701214	0.750465	0.750465	4	-1.1807	-1.1807	-1.66976	0.0949666	0.365301
REH	ASH1L	KDM1B	0.168479	0.273899	0.87783	8	-0.663538	-1.59865	-1.59961	0.109686	0.392427
REH	BRD1	KDM1B	-0.23358	-0.356448	0.87783	8	-0.082035	0.214803	0.0938814	0.925203	0.976028
REH	BRD2	KDM1B	0.527967	0.398402	0.87783	8	0.477139	0.109055	0.414502	0.678506	0.876175
REH	BRD3	KDM1B	0.551148	0.447292	0.87783	8	0.321582	0.162849	0.342544	0.731941	0.899357
REH	BRD4	KDM1B	-1.42088	-1.3353	0.87783	8	-0.643739	-1.02994	-1.18347	0.236623	0.565987
REH	BRD8	KDM1B	0.0149658	0.198284	0.87783	8	-1.22955	-1.24227	-1.74784	0.0804924	0.336592
REH	BRD9	KDM1B	0.223142	-0.319289	0.87783	8	2.84148	2.88294	4.04778	5.17062e-05	0.00312157
REH	BRWD1	KDM1B	0.323707	0.507832	0.87783	8	-1.08265	-1.31417	-1.69481	0.0901112	0.355766
REH	BRWD3	KDM1B	0.915563	0.605059	0.87783	8	0.972682	1.62902	1.83968	0.0658154	0.304075
REH	CHD1	KDM1B	0.212881	-0.00882207	0.87783	8	0.882737	0.671237	1.09883	0.271844	0.602012
REH	CHD1L	KDM1B	0.571916	0.464782	0.87783	8	-0.224069	0.309275	0.0602502	0.951956	0.984568
REH	CHD2	KDM1B	0.388587	0.383739	0.87783	8	0.14507	-0.540055	-0.279297	0.780017	0.922592
REH	CHD3	KDM1B	0.792528	0.660101	0.87783	8	0.387087	0.855016	0.8783	0.379781	0.695436
REH	CHD4	KDM1B	-0.740096	-0.718379	0.87783	8	0.316606	-0.586452	-0.19081	0.848674	0.949234
REH	CHD5	KDM1B	0.469067	0.238658	0.87783	8	0.644475	0.451135	0.774713	0.438509	0.741706
REH	CHD6	KDM1B	0.255558	0.441625	0.87783	8	-1.6835	-1.67567	-2.37529	0.0175352	0.146839
REH	CHD7	KDM1B	-0.331884	-0.282923	0.87783	8	-0.303805	-0.798491	-0.779441	0.43572	0.740841
REH	CHD8	KDM1B	-0.976089	-0.966374	0.87783	8	-0.485005	-0.40533	-0.629562	0.528981	0.795789
REH	CHD9	KDM1B	0.186617	0.636631	0.87783	8	-2.04666	-2.51071	-3.22255	0.00127055	0.0298594
REH	DNMT1	KDM1B	-2.0106	-2.31947	0.87783	8	2.19398	0.261652	1.7364	0.0824936	0.34128
REH	DNMT3A	KDM1B	0.69351	0.59391	0.87783	8	-0.483181	0.368321	-0.0812182	0.935268	0.978522
REH	DNMT3B	KDM1B	0.581828	0.416971	0.87783	8	0.457484	0.655269	0.786835	0.431379	0.738133
REH	EEF2	KDM1B	-3.04369	-3.591	0.87783	4	1.26999	0.232107	1.06214	0.28817	0.616989
REH	EHMT1	KDM1B	0.0185392	-0.0166676	0.87783	8	-1.15678	0.0424538	-0.787948	0.430727	0.738024
REH	EHMT2	KDM1B	-0.218174	-0.680851	0.87783	8	2.07213	2.56481	3.27881	0.00104246	0.0259385
REH	EZH2	KDM1B	-0.805896	-0.888271	0.87783	8	-0.0447316	0.169111	0.0879498	0.929917	0.976541
REH	HAT1	KDM1B	0.155614	0.49782	0.87783	8	-2.35957	-2.55438	-3.47469	0.000511449	0.0161692
REH	HDAC1	KDM1B	0.318259	0.489597	0.87783	8	-1.0649	-1.54114	-1.84275	0.0653653	0.303945
REH	HDAC10	KDM1B	0.636484	0.368218	0.87783	8	1.33857	1.14548	1.75649	0.0790048	0.333554
REH	HDAC11	KDM1B	0.979481	0.620616	0.87783	8	2.03285	2.29944	3.0634	0.00218841	0.0427449
REH	HDAC2	KDM1B	0.331374	-0.0471105	0.87783	8	1.22248	1.67507	2.04888	0.0404735	0.237241
REH	HDAC3	KDM1B	-1.03451	-1.25639	0.87783	8	2.30925	0.985713	2.32989	0.019812	0.157403
REH	HDAC4	KDM1B	0.832106	0.766555	0.87783	8	0.0513671	0.891963	0.667035	0.50475	0.781823
REH	HDAC5	KDM1B	0.377173	0.852224	0.87783	8	-2.76815	-2.39688	-3.65223	0.000259976	0.0101987
REH	HDAC6	KDM1B	0.36267	0.427873	0.87783	8	-0.810631	-0.614659	-1.00783	0.313535	0.637911
REH	HDAC7	KDM1B	0.828109	0.435874	0.87783	8	1.51787	1.8242	2.3632	0.0181177	0.149844
REH	HDAC8	KDM1B	0.485897	0.534609	0.87783	8	-0.2603	-0.322114	-0.411828	0.680465	0.876623
REH	HDAC9	KDM1B	0.708498	0.728919	0.87783	8	-0.332678	0.229953	-0.0726376	0.942095	0.981169
REH	KAT2A	KDM1B	0.656951	0.361332	0.87783	8	1.7305	1.28931	2.13533	0.0327343	0.210075
REH	KAT2B	KDM1B	0.769518	0.366405	0.87783	8	0.717078	2.12367	2.00872	0.0445673	0.248797
REH	KAT5	KDM1B	-1.44027	-1.30194	0.87783	8	-0.874753	-1.6207	-1.76455	0.0776395	0.330044
REH	KAT6A	KDM1B	0.513334	0.496448	0.87783	8	0.189262	-0.372033	-0.129238	0.897169	0.967456
REH	KAT6B	KDM1B	0.507559	0.558846	0.87783	8	0.168977	-0.494608	-0.230256	0.817893	0.936459
REH	KAT7	KDM1B	-0.412654	-0.318555	0.87783	8	-0.06153	-0.423533	-0.342991	0.731605	0.899357
REH	KAT8	KDM1B	-1.84637	-1.85729	0.87783	8	0.0952587	-0.500537	-0.286575	0.774437	0.920523
REH	KDM1A	KDM1B	0.989345	0.750465	0.87783	8	0.524512	1.86131	1.68703	0.0915972	0.358217
REH	KDM1B	KDM1B	0.999543	0.87783	0.87783	4	2.25183	2.25183	3.18457	0.00144968	0.0321223
REH	ASH1L	KDM2A	-1.30898	0.273899	-0.897166	8	0.120172	-0.570087	-0.318138	0.75038	0.908654
REH	BRD1	KDM2A	-1.99044	-0.356448	-0.897166	8	-2.07573	-1.30187	-2.38832	0.0169256	0.143761
REH	BRD2	KDM2A	-1.10108	0.398402	-0.897166	8	0.430177	0.139746	0.402996	0.686951	0.880502
REH	BRD3	KDM2A	-1.16306	0.447292	-0.897166	8	-0.37094	-0.58335	-0.674785	0.499813	0.778785
REH	BRD4	KDM2A	-2.75327	-1.3353	-0.897166	8	-0.506162	-1.22273	-1.22251	0.221514	0.549267
REH	BRD8	KDM2A	-1.36786	0.198284	-0.897166	8	0.206728	-0.403418	-0.139081	0.889386	0.965001
REH	BRD9	KDM2A	-1.52791	-0.319289	-0.897166	8	0.649787	1.66588	1.63743	0.101541	0.375546
REH	BRWD1	KDM2A	-1.15193	0.507832	-0.897166	8	-0.000373136	-0.712854	-0.504327	0.614031	0.844105
REH	BRWD3	KDM2A	-0.613165	0.605059	-0.897166	8	2.13495	2.20277	3.06723	0.00216053	0.0425438
REH	CHD1	KDM2A	-1.50668	-0.00882207	-0.897166	8	0.357737	-0.141759	0.15272	0.878619	0.96135
REH	CHD1L	KDM2A	-1.1483	0.464782	-0.897166	8	-1.53092	-0.451613	-1.40186	0.160956	0.468826
REH	CHD2	KDM2A	-1.01228	0.383739	-0.897166	8	1.62274	0.919144	1.79739	0.0722743	0.317919
REH	CHD3	KDM2A	-0.900603	0.660101	-0.897166	8	0.176474	-0.0276069	0.105265	0.916166	0.972934
REH	CHD4	KDM2A	-2.10989	-0.718379	-0.897166	8	0.548633	-0.0483353	0.353764	0.723516	0.895139
REH	CHD5	KDM2A	-1.34241	0.238658	-0.897166	8	-0.798751	-0.698193	-1.0585	0.289828	0.617985
REH	CHD6	KDM2A	-1.33552	0.441625	-0.897166	8	-1.6055	-1.77506	-2.39042	0.0168292	0.143183
REH	CHD7	KDM2A	-2.00569	-0.282923	-0.897166	8	-1.83304	-1.94793	-2.67355	0.00750527	0.0887831
REH	CHD8	KDM2A	-2.60139	-0.966374	-0.897166	8	-1.70983	-2.17874	-2.74963	0.0059663	0.0786891
REH	CHD9	KDM2A	-1.19732	0.636631	-0.897166	8	-0.760413	-1.3334	-1.48055	0.138727	0.437076
REH	DNMT1	KDM2A	-3.46217	-2.31947	-0.897166	8	-0.348762	-1.56468	-1.35301	0.176053	0.490186
REH	DNMT3A	KDM2A	-0.662871	0.59391	-0.897166	8	1.69618	2.09066	2.6777	0.00741295	0.0882378
REH	DNMT3B	KDM2A	-0.82356	0.416971	-0.897166	8	2.05343	2.0015	2.86727	0.00414032	0.0629604
REH	EEF2	KDM2A	-3.91587	-3.591	-0.897166	4	0.625095	0.620802	0.880983	0.378327	0.69413
REH	EHMT1	KDM2A	-1.48829	-0.0166676	-0.897166	8	-1.13022	0.302976	-0.584947	0.558583	0.814762
REH	EHMT2	KDM2A	-1.94964	-0.680851	-0.897166	8	0.164721	0.685322	0.601071	0.547792	0.808962
REH	EZH2	KDM2A	-2.20513	-0.888271	-0.897166	8	-0.913215	0.227124	-0.485139	0.627578	0.852383
REH	HAT1	KDM2A	-1.13571	0.49782	-0.897166	8	-0.194183	-0.557728	-0.531681	0.594947	0.837748
REH	HDAC1	KDM2A	-1.10199	0.489597	-0.897166	8	0.0637968	-0.362644	-0.211317	0.83264	0.942798
REH	HDAC10	KDM2A	-1.06884	0.368218	-0.897166	8	0.747415	0.58999	0.945689	0.344307	0.667046
REH	HDAC11	KDM2A	-1.05252	0.620616	-0.897166	8	-1.21464	-0.574411	-1.26505	0.205853	0.528631
REH	HDAC2	KDM2A	-1.33923	-0.0471105	-0.897166	8	0.41678	1.24794	1.17713	0.239142	0.569579
REH	HDAC3	KDM2A	-2.68581	-1.25639	-0.897166	8	-0.647149	-1.04792	-1.1986	0.230685	0.559146
REH	HDAC4	KDM2A	-0.604148	0.766555	-0.897166	8	1.79392	1.83718	2.56758	0.0102412	0.106008
REH	HDAC5	KDM2A	-0.809714	0.852224	-0.897166	8	0.352456	0.317778	0.473927	0.635552	0.856335
REH	HDAC6	KDM2A	-1.22874	0.427873	-0.897166	8	-0.524061	-0.728658	-0.885806	0.375722	0.692747
REH	HDAC7	KDM2A	-1.06568	0.435874	-0.897166	8	-0.718633	0.116784	-0.425571	0.67042	0.873334
REH	HDAC8	KDM2A	-0.913334	0.534609	-0.897166	8	0.556056	0.883127	1.01766	0.308842	0.632456
REH	HDAC9	KDM2A	-0.646638	0.728919	-0.897166	8	0.997934	1.4059	1.69977	0.0891741	0.354839
REH	KAT2A	KDM2A	-0.83314	0.361332	-0.897166	8	2.01485	2.22636	2.99899	0.00270878	0.0487678
REH	KAT2B	KDM2A	-0.951258	0.366405	-0.897166	8	0.0915404	1.54749	1.15897	0.246469	0.575374
REH	KAT5	KDM2A	-2.63738	-1.30194	-0.897166	8	-0.67491	-0.793915	-1.03862	0.298983	0.626108
REH	KAT6A	KDM2A	-1.12319	0.496448	-0.897166	8	0.201517	-0.557441	-0.251677	0.801291	0.929964
REH	KAT6B	KDM2A	-1.15596	0.558846	-0.897166	8	0.152927	-1.18439	-0.729352	0.465786	0.759265
REH	KAT7	KDM2A	-1.81849	-0.318555	-0.897166	8	-0.00910701	-0.0068087	-0.0112541	0.991021	0.998476
REH	KAT8	KDM2A	-2.81138	-1.85729	-0.897166	8	1.04797	1.13469	1.54338	0.12274	0.40853
REH	KDM1A	KDM2A	-0.432987	0.750465	-0.897166	8	2.02488	3.10147	3.62487	0.000289105	0.0108355
REH	KDM1B	KDM2A	-0.897714	0.87783	-0.897166	8	-0.209939	-0.696055	-0.640634	0.521761	0.792658
REH	KDM2A	KDM2A	-1.8839	-0.897166	-0.897166	4	3.77374	3.77374	5.33687	9.45642e-08	1.42298e-05
REH	ASH1L	KDM2B	-0.780504	0.273899	-0.448422	8	0.325414	-0.417703	-0.0652582	0.947968	0.982927
REH	BRD1	KDM2B	-1.27718	-0.356448	-0.448422	8	-0.323268	0.360292	0.02618	0.979114	0.994201
REH	BRD2	KDM2B	-0.625771	0.398402	-0.448422	8	0.479114	-0.091118	0.274354	0.783812	0.924365
REH	BRD3	KDM2B	-0.67522	0.447292	-0.448422	8	-0.139332	-0.523031	-0.468361	0.639526	0.857917
REH	BRD4	KDM2B	-2.15085	-1.3353	-0.448422	8	1.14909	1.04536	1.55171	0.120731	0.406401
REH	BRD8	KDM2B	-0.862711	0.198284	-0.448422	8	0.545587	0.0814909	0.443411	0.657468	0.866936
REH	BRD9	KDM2B	-1.23835	-0.319289	-0.448422	8	0.156938	0.527228	0.483778	0.628544	0.852776
REH	BRWD1	KDM2B	-0.701591	0.507832	-0.448422	8	-0.00290188	-0.864066	-0.613039	0.539851	0.803505
REH	BRWD3	KDM2B	-0.369938	0.605059	-0.448422	8	0.406221	1.05846	1.03569	0.300349	0.627492
REH	CHD1	KDM2B	-0.855046	-0.00882207	-0.448422	8	1.45173	1.04726	1.76706	0.0772185	0.329593
REH	CHD1L	KDM2B	-0.522045	0.464782	-0.448422	8	-0.044019	0.760744	0.506801	0.612294	0.843114
REH	CHD2	KDM2B	-0.432012	0.383739	-0.448422	8	2.03803	1.56733	2.54938	0.0107916	0.110085
REH	CHD3	KDM2B	-0.259187	0.660101	-0.448422	8	1.46333	1.75745	2.27743	0.0227604	0.171503
REH	CHD4	KDM2B	-1.92561	-0.718379	-0.448422	8	-1.2033	-1.97912	-2.25031	0.0244294	0.177692
REH	CHD5	KDM2B	-0.635937	0.238658	-0.448422	8	1.10085	0.821058	1.35899	0.174148	0.487983
REH	CHD6	KDM2B	-0.648483	0.441625	-0.448422	8	0.338834	-0.322212	0.0117535	0.990622	0.998432
REH	CHD7	KDM2B	-1.48941	-0.282923	-0.448422	8	-1.13535	-1.70413	-2.00781	0.0446631	0.248918
REH	CHD8	KDM2B	-1.93403	-0.966374	-0.448422	8	0.190811	-0.37957	-0.133472	0.89382	0.967189
REH	CHD9	KDM2B	-0.522002	0.636631	-0.448422	8	0.514419	0.0259843	0.382123	0.70237	0.886492
REH	DNMT1	KDM2B	-3.23176	-2.31947	-0.448422	8	-1.00188	-1.74755	-1.94414	0.0518783	0.267264
REH	DNMT3A	KDM2B	-0.620809	0.59391	-0.448422	8	-1.54384	-0.81096	-1.6651	0.0958938	0.36657
REH	DNMT3B	KDM2B	-0.620853	0.416971	-0.448422	8	-0.0374196	0.38682	0.247063	0.804859	0.93118
REH	EEF2	KDM2B	-3.87054	-3.591	-0.448422	4	-0.399001	1.2292	0.587037	0.557179	0.813727
REH	EHMT1	KDM2B	-0.893273	-0.0166676	-0.448422	8	0.132854	1.56817	1.2028	0.229052	0.557431
REH	EHMT2	KDM2B	-1.62881	-0.680851	-0.448422	8	-0.408065	-0.0319626	-0.311147	0.755689	0.911129
REH	EZH2	KDM2B	-1.98119	-0.888271	-0.448422	8	-1.5627	-0.993899	-1.80779	0.0706395	0.314293
REH	HAT1	KDM2B	-0.705471	0.49782	-0.448422	8	-0.557305	-0.88187	-1.01765	0.308844	0.632456
REH	HDAC1	KDM2B	-0.646242	0.489597	-0.448422	8	0.256192	-0.632301	-0.265949	0.790278	0.92558
REH	HDAC10	KDM2B	-0.734925	0.368218	-0.448422	8	-0.241395	-0.369514	-0.431978	0.665758	0.87173
REH	HDAC11	KDM2B	-0.507095	0.620616	-0.448422	8	-0.355519	0.286647	-0.0486999	0.961158	0.987607
REH	HDAC2	KDM2B	-0.925774	-0.0471105	-0.448422	8	0.254959	0.83698	0.772118	0.440045	0.742889
REH	HDAC3	KDM2B	-2.18752	-1.25639	-0.448422	8	0.339775	-0.124211	0.152427	0.87885	0.96135
REH	HDAC4	KDM2B	-0.423461	0.766555	-0.448422	8	-0.206555	0.108389	-0.0694142	0.94466	0.981607
REH	HDAC5	KDM2B	-0.404896	0.852224	-0.448422	8	0.0802388	-0.348269	-0.189526	0.849681	0.949506
REH	HDAC6	KDM2B	-0.7176	0.427873	-0.448422	8	-0.168777	-0.313844	-0.341264	0.732905	0.899579
REH	HDAC7	KDM2B	-0.602152	0.435874	-0.448422	8	-0.686748	0.153202	-0.377274	0.70597	0.888921
REH	HDAC8	KDM2B	-0.524799	0.534609	-0.448422	8	0.178204	0.681887	0.608176	0.543071	0.806444
REH	HDAC9	KDM2B	-0.432264	0.728919	-0.448422	8	-0.597684	0.170542	-0.302035	0.762625	0.914729
REH	KAT2A	KDM2B	-0.630474	0.361332	-0.448422	8	0.517309	0.324352	0.595144	0.551747	0.81101
REH	KAT2B	KDM2B	-0.641288	0.366405	-0.448422	8	-0.885124	0.734149	-0.106755	0.914983	0.972676
REH	KAT5	KDM2B	-2.31206	-1.30194	-0.448422	8	-0.86518	-1.17941	-1.44574	0.148249	0.451424
REH	KAT6A	KDM2B	-0.808426	0.496448	-0.448422	8	-0.909263	-1.69491	-1.84143	0.065559	0.304032
REH	KAT6B	KDM2B	-0.690173	0.558846	-0.448422	8	-0.0564897	-1.11572	-0.828874	0.407176	0.719227
REH	KAT7	KDM2B	-1.74599	-0.318555	-0.448422	8	-1.96159	-2.82092	-3.38175	0.000720266	0.0205714
REH	KAT8	KDM2B	-2.75306	-1.85729	-0.448422	8	-0.628315	0.184933	-0.313518	0.753887	0.910171
REH	KDM1A	KDM2B	0.23278	0.750465	-0.448422	8	3.13375	4.98856	5.74334	9.28281e-09	1.73314e-06
REH	KDM1B	KDM2B	-0.503677	0.87783	-0.448422	8	-0.568205	-1.21541	-1.26121	0.207233	0.530977
REH	KDM2A	KDM2B	-1.9892	-0.897166	-0.448422	8	-0.769725	-0.892191	-1.17515	0.239934	0.570253
REH	KDM2B	KDM2B	-1.06242	-0.448422	-0.448422	4	4.69036	4.69036	6.63317	3.28563e-11	9.46449e-09
REH	ASH1L	KDM3A	-0.341992	0.273899	0.387096	8	-2.64571	-2.10463	-3.359	0.000782242	0.0214807
REH	BRD1	KDM3A	-0.670756	-0.356448	0.387096	8	-1.52104	0.0284754	-1.05541	0.29124	0.618918
REH	BRD2	KDM3A	-0.238406	0.398402	0.387096	8	-2.84448	-2.10584	-3.5004	0.000464557	0.0151575
REH	BRD3	KDM3A	-0.176246	0.447292	0.387096	8	-2.65008	-1.94301	-3.2478	0.00116299	0.0281182
REH	BRD4	KDM3A	-1.9872	-1.3353	0.387096	8	-2.07977	-2.09565	-2.95247	0.00315245	0.0531489
REH	BRD8	KDM3A	-0.228023	0.198284	0.387096	8	-1.05799	-0.515139	-1.11237	0.265978	0.595826
REH	BRD9	KDM3A	-0.643878	-0.319289	0.387096	8	-0.53145	-0.0729436	-0.427371	0.669109	0.873143
REH	BRWD1	KDM3A	-0.0656975	0.507832	0.387096	8	-1.48335	-1.46403	-2.08411	0.0371499	0.226234
REH	BRWD3	KDM3A	0.0165006	0.605059	0.387096	8	-2.78548	-1.40678	-2.96438	0.00303294	0.0519553
REH	CHD1	KDM3A	-0.155008	-0.00882207	0.387096	8	-0.0972588	1.10953	0.715787	0.474123	0.764573
REH	CHD1L	KDM3A	0.172291	0.464782	0.387096	8	-1.29893	0.311752	-0.698043	0.48515	0.769957
REH	CHD2	KDM3A	0.0339048	0.383739	0.387096	8	-0.709044	-0.12157	-0.587332	0.55698	0.813727
REH	CHD3	KDM3A	0.409372	0.660101	0.387096	8	0.0703009	1.00416	0.759759	0.447399	0.747048
REH	CHD4	KDM3A	-1.09446	-0.718379	0.387096	8	-0.271922	-0.312378	-0.413162	0.679488	0.876175
REH	CHD5	KDM3A	0.135437	0.238658	0.387096	8	0.132926	1.04191	0.830732	0.406125	0.718478
REH	CHD6	KDM3A	0.286848	0.441625	0.387096	8	0.676755	1.04339	1.21632	0.223861	0.552255
REH	CHD7	KDM3A	-0.506771	-0.282923	0.387096	8	0.0457026	0.562658	0.430176	0.667068	0.872692
REH	CHD8	KDM3A	-1.35705	-0.966374	0.387096	8	-1.03894	-0.612632	-1.16784	0.242871	0.571954
REH	CHD9	KDM3A	0.0510854	0.636631	0.387096	8	-1.02708	-0.804311	-1.29499	0.195325	0.516394
REH	DNMT1	KDM3A	-2.8756	-2.31947	0.387096	8	-2.11773	-2.64427	-3.36724	0.000759252	0.0211458
REH	DNMT3A	KDM3A	0.432788	0.59391	0.387096	8	-0.263955	1.35832	0.773829	0.439032	0.7421
REH	DNMT3B	KDM3A	0.0786981	0.416971	0.387096	8	-1.54989	-0.183384	-1.22561	0.220346	0.547445
REH	EEF2	KDM3A	-3.3753	-3.591	0.387096	4	0.0315505	1.04246	0.759443	0.447587	0.747239
REH	EHMT1	KDM3A	-0.176814	-0.0166676	0.387096	8	-0.457114	1.39497	0.663165	0.507225	0.783611
REH	EHMT2	KDM3A	-0.790203	-0.680851	0.387096	8	0.32565	1.31716	1.16164	0.245382	0.573734
REH	EZH2	KDM3A	-1.03945	-0.888271	0.387096	8	0.180622	1.21232	0.984958	0.324645	0.651356
REH	HAT1	KDM3A	-0.074285	0.49782	0.387096	8	-2.13949	-1.54663	-2.60648	0.00914776	0.0999155
REH	HDAC1	KDM3A	0.248188	0.489597	0.387096	8	0.854805	0.779446	1.15559	0.247849	0.576827
REH	HDAC10	KDM3A	0.248368	0.368218	0.387096	8	0.684229	1.21585	1.34356	0.17909	0.495799
REH	HDAC11	KDM3A	0.448017	0.620616	0.387096	8	0.149711	1.39052	1.08911	0.276105	0.6066
REH	HDAC2	KDM3A	0.144457	-0.0471105	0.387096	8	1.85024	3.20194	3.57243	0.00035368	0.0125116
REH	HDAC3	KDM3A	-1.82629	-1.25639	0.387096	8	-1.45854	-1.48006	-2.07791	0.0377178	0.228117
REH	HDAC4	KDM3A	0.346313	0.766555	0.387096	8	-1.45618	0.351782	-0.780928	0.434845	0.740643
REH	HDAC5	KDM3A	0.395774	0.852224	0.387096	8	-0.677436	0.538408	-0.0983077	0.921688	0.974665
REH	HDAC6	KDM3A	0.0341711	0.427873	0.387096	8	-1.04698	-0.30783	-0.957993	0.338066	0.662079
REH	HDAC7	KDM3A	0.0923088	0.435874	0.387096	8	-1.91026	-0.192675	-1.487	0.137015	0.434217
REH	HDAC8	KDM3A	0.308022	0.534609	0.387096	8	0.232464	0.812057	0.738588	0.460157	0.754536
REH	HDAC9	KDM3A	0.667367	0.728919	0.387096	8	1.13038	2.3354	2.45067	0.014259	0.130275
REH	KAT2A	KDM3A	-0.07973	0.361332	0.387096	8	-1.73798	-0.664539	-1.69884	0.0893493	0.354839
REH	KAT2B	KDM3A	0.113614	0.366405	0.387096	8	-1.7413	0.471426	-0.897937	0.369219	0.687496
REH	KAT5	KDM3A	-1.7938	-1.30194	0.387096	8	-1.81776	-1.35562	-2.24392	0.0248376	0.179507
REH	KAT6A	KDM3A	0.00761508	0.496448	0.387096	8	-1.45218	-0.994383	-1.72998	0.0836342	0.343093
REH	KAT6B	KDM3A	0.090248	0.558846	0.387096	8	-0.988999	-0.784312	-1.25392	0.209871	0.533918
REH	KAT7	KDM3A	-0.756849	-0.318555	0.387096	8	-0.622237	-0.311603	-0.660324	0.509046	0.785216
REH	KAT8	KDM3A	-2.22091	-1.85729	0.387096	8	-1.30763	-0.408608	-1.21356	0.224915	0.553394
REH	KDM1A	KDM3A	0.44651	0.750465	0.387096	8	-0.889534	1.22687	0.238532	0.811469	0.933792
REH	KDM1B	KDM3A	0.038055	0.87783	0.387096	8	-3.09208	-1.77251	-3.43979	0.000582173	0.0179494
REH	KDM2A	KDM3A	-0.864921	-0.897166	0.387096	8	1.8764	2.41256	3.03275	0.00242334	0.0455499
REH	KDM2B	KDM3A	-0.557278	-0.448422	0.387096	8	0.620332	1.45806	1.46964	0.141658	0.442578
REH	KDM3A	KDM3A	-0.0464065	0.387096	0.387096	4	-1.2549	-1.2549	-1.77469	0.0759485	0.326453
REH	ASH1L	KDM3B	-0.49995	0.273899	-0.166088	8	0.171445	-0.0641664	0.0758576	0.939532	0.980576
REH	BRD1	KDM3B	-1.34599	-0.356448	-0.166088	8	-2.67672	-1.6004	-3.02438	0.00249139	0.0459552
REH	BRD2	KDM3B	-0.683824	0.398402	-0.166088	8	-2.15814	-1.92185	-2.88499	0.0039142	0.0603409
REH	BRD3	KDM3B	-0.432313	0.447292	-0.166088	8	-0.556463	-0.364106	-0.650941	0.515085	0.789216
REH	BRD4	KDM3B	-2.75186	-1.3353	-0.166088	8	-4.21122	-4.64205	-6.26021	3.84461e-10	8.85034e-08
REH	BRD8	KDM3B	-0.704709	0.198284	-0.166088	8	-0.431851	-0.328914	-0.537942	0.590617	0.835382
REH	BRD9	KDM3B	-0.870993	-0.319289	-0.166088	8	0.711009	1.50635	1.56791	0.116902	0.402117
REH	BRWD1	KDM3B	-0.478657	0.507832	-0.166088	8	-0.583141	-1.02864	-1.1397	0.254412	0.585747
REH	BRWD3	KDM3B	-0.0699855	0.605059	-0.166088	8	0.36417	1.45338	1.28521	0.19872	0.519571
REH	CHD1	KDM3B	-0.595802	-0.00882207	-0.166088	8	1.04441	1.22553	1.60509	0.108474	0.389622
REH	CHD1L	KDM3B	-0.302466	0.464782	-0.166088	8	-0.66932	0.568349	-0.0713972	0.943082	0.981169
REH	CHD2	KDM3B	-0.589597	0.383739	-0.166088	8	-1.24288	-0.936755	-1.54123	0.12326	0.409324
REH	CHD3	KDM3B	-0.320006	0.660101	-0.166088	8	-1.24062	-0.433297	-1.18364	0.236555	0.565987
REH	CHD4	KDM3B	-1.66987	-0.718379	-0.166088	8	-0.908215	-1.32053	-1.57596	0.115035	0.399788
REH	CHD5	KDM3B	-0.524821	0.238658	-0.166088	8	-0.736663	-0.0253869	-0.538851	0.58999	0.834943
REH	CHD6	KDM3B	-0.431084	0.441625	-0.166088	8	-0.302869	-0.29869	-0.425366	0.67057	0.873361
REH	CHD7	KDM3B	-0.884687	-0.282923	-0.166088	8	1.12889	1.10538	1.57987	0.114137	0.398453
REH	CHD8	KDM3B	-1.70437	-0.966374	-0.166088	8	0.223992	0.165315	0.275282	0.7831	0.924069
REH	CHD9	KDM3B	-0.162461	0.636631	-0.166088	8	0.790631	0.638398	1.01048	0.312267	0.636231
REH	DNMT1	KDM3B	-3.28787	-2.31947	-0.166088	8	-2.09219	-1.97001	-2.87241	0.00407359	0.0622272
REH	DNMT3A	KDM3B	-0.128685	0.59391	-0.166088	8	-0.308328	1.22372	0.647277	0.517453	0.790665
REH	DNMT3B	KDM3B	-0.350255	0.416971	-0.166088	8	-0.36798	0.387145	0.0135513	0.989188	0.997998
REH	EEF2	KDM3B	-3.79922	-3.591	-0.166088	4	-0.552495	2.00142	1.02454	0.305578	0.630901
REH	EHMT1	KDM3B	-0.173774	-0.0166676	-0.166088	8	2.91793	4.38418	5.16337	2.4254e-07	3.1757e-05
REH	EHMT2	KDM3B	-0.766447	-0.680851	-0.166088	8	4.0117	4.87481	6.28371	3.30588e-10	7.93569e-08
REH	EZH2	KDM3B	-1.51433	-0.888271	-0.166088	8	-0.447468	0.989842	0.383517	0.701337	0.886127
REH	HAT1	KDM3B	-0.414963	0.49782	-0.166088	8	-0.600182	-0.422704	-0.72329	0.469502	0.762747
REH	HDAC1	KDM3B	-0.494382	0.489597	-0.166088	8	-0.499726	-0.874104	-0.971444	0.331327	0.656791
REH	HDAC10	KDM3B	-0.502005	0.368218	-0.166088	8	-0.765385	-0.412512	-0.832899	0.404902	0.717564
REH	HDAC11	KDM3B	-0.0204738	0.620616	-0.166088	8	0.467303	1.81482	1.6137	0.106592	0.385735
REH	HDAC2	KDM3B	-0.958737	-0.0471105	-0.166088	8	-1.93779	-1.13889	-2.17554	0.0295895	0.197302
REH	HDAC3	KDM3B	-2.13641	-1.25639	-0.166088	8	-0.814534	-0.681372	-1.05777	0.290162	0.618313
REH	HDAC4	KDM3B	-0.155877	0.766555	-0.166088	8	-0.904929	0.140623	-0.540446	0.58889	0.833875
REH	HDAC5	KDM3B	0.0628253	0.852224	-0.166088	8	0.696859	1.22454	1.35864	0.174262	0.48803
REH	HDAC6	KDM3B	-0.299447	0.427873	-0.166088	8	0.421919	0.869622	0.913257	0.361107	0.680883
REH	HDAC7	KDM3B	-0.00288089	0.435874	-0.166088	8	1.24092	2.50521	2.64892	0.00807499	0.0929027
REH	HDAC8	KDM3B	-0.26874	0.534609	-0.166088	8	-0.0894127	0.353429	0.186687	0.851906	0.950184
REH	HDAC9	KDM3B	-0.157781	0.728919	-0.166088	8	-0.793896	0.479329	-0.222432	0.823977	0.938876
REH	KAT2A	KDM3B	-0.416027	0.361332	-0.166088	8	-0.356549	0.43574	0.055997	0.955344	0.98555
REH	KAT2B	KDM3B	-0.017614	0.366405	-0.166088	8	0.931076	2.89339	2.70431	0.00684472	0.0845391
REH	KAT5	KDM3B	-1.94165	-1.30194	-0.166088	8	0.192232	0.796734	0.699304	0.484362	0.769636
REH	KAT6A	KDM3B	-0.355342	0.496448	-0.166088	8	0.0678898	-0.0511885	0.0118096	0.990578	0.998432
REH	KAT6B	KDM3B	-0.407226	0.558846	-0.166088	8	-0.30693	-0.609812	-0.648234	0.516834	0.790327
REH	KAT7	KDM3B	-1.224	-0.318555	-0.166088	8	-0.560281	-0.728864	-0.911563	0.361999	0.681672
REH	KAT8	KDM3B	-2.6201	-1.85729	-0.166088	8	-1.26417	-0.081263	-0.951365	0.341419	0.66413
REH	KDM1A	KDM3B	0.0694798	0.750465	-0.166088	8	-0.00393246	1.87242	1.32122	0.186429	0.504061
REH	KDM1B	KDM3B	-0.172654	0.87783	-0.166088	8	-0.704535	-0.371852	-0.76112	0.446585	0.746184
REH	KDM2A	KDM3B	-1.49669	-0.897166	-0.166088	8	0.804851	1.2149	1.42818	0.15324	0.459376
REH	KDM2B	KDM3B	-1.15842	-0.448422	-0.166088	8	-0.103013	0.60544	0.35527	0.722387	0.894749
REH	KDM3A	KDM3B	-1.36237	0.387096	-0.166088	8	-5.68282	-6.59958	-8.68497	3.78847e-18	2.44054e-15
REH	KDM3B	KDM3B	-0.567498	-0.166088	-0.166088	4	3.58687	3.58687	5.0726	3.92415e-07	4.82479e-05
REH	ASH1L	KDM4A	0.0181379	0.273899	0.092368	8	1.61182	2.42588	2.85508	0.00430256	0.0648385
REH	BRD1	KDM4A	-0.956673	-0.356448	0.092368	8	-1.9071	0.216895	-1.19516	0.232026	0.560979
REH	BRD2	KDM4A	-0.129089	0.398402	0.092368	8	-0.231979	0.718128	0.343759	0.731028	0.899357
REH	BRD3	KDM4A	-0.27085	0.447292	0.092368	8	-1.50905	-0.526872	-1.43961	0.149977	0.453803
REH	BRD4	KDM4A	-1.9781	-1.3353	0.092368	8	-0.606079	-0.381923	-0.698623	0.484788	0.769827
REH	BRD8	KDM4A	-0.521772	0.198284	0.092368	8	-1.20327	-0.237026	-1.01844	0.308469	0.632456
REH	BRD9	KDM4A	-1.00618	-0.319289	0.092368	8	-1.43662	-0.435756	-1.32397	0.185513	0.503049
REH	BRWD1	KDM4A	-0.33798	0.507832	0.092368	8	-1.54586	-1.18682	-1.93229	0.0533232	0.271929
REH	BRWD3	KDM4A	0.360049	0.605059	0.092368	8	1.2559	3.1155	3.09105	0.00199451	0.0405417
REH	CHD1	KDM4A	-0.628707	-0.00882207	0.092368	8	-1.44624	-0.212386	-1.17282	0.240867	0.570721
REH	CHD1L	KDM4A	-0.241625	0.464782	0.092368	8	-2.42893	-0.177526	-1.84304	0.0653228	0.303945
REH	CHD2	KDM4A	-0.411202	0.383739	0.092368	8	-1.91603	-1.17069	-2.18264	0.0290625	0.196559
REH	CHD3	KDM4A	-0.253102	0.660101	0.092368	8	-2.7592	-1.4641	-2.98633	0.00282348	0.049862
REH	CHD4	KDM4A	-1.40743	-0.718379	0.092368	8	-1.05339	-0.481394	-1.08526	0.277807	0.607824
REH	CHD5	KDM4A	-0.38712	0.238658	0.092368	8	-1.81735	-0.580287	-1.69538	0.0900025	0.355746
REH	CHD6	KDM4A	-0.377895	0.441625	0.092368	8	-1.98905	-1.39809	-2.39507	0.0166172	0.142099
REH	CHD7	KDM4A	-0.890328	-0.282923	0.092368	8	-0.868033	0.108962	-0.536744	0.591444	0.836046
REH	CHD8	KDM4A	-2.08083	-0.966374	0.092368	8	-4.06049	-3.81571	-5.56931	2.55747e-08	4.37025e-06
REH	CHD9	KDM4A	-0.334125	0.636631	0.092368	8	-1.73727	-1.39138	-2.2123	0.0269462	0.187489
REH	DNMT1	KDM4A	-2.58693	-2.31947	0.092368	8	1.02264	0.547242	1.11008	0.266966	0.597158
REH	DNMT3A	KDM4A	-0.153541	0.59391	0.092368	8	-2.71191	-0.250327	-2.09462	0.0362046	0.223251
REH	DNMT3B	KDM4A	-0.313862	0.416971	0.092368	8	-2.26069	-0.557476	-1.99274	0.0462895	0.25405
REH	EEF2	KDM4A	-3.54078	-3.591	0.092368	4	-0.237133	0.5761	0.239686	0.810574	0.933719
REH	EHMT1	KDM4A	-0.534746	-0.0166676	0.092368	8	-1.16709	1.22933	0.0440079	0.964898	0.988227
REH	EHMT2	KDM4A	-1.50494	-0.680851	0.092368	8	-2.97681	-1.42034	-3.10926	0.00187557	0.0388532
REH	EZH2	KDM4A	-1.2967	-0.888271	0.092368	8	-0.423705	1.47124	0.740719	0.458864	0.753709
REH	HAT1	KDM4A	-0.433199	0.49782	0.092368	8	-2.66192	-1.8242	-3.17217	0.00151307	0.0329477
REH	HDAC1	KDM4A	-0.494755	0.489597	0.092368	8	-2.21576	-2.37066	-3.24309	0.00118241	0.0283836
REH	HDAC10	KDM4A	-0.344241	0.368218	0.092368	8	-1.6562	-0.520964	-1.53949	0.123685	0.410331
REH	HDAC11	KDM4A	-0.139764	0.620616	0.092368	8	-2.22905	-0.112535	-1.65575	0.0977725	0.370675
REH	HDAC2	KDM4A	-0.574644	-0.0471105	0.092368	8	-1.21009	0.60445	-0.428251	0.668468	0.872926
REH	HDAC3	KDM4A	-1.71972	-1.25639	0.092368	8	0.706245	1.29366	1.41414	0.15732	0.464043
REH	HDAC4	KDM4A	0.141851	0.766555	0.092368	8	-0.806138	1.27747	0.333282	0.738922	0.903015
REH	HDAC5	KDM4A	0.225892	0.852224	0.092368	8	-0.141237	1.38312	0.878142	0.379867	0.695436
REH	HDAC6	KDM4A	-0.247194	0.427873	0.092368	8	-1.31502	0.159288	-0.817229	0.413797	0.724662
REH	HDAC7	KDM4A	-0.0021937	0.435874	0.092368	8	-0.630037	1.47992	0.60096	0.547867	0.808962
REH	HDAC8	KDM4A	-0.371826	0.534609	0.092368	8	-2.8184	-1.30356	-2.91466	0.00356072	0.0574386
REH	HDAC9	KDM4A	-0.0462727	0.728919	0.092368	8	-2.03057	-0.0824966	-1.49416	0.135133	0.430536
REH	KAT2A	KDM4A	-0.499601	0.361332	0.092368	8	-2.81516	-1.72585	-3.21097	0.00132285	0.0301433
REH	KAT2B	KDM4A	0.000618132	0.366405	0.092368	8	-0.679769	2.2821	1.13302	0.257205	0.588389
REH	KAT5	KDM4A	-1.67942	-1.30194	0.092368	8	0.507334	1.32213	1.29363	0.195794	0.516394
REH	KAT6A	KDM4A	-0.37472	0.496448	0.092368	8	-1.94851	-1.50157	-2.43958	0.0147045	0.132406
REH	KAT6B	KDM4A	-0.104473	0.558846	0.092368	8	-0.411247	0.30566	-0.074661	0.940484	0.980708
REH	KAT7	KDM4A	-1.14223	-0.318555	0.092368	8	-1.71976	-0.775397	-1.76434	0.0776747	0.330044
REH	KAT8	KDM4A	-2.46416	-1.85729	0.092368	8	-1.4978	-0.38253	-1.32959	0.183653	0.500341
REH	KDM1A	KDM4A	0.563064	0.750465	0.092368	8	1.5263	4.55887	4.30286	1.68605e-05	0.00124991
REH	KDM1B	KDM4A	-0.118734	0.87783	0.092368	8	-2.09936	-1.09374	-2.25786	0.0239543	0.175769
REH	KDM2A	KDM4A	-1.82236	-0.897166	0.092368	8	-2.96016	-2.01546	-3.51829	0.000434332	0.0146453
REH	KDM2B	KDM4A	-1.10788	-0.448422	0.092368	8	-1.66472	0.0669683	-1.12978	0.25857	0.589397
REH	KDM3A	KDM4A	-0.224801	0.387096	0.092368	8	-0.210167	-0.0506856	-0.184451	0.85366	0.950417
REH	KDM3B	KDM4A	-0.897577	-0.166088	0.092368	8	-1.72535	-0.961904	-1.90017	0.0574104	0.282761
REH	KDM4A	KDM4A	-0.183742	0.092368	0.092368	4	3.24251	3.24251	4.5856	4.52678e-06	0.000447441
REH	ASH1L	KDM4B	0.0616901	0.273899	0.646069	8	-0.781949	-1.31442	-1.48235	0.138246	0.435835
REH	BRD1	KDM4B	-0.426589	-0.356448	0.646069	8	-0.778797	0.423926	-0.250932	0.801867	0.929982
REH	BRD2	KDM4B	0.318628	0.398402	0.646069	8	-0.00999494	0.0682616	0.0412007	0.967136	0.988579
REH	BRD3	KDM4B	0.203147	0.447292	0.646069	8	-1.0184	-1.11679	-1.50981	0.131093	0.423442
REH	BRD4	KDM4B	-1.64254	-1.3353	0.646069	8	-0.993038	-1.05103	-1.44537	0.148353	0.451424
REH	BRD8	KDM4B	-0.0636264	0.198284	0.646069	8	-0.864181	-1.06116	-1.36142	0.17338	0.487053
REH	BRD9	KDM4B	-0.523093	-0.319289	0.646069	8	-0.973613	-0.784736	-1.24334	0.213742	0.538707
REH	BRWD1	KDM4B	0.252699	0.507832	0.646069	8	-0.643874	-0.935296	-1.11664	0.264147	0.594317
REH	BRWD3	KDM4B	0.807064	0.605059	0.646069	8	1.121	2.47574	2.54328	0.0109818	0.110718
REH	CHD1	KDM4B	0.112259	-0.00882207	0.646069	8	0.985937	1.18846	1.53753	0.124163	0.411105
REH	CHD1L	KDM4B	0.364742	0.464782	0.646069	8	-0.675955	0.0630755	-0.433371	0.664745	0.871457
REH	CHD2	KDM4B	0.0995275	0.383739	0.646069	8	-1.37694	-1.44548	-1.99575	0.0459608	0.253278
REH	CHD3	KDM4B	0.410725	0.660101	0.646069	8	-1.26943	-0.79382	-1.45893	0.144583	0.446429
REH	CHD4	KDM4B	-1.01832	-0.718379	0.646069	8	-0.902013	-1.31878	-1.57034	0.116337	0.401268
REH	CHD5	KDM4B	0.189335	0.238658	0.646069	8	-0.558048	-0.244979	-0.567826	0.570153	0.820481
REH	CHD6	KDM4B	0.434385	0.441625	0.646069	8	0.415177	0.321087	0.520617	0.602634	0.839787
REH	CHD7	KDM4B	-0.63982	-0.282923	0.646069	8	-1.75725	-1.78169	-2.50241	0.0123351	0.11981
REH	CHD8	KDM4B	-1.2654	-0.966374	0.646069	8	-1.48493	-1.35329	-2.00692	0.0447577	0.249033
REH	CHD9	KDM4B	-0.0139744	0.636631	0.646069	8	-2.34153	-2.75905	-3.60666	0.000310168	0.0113324
REH	DNMT1	KDM4B	-2.60066	-2.31947	0.646069	8	-0.940987	-1.35377	-1.62264	0.104667	0.382062
REH	DNMT3A	KDM4B	0.749312	0.59391	0.646069	8	1.00864	2.10483	2.20156	0.0276966	0.190996
REH	DNMT3B	KDM4B	0.359767	0.416971	0.646069	8	-0.280712	0.123397	-0.111239	0.911427	0.971272
REH	EEF2	KDM4B	-3.59588	-3.591	0.646069	4	-1.07013	0.299446	-0.544954	0.585785	0.831698
REH	EHMT1	KDM4B	-0.0277351	-0.0166676	0.646069	8	-0.550732	1.11232	0.397106	0.691289	0.88189
REH	EHMT2	KDM4B	-0.840361	-0.680851	0.646069	8	-1.29131	-0.222282	-1.07027	0.284499	0.613019
REH	EZH2	KDM4B	-0.783753	-0.888271	0.646069	8	0.698152	1.74411	1.72694	0.0841791	0.34465
REH	HAT1	KDM4B	0.521494	0.49782	0.646069	8	0.873323	0.954471	1.29245	0.196203	0.516749
REH	HDAC1	KDM4B	0.291876	0.489597	0.646069	8	-0.0183718	-0.740165	-0.536366	0.591705	0.836176
REH	HDAC10	KDM4B	0.183838	0.368218	0.646069	8	-1.16305	-0.734488	-1.34176	0.179673	0.496381
REH	HDAC11	KDM4B	0.534109	0.620616	0.646069	8	-0.298488	0.660474	0.255963	0.79798	0.928947
REH	HDAC2	KDM4B	-0.0997225	-0.0471105	0.646069	8	-0.593765	0.341898	-0.178096	0.858647	0.952345
REH	HDAC3	KDM4B	-1.53456	-1.25639	0.646069	8	-0.456393	-0.921079	-0.97402	0.330047	0.655832
REH	HDAC4	KDM4B	0.74427	0.766555	0.646069	8	0.428789	1.76164	1.54887	0.121414	0.406677
REH	HDAC5	KDM4B	0.767937	0.852224	0.646069	8	1.21352	1.72198	2.07571	0.0379205	0.228931
REH	HDAC6	KDM4B	0.208189	0.427873	0.646069	8	-0.791247	-0.718146	-1.0673	0.285836	0.613983
REH	HDAC7	KDM4B	0.440946	0.435874	0.646069	8	-0.251097	0.517493	0.188371	0.850586	0.949506
REH	HDAC8	KDM4B	0.195752	0.534609	0.646069	8	-1.62524	-1.13175	-1.94949	0.0512373	0.266357
REH	HDAC9	KDM4B	0.455604	0.728919	0.646069	8	-1.01912	-0.716677	-1.22739	0.219676	0.546856
REH	KAT2A	KDM4B	0.225681	0.361332	0.646069	8	-0.251778	-0.366517	-0.437201	0.661966	0.869795
REH	KAT2B	KDM4B	0.310758	0.366405	0.646069	8	-1.49062	0.641709	-0.600267	0.548328	0.809167
REH	KAT5	KDM4B	-1.27367	-1.30194	0.646069	8	0.923139	1.11414	1.44057	0.149706	0.453253
REH	KAT6A	KDM4B	0.552002	0.496448	0.646069	8	1.38239	1.09398	1.75106	0.0799364	0.33566
REH	KAT6B	KDM4B	0.381526	0.558846	0.646069	8	0.249179	-0.406311	-0.111109	0.91153	0.971272
REH	KAT7	KDM4B	-0.735168	-0.318555	0.646069	8	-1.25123	-0.998656	-1.59091	0.111629	0.39434
REH	KAT8	KDM4B	-2.04516	-1.85729	0.646069	8	-0.54643	0.0326749	-0.36328	0.716396	0.892923
REH	KDM1A	KDM4B	0.740304	0.750465	0.646069	8	-0.228619	1.72543	1.0584	0.289872	0.617985
REH	KDM1B	KDM4B	0.478019	0.87783	0.646069	8	-0.944307	-1.0212	-1.38983	0.164582	0.472352
REH	KDM2A	KDM4B	-1.08332	-0.897166	0.646069	8	-0.869096	-0.335628	-0.851868	0.394287	0.707649
REH	KDM2B	KDM4B	-0.541119	-0.448422	0.646069	8	-0.19293	0.312238	0.0843633	0.932768	0.977361
REH	KDM3A	KDM4B	0.0158177	0.387096	0.646069	8	-1.20946	-2.45841	-2.59358	0.00949825	0.10155
REH	KDM3B	KDM4B	-0.384882	-0.166088	0.646069	8	-0.924122	-0.958885	-1.33149	0.183029	0.499269
REH	KDM4A	KDM4B	-0.297955	0.092368	0.646069	8	-1.58712	-2.34061	-2.77733	0.00548082	0.0748748
REH	KDM4B	KDM4B	0.24393	0.646069	0.646069	4	-2.35354	-2.35354	-3.32841	0.000873417	0.0228931
REH	ASH1L	KDM4C	0.0758975	0.273899	0.524801	8	-0.522758	-1.14976	-1.18265	0.236948	0.566494
REH	BRD1	KDM4C	-0.661408	-0.356448	0.524801	8	-1.79008	-1.66829	-2.44544	0.0144677	0.13129
REH	BRD2	KDM4C	0.0937464	0.398402	0.524801	8	-1.31249	-1.76327	-2.1749	0.029638	0.197365
REH	BRD3	KDM4C	0.273498	0.447292	0.524801	8	-0.0416061	-0.788956	-0.587296	0.557005	0.813727
REH	BRD4	KDM4C	-1.4822	-1.3353	0.524801	8	0.38497	-0.515008	-0.0919509	0.926737	0.97639
REH	BRD8	KDM4C	-0.094769	0.198284	0.524801	8	-0.722048	-1.3176	-1.44225	0.149231	0.452904
REH	BRD9	KDM4C	-0.472475	-0.319289	0.524801	8	-0.203686	-0.55055	-0.533325	0.593808	0.837194
REH	BRWD1	KDM4C	0.290769	0.507832	0.524801	8	-0.0400639	-0.86472	-0.639779	0.522317	0.792658
REH	BRWD3	KDM4C	0.720713	0.605059	0.524801	8	1.0799	1.9485	2.14141	0.0322412	0.207571
REH	CHD1	KDM4C	-0.0303046	-0.00882207	0.524801	8	0.24971	0.243901	0.349035	0.727063	0.897678
REH	CHD1L	KDM4C	0.551237	0.464782	0.524801	8	0.940333	1.32502	1.60185	0.10919	0.391344
REH	CHD2	KDM4C	0.212577	0.383739	0.524801	8	-0.294512	-0.655301	-0.67162	0.501826	0.780301
REH	CHD3	KDM4C	0.750521	0.660101	0.524801	8	1.67091	1.92765	2.54457	0.0109414	0.110643
REH	CHD4	KDM4C	-1.02194	-0.718379	0.524801	8	-0.632044	-1.57136	-1.55804	0.119223	0.404892
REH	CHD5	KDM4C	0.0946572	0.238658	0.524801	8	-0.936549	-0.74318	-1.18775	0.234933	0.563311
REH	CHD6	KDM4C	0.375111	0.441625	0.524801	8	0.843151	-0.00837746	0.590274	0.555007	0.812809
REH	CHD7	KDM4C	-0.432692	-0.282923	0.524801	8	0.0875809	-0.537792	-0.318347	0.750221	0.908654
REH	CHD8	KDM4C	-0.84719	-0.966374	0.524801	8	1.86665	1.5456	2.41283	0.0158292	0.138174
REH	CHD9	KDM4C	0.228761	0.636631	0.524801	8	-0.687231	-1.85335	-1.79646	0.0724213	0.318426
REH	DNMT1	KDM4C	-2.50957	-2.31947	0.524801	8	-0.179695	-0.997714	-0.832554	0.405096	0.717642
REH	DNMT3A	KDM4C	0.589283	0.59391	0.524801	8	0.167512	0.825393	0.70209	0.482623	0.768127
REH	DNMT3B	KDM4C	0.489001	0.416971	0.524801	8	0.910845	1.22309	1.50892	0.131318	0.423442
REH	EEF2	KDM4C	-3.44989	-3.591	0.524801	4	-0.233559	0.437587	0.14427	0.885288	0.963617
REH	EHMT1	KDM4C	-0.126228	-0.0166676	0.524801	8	-0.819099	-0.123159	-0.666277	0.505234	0.782093
REH	EHMT2	KDM4C	-0.727992	-0.680851	0.524801	8	0.00791703	0.403541	0.290945	0.771094	0.919124
REH	EZH2	KDM4C	-0.977024	-0.888271	0.524801	8	0.0965862	0.0244511	0.0855863	0.931795	0.977238
REH	HAT1	KDM4C	0.457338	0.49782	0.524801	8	0.729978	0.395467	0.795809	0.426143	0.734423
REH	HDAC1	KDM4C	0.145447	0.489597	0.524801	8	-0.520915	-1.83019	-1.66248	0.0964157	0.367649
REH	HDAC10	KDM4C	0.374352	0.368218	0.524801	8	0.916982	0.549267	1.03679	0.299831	0.627028
REH	HDAC11	KDM4C	0.546777	0.620616	0.524801	8	0.174036	0.417379	0.418194	0.675805	0.875439
REH	HDAC2	KDM4C	-0.0648673	-0.0471105	0.524801	8	0.0851976	0.379042	0.328267	0.74271	0.904894
REH	HDAC3	KDM4C	-1.34592	-1.25639	0.524801	8	1.28836	0.0650163	0.95698	0.338578	0.66253
REH	HDAC4	KDM4C	0.770522	0.766555	0.524801	8	1.13552	1.49459	1.85977	0.0629185	0.297674
REH	HDAC5	KDM4C	0.607862	0.852224	0.524801	8	0.294303	-0.0245831	0.190721	0.848745	0.949234
REH	HDAC6	KDM4C	0.359051	0.427873	0.524801	8	0.451232	0.208481	0.466488	0.640867	0.858519
REH	HDAC7	KDM4C	0.331977	0.435874	0.524801	8	-0.524138	-0.2665	-0.559065	0.576117	0.825275
REH	HDAC8	KDM4C	0.30695	0.534609	0.524801	8	-0.543339	-0.804808	-0.953284	0.340446	0.663202
REH	HDAC9	KDM4C	0.697438	0.728919	0.524801	8	0.580519	1.09949	1.18795	0.234855	0.563311
REH	KAT2A	KDM4C	0.297538	0.361332	0.524801	8	0.332921	0.0935276	0.301545	0.762999	0.914729
REH	KAT2B	KDM4C	0.54526	0.366405	0.524801	8	0.676392	1.95674	1.8619	0.0626167	0.297115
REH	KAT5	KDM4C	-1.4657	-1.30194	0.524801	8	-0.179135	-0.596054	-0.548141	0.583595	0.829818
REH	KAT6A	KDM4C	0.396057	0.496448	0.524801	8	0.709713	-0.10909	0.424705	0.671052	0.873537
REH	KAT6B	KDM4C	0.369115	0.558846	0.524801	8	0.455091	-0.670047	-0.151997	0.879189	0.961387
REH	KAT7	KDM4C	-0.47049	-0.318555	0.524801	8	0.8166	-0.151161	0.470536	0.637972	0.857147
REH	KAT8	KDM4C	-1.81507	-1.85729	0.524801	8	0.676087	0.724985	0.990707	0.321829	0.648243
REH	KDM1A	KDM4C	0.794016	0.750465	0.524801	8	0.477002	1.62676	1.48758	0.136861	0.434217
REH	KDM1B	KDM4C	0.599794	0.87783	0.524801	8	0.0925505	-0.246079	-0.108561	0.913551	0.971827
REH	KDM2A	KDM4C	-1.07944	-0.897166	0.524801	8	-0.314427	-0.65893	-0.688267	0.491285	0.774896
REH	KDM2B	KDM4C	-0.617699	-0.448422	0.524801	8	-0.467751	-0.529299	-0.705021	0.480797	0.766561
REH	KDM3A	KDM4C	0.353148	0.387096	0.524801	8	1.07829	0.173756	0.885329	0.375979	0.692782
REH	KDM3B	KDM4C	-0.330403	-0.166088	0.524801	8	0.0549769	-0.73466	-0.480608	0.630795	0.853589
REH	KDM4A	KDM4C	-0.497532	0.092368	0.524801	8	-2.58935	-3.95751	-4.62933	3.66856e-06	0.000369864
REH	KDM4B	KDM4C	0.492456	0.646069	0.524801	8	0.400464	-0.0349465	0.25846	0.796052	0.928099
REH	KDM4C	KDM4C	0.510033	0.524801	0.524801	4	0.709126	0.709126	1.00286	0.315931	0.640888
REH	ASH1L	KDM4D	0.114064	0.273899	0.577054	8	0.203217	-0.588212	-0.272233	0.785443	0.924615
REH	BRD1	KDM4D	-0.297742	-0.356448	0.577054	8	0.390517	1.50411	1.3397	0.180342	0.496381
REH	BRD2	KDM4D	0.387819	0.398402	0.577054	8	0.966304	0.776902	1.23263	0.217713	0.544131
REH	BRD3	KDM4D	0.373407	0.447292	0.577054	8	0.621792	0.519326	0.806892	0.419728	0.729856
REH	BRD4	KDM4D	-1.49814	-1.3353	0.577054	8	0.176783	-0.321909	-0.10262	0.918265	0.973548
REH	BRD8	KDM4D	-0.0333617	0.198284	0.577054	8	-0.0876758	-0.610692	-0.49382	0.621433	0.848955
REH	BRD9	KDM4D	-0.712354	-0.319289	0.577054	8	-1.86797	-1.81765	-2.60613	0.0091571	0.0999155
REH	BRWD1	KDM4D	0.378267	0.507832	0.577054	8	0.855651	-0.0584533	0.563704	0.572956	0.822986
REH	BRWD3	KDM4D	0.401253	0.605059	0.577054	8	-1.05061	-0.732452	-1.26082	0.207375	0.531029
REH	CHD1	KDM4D	-0.136315	-0.00882207	0.577054	8	-0.0423108	-0.19239	-0.165958	0.86819	0.955914
REH	CHD1L	KDM4D	0.424839	0.464782	0.577054	8	0.085046	0.947676	0.730245	0.46524	0.758866
REH	CHD2	KDM4D	0.256674	0.383739	0.577054	8	0.377495	0.146978	0.370858	0.710743	0.890912
REH	CHD3	KDM4D	0.607216	0.660101	0.577054	8	0.692443	0.91627	1.13753	0.255316	0.586087
REH	CHD4	KDM4D	-0.97369	-0.718379	0.577054	8	-0.389796	-0.97155	-0.962617	0.33574	0.660211
REH	CHD5	KDM4D	0.164815	0.238658	0.577054	8	-0.242126	0.0895085	-0.107917	0.914061	0.972106
REH	CHD6	KDM4D	0.140966	0.441625	0.577054	8	-0.861338	-1.49757	-1.668	0.0953155	0.365516
REH	CHD7	KDM4D	-0.415348	-0.282923	0.577054	8	0.294231	-0.113541	0.127767	0.898333	0.967731
REH	CHD8	KDM4D	-1.31624	-0.966374	0.577054	8	-1.09418	-1.74112	-2.00486	0.0449785	0.24971
REH	CHD9	KDM4D	0.14394	0.636631	0.577054	8	-0.764456	-1.98676	-1.9454	0.0517268	0.267113
REH	DNMT1	KDM4D	-2.31271	-2.31947	0.577054	8	1.1693	-0.218576	0.672263	0.501417	0.780257
REH	DNMT3A	KDM4D	0.328567	0.59391	0.577054	8	-1.56847	-0.590653	-1.52673	0.126829	0.416918
REH	DNMT3B	KDM4D	0.43322	0.416971	0.577054	8	0.931082	1.0298	1.38655	0.165578	0.474518
REH	EEF2	KDM4D	-3.1299	-3.591	0.577054	4	1.02484	1.0637	1.47682	0.139724	0.439072
REH	EHMT1	KDM4D	-0.0130812	-0.0166676	0.577054	8	0.0549079	1.27019	0.936986	0.348766	0.671294
REH	EHMT2	KDM4D	-0.800674	-0.680851	0.577054	8	-0.41809	0.351543	-0.047056	0.962469	0.987828
REH	EZH2	KDM4D	-1.04991	-0.888271	0.577054	8	-0.709953	-0.194682	-0.639673	0.522385	0.792658
REH	HAT1	KDM4D	0.285652	0.49782	0.577054	8	-0.362612	-0.625877	-0.698967	0.484573	0.769636
REH	HDAC1	KDM4D	0.353403	0.489597	0.577054	8	0.672373	0.0961761	0.543446	0.586823	0.832943
REH	HDAC10	KDM4D	0.231228	0.368218	0.577054	8	-0.41871	-0.127478	-0.386213	0.699339	0.885815
REH	HDAC11	KDM4D	0.505094	0.620616	0.577054	8	0.203324	0.524583	0.514708	0.606757	0.841008
REH	HDAC2	KDM4D	-0.236139	-0.0471105	0.577054	8	-1.06637	-0.92558	-1.40852	0.158977	0.466339
REH	HDAC3	KDM4D	-1.64135	-1.25639	0.577054	8	-1.01527	-1.58446	-1.83828	0.0660206	0.304075
REH	HDAC4	KDM4D	0.502115	0.766555	0.577054	8	-0.731292	-0.0244615	-0.534398	0.593066	0.836499
REH	HDAC5	KDM4D	0.421692	0.852224	0.577054	8	-0.85507	-0.674224	-1.08137	0.279531	0.609215
REH	HDAC6	KDM4D	0.341119	0.427873	0.577054	8	0.789221	0.269564	0.748675	0.454053	0.750235
REH	HDAC7	KDM4D	0.374389	0.435874	0.577054	8	-0.473408	0.262048	-0.149454	0.881196	0.962156
REH	HDAC8	KDM4D	0.241416	0.534609	0.577054	8	-0.954946	-0.725585	-1.18832	0.234709	0.56328
REH	HDAC9	KDM4D	0.607471	0.728919	0.577054	8	0.495625	0.919968	1.00098	0.316839	0.641697
REH	KAT2A	KDM4D	-0.00244153	0.361332	0.577054	8	-1.38273	-1.40628	-1.97213	0.048595	0.260327
REH	KAT2B	KDM4D	0.429623	0.366405	0.577054	8	-0.137289	1.23234	0.774316	0.438744	0.741935
REH	KAT5	KDM4D	-1.54216	-1.30194	0.577054	8	-0.444327	-0.980565	-1.00755	0.31367	0.637972
REH	KAT6A	KDM4D	0.379185	0.496448	0.577054	8	0.848361	0.217026	0.753342	0.451244	0.74971
REH	KAT6B	KDM4D	0.0702553	0.558846	0.577054	8	-1.61646	-2.41892	-2.85344	0.0043248	0.0649816
REH	KAT7	KDM4D	-0.5807	-0.318555	0.577054	8	0.0922994	-0.236328	-0.101843	0.918881	0.973549
REH	KAT8	KDM4D	-1.78766	-1.85729	0.577054	8	1.20656	1.28063	1.75871	0.0786266	0.332685
REH	KDM1A	KDM4D	0.73126	0.750465	0.577054	8	0.305293	1.77996	1.4745	0.140348	0.439984
REH	KDM1B	KDM4D	0.383802	0.87783	0.577054	8	-0.88625	-1.4827	-1.6751	0.0939139	0.36361
REH	KDM2A	KDM4D	-1.03953	-0.897166	0.577054	8	-0.297833	0.210505	-0.0617501	0.950762	0.983843
REH	KDM2B	KDM4D	-0.5562	-0.448422	0.577054	8	0.412921	0.277683	0.488331	0.625315	0.851145
REH	KDM3A	KDM4D	0.243208	0.387096	0.577054	8	0.581807	-0.417502	0.116181	0.907509	0.970745
REH	KDM3B	KDM4D	-0.185337	-0.166088	0.577054	8	1.07517	0.777018	1.3097	0.190298	0.509542
REH	KDM4A	KDM4D	-0.0215473	0.092368	0.577054	8	1.26946	-0.549244	0.509266	0.610566	0.842496
REH	KDM4B	KDM4D	0.295173	0.646069	0.577054	8	-0.645675	-1.08385	-1.22296	0.221345	0.549248
REH	KDM4C	KDM4D	0.359795	0.524801	0.577054	8	-0.296692	-0.318032	-0.434675	0.663798	0.870954
REH	KDM4D	KDM4D	0.22524	0.577054	0.577054	4	-1.38889	-1.38889	-1.96418	0.0495086	0.262584
REH	ASH1L	KDM4E	0.284909	0.273899	0.545533	8	0.90965	-0.736723	0.122278	0.902679	0.969278
REH	BRD1	KDM4E	-0.161017	-0.356448	0.545533	8	1.39275	1.31599	1.91537	0.0554456	0.277834
REH	BRD2	KDM4E	0.26963	0.398402	0.545533	8	-0.0324022	-1.81005	-1.30281	0.192641	0.512996
REH	BRD3	KDM4E	0.513574	0.447292	0.545533	8	1.59749	-0.107462	1.05361	0.292061	0.619652
REH	BRD4	KDM4E	-1.28671	-1.3353	0.545533	8	1.64486	0.343682	1.40611	0.15969	0.467343
REH	BRD8	KDM4E	0.10188	0.198284	0.545533	8	0.657569	-0.887107	-0.162308	0.871064	0.956663
REH	BRD9	KDM4E	-0.388342	-0.319289	0.545533	8	0.373145	-0.91371	-0.382237	0.702285	0.886492
REH	BRWD1	KDM4E	0.395121	0.507832	0.545533	8	0.537527	-1.1705	-0.447579	0.654457	0.866165
REH	BRWD3	KDM4E	0.873007	0.605059	0.545533	8	2.09855	1.68202	2.67327	0.0075116	0.0887831
REH	CHD1	KDM4E	-0.00891898	-0.00882207	0.545533	8	0.383063	-0.658522	-0.194779	0.845566	0.947952
REH	CHD1L	KDM4E	0.733946	0.464782	0.545533	8	2.35369	1.72682	2.88536	0.00390972	0.0603409
REH	CHD2	KDM4E	0.464475	0.383739	0.545533	8	1.96001	0.0342964	1.41019	0.158484	0.465571
REH	CHD3	KDM4E	0.851167	0.660101	0.545533	8	2.46318	1.46888	2.78039	0.00542944	0.0744621
REH	CHD4	KDM4E	-0.712487	-0.718379	0.545533	8	1.86729	-0.0602058	1.2778	0.201319	0.522931
REH	CHD5	KDM4E	0.610829	0.238658	0.545533	8	3.1503	2.03953	3.66976	0.000242776	0.00975165
REH	CHD6	KDM4E	0.412523	0.441625	0.545533	8	0.868283	-0.91481	-0.0329001	0.973754	0.990655
REH	CHD7	KDM4E	-0.292651	-0.282923	0.545533	8	0.87321	-0.41042	0.327243	0.743484	0.9054
REH	CHD8	KDM4E	-0.757352	-0.966374	0.545533	8	2.33876	1.7677	2.90371	0.00368773	0.0583509
REH	CHD9	KDM4E	0.487475	0.636631	0.545533	8	1.0208	-0.860838	0.113108	0.909945	0.971134
REH	DNMT1	KDM4E	-2.42344	-2.31947	0.545533	8	0.407358	-1.05894	-0.460741	0.644985	0.860326
REH	DNMT3A	KDM4E	0.878627	0.59391	0.545533	8	2.38867	1.97119	3.08288	0.00205006	0.0410893
REH	DNMT3B	KDM4E	0.518959	0.416971	0.545533	8	1.0565	0.376196	1.01307	0.311026	0.634899
REH	EEF2	KDM4E	-3.30552	-3.591	0.545533	4	0.309486	1.06337	0.970755	0.33167	0.656834
REH	EHMT1	KDM4E	0.0659122	-0.0166676	0.545533	8	0.491627	0.395314	0.627162	0.530553	0.796818
REH	EHMT2	KDM4E	-0.796288	-0.680851	0.545533	8	-0.480588	-0.847495	-0.939096	0.347681	0.670537
REH	EZH2	KDM4E	-0.94077	-0.888271	0.545533	8	0.138192	-0.518665	-0.269035	0.787902	0.924615
REH	HAT1	KDM4E	0.564617	0.49782	0.545533	8	1.62163	0.159932	1.25976	0.207757	0.531029
REH	HDAC1	KDM4E	0.465446	0.489597	0.545533	8	1.65992	-0.693549	0.683329	0.494399	0.775923
REH	HDAC10	KDM4E	0.547278	0.368218	0.545533	8	2.14336	0.736429	2.03632	0.0417183	0.241179
REH	HDAC11	KDM4E	0.646746	0.620616	0.545533	8	0.955323	0.179801	0.802654	0.422175	0.731254
REH	HDAC2	KDM4E	0.0167202	-0.0471105	0.545533	8	0.402893	-0.0751789	0.231729	0.816749	0.936374
REH	HDAC3	KDM4E	-1.43282	-1.25639	0.545533	8	0.688418	-1.03888	-0.247812	0.80428	0.930958
REH	HDAC4	KDM4E	0.708282	0.766555	0.545533	8	0.566496	0.0964617	0.468782	0.639225	0.857802
REH	HDAC5	KDM4E	0.710832	0.852224	0.545533	8	1.08805	-0.232542	0.604937	0.545221	0.807441
REH	HDAC6	KDM4E	0.614923	0.427873	0.545533	8	2.35083	1.19381	2.50644	0.0121955	0.118889
REH	HDAC7	KDM4E	0.503467	0.435874	0.545533	8	0.720605	-0.135176	0.41396	0.678903	0.876175
REH	HDAC8	KDM4E	0.498188	0.534609	0.545533	8	0.926686	-0.29627	0.445771	0.655763	0.866244
REH	HDAC9	KDM4E	0.812017	0.728919	0.545533	8	1.52911	0.762427	1.62036	0.105155	0.382697
REH	KAT2A	KDM4E	0.710935	0.361332	0.545533	8	3.18835	2.23824	3.83718	0.000124456	0.00599207
REH	KAT2B	KDM4E	0.837396	0.366405	0.545533	8	2.54458	3.30427	4.13576	3.53778e-05	0.00227184
REH	KAT5	KDM4E	-1.33436	-1.30194	0.545533	8	0.791258	-0.165994	0.442129	0.658396	0.868046
REH	KAT6A	KDM4E	0.297525	0.496448	0.545533	8	-0.142652	-2.0685	-1.56352	0.117931	0.403728
REH	KAT6B	KDM4E	0.559095	0.558846	0.545533	8	1.66559	-0.346925	0.932438	0.35111	0.671802
REH	KAT7	KDM4E	-0.580224	-0.318555	0.545533	8	0.0205483	-1.68762	-1.1788	0.238477	0.568803
REH	KAT8	KDM4E	-2.09095	-1.85729	0.545533	8	-0.650736	-1.84752	-1.76653	0.0773068	0.329593
REH	KDM1A	KDM4E	0.822787	0.750465	0.545533	8	0.959373	0.934563	1.33921	0.180501	0.496381
REH	KDM1B	KDM4E	0.647421	0.87783	0.545533	8	0.430774	-0.985217	-0.392051	0.695021	0.883732
REH	KDM2A	KDM4E	-0.895262	-0.897166	0.545533	8	0.949921	0.174425	0.795032	0.426595	0.73495
REH	KDM2B	KDM4E	-0.558136	-0.448422	0.545533	8	0.0416741	-0.953995	-0.645108	0.518857	0.79108
REH	KDM3A	KDM4E	0.35327	0.387096	0.545533	8	1.19857	-1.01734	0.12815	0.89803	0.967612
REH	KDM3B	KDM4E	-0.127635	-0.166088	0.545533	8	1.31698	-0.159593	0.818397	0.41313	0.723937
REH	KDM4A	KDM4E	-0.166028	0.092368	0.545533	8	-0.111657	-2.84353	-2.08963	0.0366507	0.224764
REH	KDM4B	KDM4E	0.626231	0.646069	0.545533	8	1.80733	0.0218811	1.29345	0.195856	0.516394
REH	KDM4C	KDM4E	0.467017	0.524801	0.545533	8	0.211904	-0.917568	-0.49898	0.617793	0.846161
REH	KDM4D	KDM4E	0.457013	0.577054	0.545533	8	0.812757	-0.826319	-0.00958963	0.992349	0.998493
REH	KDM4E	KDM4E	0.471221	0.545533	0.545533	4	-1.0427	-1.0427	-1.4746	0.140321	0.439984
REH	ASH1L	KDM5A	0.286017	0.273899	0.3616	8	1.44604	1.10304	1.80247	0.0714711	0.31604
REH	BRD1	KDM5A	-0.465389	-0.356448	0.3616	8	-0.133306	0.695103	0.39725	0.691183	0.881866
REH	BRD2	KDM5A	0.00746674	0.398402	0.3616	8	-1.05383	-1.51355	-1.81541	0.069461	0.312079
REH	BRD3	KDM5A	0.228908	0.447292	0.3616	8	0.26911	-0.176278	0.065642	0.947663	0.982927
REH	BRD4	KDM5A	-1.7248	-1.3353	0.3616	8	-0.292316	-1.14491	-1.01627	0.309501	0.633196
REH	BRD8	KDM5A	0.0937143	0.198284	0.3616	8	1.23582	0.972894	1.56179	0.118336	0.404293
REH	BRD9	KDM5A	-0.342688	-0.319289	0.3616	8	1.46245	1.41076	2.03167	0.0421869	0.242352
REH	BRWD1	KDM5A	0.274679	0.507832	0.3616	8	0.612176	-0.107826	0.356629	0.721369	0.894596
REH	BRWD3	KDM5A	0.311893	0.605059	0.3616	8	-0.658742	-0.469912	-0.798078	0.424825	0.733595
REH	CHD1	KDM5A	-0.223386	-0.00882207	0.3616	8	-0.642437	-0.206587	-0.60035	0.548273	0.809167
REH	CHD1L	KDM5A	0.264302	0.464782	0.3616	8	-0.404972	0.0880798	-0.224077	0.822698	0.938583
REH	CHD2	KDM5A	0.148772	0.383739	0.3616	8	0.290975	-0.210958	0.0565809	0.954879	0.98555
REH	CHD3	KDM5A	0.339716	0.660101	0.3616	8	-0.449188	-0.36201	-0.573603	0.566236	0.819731
REH	CHD4	KDM5A	-1.22187	-0.718379	0.3616	8	-1.19321	-1.71886	-2.05914	0.0394809	0.233848
REH	CHD5	KDM5A	-0.21161	0.238658	0.3616	8	-2.54282	-2.16224	-3.32698	0.000877924	0.0229086
REH	CHD6	KDM5A	0.38322	0.441625	0.3616	8	1.6787	0.876721	1.80696	0.0707688	0.314452
REH	CHD7	KDM5A	-0.202798	-0.282923	0.3616	8	2.21458	2.11913	3.06439	0.00218113	0.0427449
REH	CHD8	KDM5A	-1.44529	-0.966374	0.3616	8	-1.52819	-1.63268	-2.23508	0.0254122	0.181192
REH	CHD9	KDM5A	0.170098	0.636631	0.3616	8	-0.451092	-1.36414	-1.28356	0.199295	0.520164
REH	DNMT1	KDM5A	-2.5731	-2.31947	0.3616	8	-0.0738851	-0.778676	-0.602852	0.546607	0.80818
REH	DNMT3A	KDM5A	0.473174	0.59391	0.3616	8	0.0680921	0.81362	0.623465	0.532979	0.798839
REH	DNMT3B	KDM5A	0.239577	0.416971	0.3616	8	-0.267999	0.0712011	-0.139157	0.889326	0.965001
REH	EEF2	KDM5A	-3.65801	-3.591	0.3616	4	-1.13511	-1.01214	-1.51833	0.12893	0.420622
REH	EHMT1	KDM5A	-0.470959	-0.0166676	0.3616	8	-2.31407	-1.42708	-2.6454	0.00815956	0.0935143
REH	EHMT2	KDM5A	-0.844784	-0.680851	0.3616	8	0.0270518	0.661674	0.487002	0.626257	0.851621
REH	EZH2	KDM5A	-0.971666	-0.888271	0.3616	8	0.551071	1.26308	1.2828	0.199562	0.520431
REH	HAT1	KDM5A	0.266881	0.49782	0.3616	8	0.3105	0.0224751	0.235449	0.81386	0.934654
REH	HDAC1	KDM5A	0.307828	0.489597	0.3616	8	1.39945	0.267095	1.17842	0.238627	0.568891
REH	HDAC10	KDM5A	0.253675	0.368218	0.3616	8	0.840941	0.439052	0.905092	0.365417	0.68522
REH	HDAC11	KDM5A	0.443748	0.620616	0.3616	8	0.0720422	0.558441	0.445819	0.655728	0.866244
REH	HDAC2	KDM5A	-0.0584075	-0.0471105	0.3616	8	0.562994	1.21905	1.2601	0.207634	0.531029
REH	HDAC3	KDM5A	-1.51029	-1.25639	0.3616	8	0.856021	0.222413	0.762568	0.445721	0.745728
REH	HDAC4	KDM5A	0.35303	0.766555	0.3616	8	-1.40171	-0.585056	-1.40486	0.160064	0.467894
REH	HDAC5	KDM5A	0.474272	0.852224	0.3616	8	-0.140337	-0.0691592	-0.148136	0.882235	0.962208
REH	HDAC6	KDM5A	0.410276	0.427873	0.3616	8	1.52423	1.34529	2.02906	0.0424525	0.242909
REH	HDAC7	KDM5A	0.367965	0.435874	0.3616	8	0.347866	0.733976	0.764978	0.444285	0.744561
REH	HDAC8	KDM5A	0.469523	0.534609	0.3616	8	1.41978	1.26184	1.89619	0.057935	0.284649
REH	HDAC9	KDM5A	0.375751	0.728919	0.3616	8	-1.09434	-0.207908	-0.920832	0.357138	0.676588
REH	KAT2A	KDM5A	0.0870118	0.361332	0.3616	8	-0.487053	-0.598977	-0.767939	0.442523	0.743958
REH	KAT2B	KDM5A	0.268133	0.366405	0.3616	8	-0.478072	0.678457	0.141694	0.887322	0.964565
REH	KAT5	KDM5A	-1.65602	-1.30194	0.3616	8	-0.77887	-0.911601	-1.19534	0.231953	0.560938
REH	KAT6A	KDM5A	0.18454	0.496448	0.3616	8	0.0248141	-0.873271	-0.599949	0.54854	0.809167
REH	KAT6B	KDM5A	0.184407	0.558846	0.3616	8	-0.032554	-1.09349	-0.796231	0.425898	0.734251
REH	KAT7	KDM5A	-0.795571	-0.318555	0.3616	8	-0.89902	-1.08461	-1.40264	0.160725	0.468826
REH	KAT8	KDM5A	-1.8661	-1.85729	0.3616	8	1.09242	1.07758	1.53443	0.124925	0.413247
REH	KDM1A	KDM5A	0.5466	0.750465	0.3616	8	-0.319911	0.872905	0.391026	0.695778	0.884149
REH	KDM1B	KDM5A	0.613048	0.87783	0.3616	8	0.829624	0.726849	1.10059	0.271074	0.601993
REH	KDM2A	KDM5A	-0.951449	-0.897166	0.3616	8	1.4181	1.68704	2.19567	0.0281159	0.192964
REH	KDM2B	KDM5A	-0.505472	-0.448422	0.3616	8	0.932535	1.33767	1.60528	0.108432	0.389622
REH	KDM3A	KDM5A	0.0730272	0.387096	0.3616	8	0.108151	-0.925298	-0.57781	0.563392	0.818695
REH	KDM3B	KDM5A	-0.42163	-0.166088	0.3616	8	0.00999768	-0.365923	-0.251677	0.80129	0.929964
REH	KDM4A	KDM5A	-0.196621	0.092368	0.3616	8	0.204598	-1.0074	-0.567666	0.570262	0.82052
REH	KDM4B	KDM5A	0.343495	0.646069	0.3616	8	0.229672	-0.147024	0.058441	0.953397	0.984852
REH	KDM4C	KDM5A	0.203677	0.524801	0.3616	8	-0.810204	-0.745786	-1.10025	0.271223	0.601993
REH	KDM4D	KDM5A	0.283319	0.577054	0.3616	8	0.245772	0.0210403	0.188664	0.850356	0.949506
REH	KDM4E	KDM5A	0.376226	0.545533	0.3616	8	-0.715744	0.500215	-0.152402	0.87887	0.96135
REH	KDM5A	KDM5A	0.334127	0.3616	0.3616	4	1.23213	1.23213	1.7425	0.0814208	0.338929
REH	ASH1L	KDM5B	0.0989059	0.273899	0.651253	8	-0.614703	-1.21983	-1.29721	0.19456	0.516197
REH	BRD1	KDM5B	-0.405955	-0.356448	0.651253	8	-0.367093	0.236024	-0.0926794	0.926158	0.97639
REH	BRD2	KDM5B	0.301713	0.398402	0.651253	8	-0.259202	-0.347912	-0.429295	0.667709	0.872905
REH	BRD3	KDM5B	0.271864	0.447292	0.651253	8	-0.598332	-0.89715	-1.05747	0.290299	0.618381
REH	BRD4	KDM5B	-1.56599	-1.3353	0.651253	8	-0.596824	-1.06094	-1.17222	0.24111	0.570796
REH	BRD8	KDM5B	0.0703547	0.198284	0.651253	8	-0.000980314	-0.0663241	-0.0475914	0.962042	0.987709
REH	BRD9	KDM5B	-0.192117	-0.319289	0.651253	8	1.39861	1.1776	1.82166	0.0685065	0.309878
REH	BRWD1	KDM5B	0.391889	0.507832	0.651253	8	0.0323828	-0.201306	-0.119447	0.904921	0.96954
REH	BRWD3	KDM5B	0.599684	0.605059	0.651253	8	-0.0414042	0.81992	0.550494	0.581981	0.828863
REH	CHD1	KDM5B	-0.281336	-0.00882207	0.651253	8	-1.77269	-1.73844	-2.48274	0.0130377	0.123922
REH	CHD1L	KDM5B	0.408883	0.464782	0.651253	8	-0.757953	0.257347	-0.353982	0.723352	0.895139
REH	CHD2	KDM5B	0.209877	0.383739	0.651253	8	-0.235284	-0.822331	-0.747847	0.454552	0.750697
REH	CHD3	KDM5B	0.606984	0.660101	0.651253	8	0.115993	0.751665	0.613527	0.539528	0.803472
REH	CHD4	KDM5B	-0.802186	-0.718379	0.651253	8	0.737926	-0.0881389	0.459469	0.645898	0.860455
REH	CHD5	KDM5B	0.306719	0.238658	0.651253	8	0.425314	0.661183	0.768269	0.442327	0.743868
REH	CHD6	KDM5B	0.486113	0.441625	0.651253	8	1.00125	0.73891	1.23048	0.218517	0.545141
REH	CHD7	KDM5B	-0.237708	-0.282923	0.651253	8	0.986393	0.847342	1.29665	0.194753	0.516394
REH	CHD8	KDM5B	-0.984131	-0.966374	0.651253	8	0.244603	0.475024	0.508853	0.610855	0.842496
REH	CHD9	KDM5B	0.315641	0.636631	0.651253	8	-0.513053	-1.42933	-1.37347	0.169605	0.480892
REH	DNMT1	KDM5B	-2.45254	-2.31947	0.651253	8	-0.0723583	-0.874069	-0.669225	0.503352	0.781065
REH	DNMT3A	KDM5B	0.702281	0.59391	0.651253	8	0.483466	1.58715	1.46415	0.143153	0.444345
REH	DNMT3B	KDM5B	0.331338	0.416971	0.651253	8	-0.658965	-0.0640183	-0.511227	0.609192	0.842045
REH	EEF2	KDM5B	-3.10284	-3.591	0.651253	4	1.22329	2.40978	2.56897	0.0102001	0.105691
REH	EHMT1	KDM5B	0.058544	-0.0166676	0.651253	8	-0.028639	0.86701	0.592818	0.553303	0.811969
REH	EHMT2	KDM5B	-0.555253	-0.680851	0.651253	8	0.77	1.64553	1.70804	0.0876292	0.352483
REH	EZH2	KDM5B	-1.05206	-0.888271	0.651253	8	-0.605919	-0.650315	-0.888291	0.374384	0.691561
REH	HAT1	KDM5B	0.531092	0.49782	0.651253	8	0.984225	0.879644	1.31795	0.187519	0.505634
REH	HDAC1	KDM5B	0.379253	0.489597	0.651253	8	0.494827	-0.287445	0.146641	0.883415	0.962513
REH	HDAC10	KDM5B	0.252712	0.368218	0.651253	8	-0.647757	-0.529495	-0.832442	0.405159	0.717642
REH	HDAC11	KDM5B	0.601937	0.620616	0.651253	8	0.176158	0.873186	0.741998	0.458088	0.75356
REH	HDAC2	KDM5B	-0.224658	-0.0471105	0.651253	8	-1.35696	-1.0469	-1.69978	0.0891723	0.354839
REH	HDAC3	KDM5B	-1.64831	-1.25639	0.651253	8	-1.14558	-2.06424	-2.26968	0.0232268	0.173077
REH	HDAC4	KDM5B	0.73839	0.766555	0.651253	8	0.0638496	1.0656	0.798641	0.424499	0.733219
REH	HDAC5	KDM5B	0.547755	0.852224	0.651253	8	-0.568858	-0.920915	-1.05343	0.292145	0.619693
REH	HDAC6	KDM5B	0.288326	0.427873	0.651253	8	-0.529389	-0.398579	-0.656172	0.511713	0.786927
REH	HDAC7	KDM5B	0.450686	0.435874	0.651253	8	-0.0719422	0.472008	0.282889	0.777262	0.921864
REH	HDAC8	KDM5B	0.423818	0.534609	0.651253	8	-0.0504192	0.029423	-0.0148466	0.988155	0.997954
REH	HDAC9	KDM5B	0.438782	0.728919	0.651253	8	-1.51786	-0.911996	-1.71817	0.0857658	0.34865
REH	KAT2A	KDM5B	0.290405	0.361332	0.651253	8	-0.137443	0.0434996	-0.066428	0.947037	0.982611
REH	KAT2B	KDM5B	0.639995	0.366405	0.651253	8	0.755898	2.42077	2.24625	0.0246883	0.178556
REH	KAT5	KDM5B	-1.63355	-1.30194	0.651253	8	-1.56809	-1.74552	-2.34308	0.0191254	0.153845
REH	KAT6A	KDM5B	0.312959	0.496448	0.651253	8	-0.402188	-0.800873	-0.850692	0.394941	0.708126
REH	KAT6B	KDM5B	0.24552	0.558846	0.651253	8	-0.889442	-1.5471	-1.7229	0.0849075	0.346014
REH	KAT7	KDM5B	-0.752672	-0.318555	0.651253	8	-1.34445	-2.45003	-2.6831	0.00729433	0.0877582
REH	KAT8	KDM5B	-2.04402	-1.85729	0.651253	8	-0.896335	-0.412066	-0.925179	0.354873	0.674807
REH	KDM1A	KDM5B	0.795036	0.750465	0.651253	8	0.101208	1.56019	1.17479	0.24008	0.570465
REH	KDM1B	KDM5B	0.631642	0.87783	0.651253	8	-0.0552129	-0.220088	-0.194667	0.845654	0.947952
REH	KDM2A	KDM5B	-0.938207	-0.897166	0.651253	8	0.20113	0.496148	0.49305	0.621977	0.849356
REH	KDM2B	KDM5B	-0.478914	-0.448422	0.651253	8	-0.00342746	0.488404	0.34293	0.731651	0.899357
REH	KDM3A	KDM5B	0.277596	0.387096	0.651253	8	0.386391	-0.560501	-0.123114	0.902017	0.969212
REH	KDM3B	KDM5B	-0.220726	-0.166088	0.651253	8	0.273516	0.0155398	0.204393	0.838046	0.94457
REH	KDM4A	KDM5B	-0.124163	0.092368	0.651253	8	-0.212202	-1.49374	-1.20628	0.227709	0.556095
REH	KDM4B	KDM5B	0.357463	0.646069	0.651253	8	-1.0531	-1.17629	-1.57642	0.11493	0.399788
REH	KDM4C	KDM5B	0.494571	0.524801	0.651253	8	-0.096651	0.309187	0.150285	0.880539	0.962075
REH	KDM4D	KDM5B	0.451992	0.577054	0.651253	8	-0.0598965	0.320637	0.184371	0.853722	0.950417
REH	KDM4E	KDM5B	0.652999	0.545533	0.651253	8	0.0650408	1.45315	1.07352	0.283037	0.611963
REH	KDM5A	KDM5B	0.100449	0.3616	0.651253	8	-1.99337	-1.73886	-2.63909	0.008313	0.0943925
REH	KDM5B	KDM5B	0.702164	0.651253	0.651253	4	1.80252	1.80252	2.54914	0.0107988	0.110085
REH	ASH1L	KDM5C	0.292376	0.273899	0.939522	8	-0.214954	-2.63653	-2.01631	0.043768	0.246379
REH	BRD1	KDM5C	0.301545	-0.356448	0.939522	8	2.47615	2.23111	3.32853	0.000873054	0.0228931
REH	BRD2	KDM5C	0.61858	0.398402	0.939522	8	0.724047	-0.577867	0.103365	0.917673	0.973548
REH	BRD3	KDM5C	0.989445	0.447292	0.939522	8	2.69905	2.05559	3.36204	0.000773696	0.0214297
REH	BRD4	KDM5C	-1.46559	-1.3353	0.939522	8	-1.12698	-2.51278	-2.57369	0.0100619	0.105233
REH	BRD8	KDM5C	0.48614	0.198284	0.939522	8	1.81418	0.169237	1.40249	0.16077	0.468826
REH	BRD9	KDM5C	0.392517	-0.319289	0.939522	8	3.26313	3.00313	4.43091	9.38355e-06	0.000801737
REH	BRWD1	KDM5C	0.912097	0.507832	0.939522	8	2.44811	1.12685	2.52787	0.0114756	0.114212
REH	BRWD3	KDM5C	1.03525	0.605059	0.939522	8	0.962653	1.58336	1.8003	0.0718132	0.316973
REH	CHD1	KDM5C	-0.269249	-0.00882207	0.939522	8	-2.60677	-4.68382	-5.15523	2.53325e-07	3.27438e-05
REH	CHD1L	KDM5C	0.842392	0.464782	0.939522	8	0.938487	0.957136	1.34041	0.180113	0.496381
REH	CHD2	KDM5C	0.472846	0.383739	0.939522	8	0.344727	-1.36791	-0.723499	0.469373	0.762747
REH	CHD3	KDM5C	0.939513	0.660101	0.939522	8	1.08372	0.737942	1.28811	0.197709	0.518174
REH	CHD4	KDM5C	-0.717623	-0.718379	0.939522	8	-0.201857	-2.49679	-1.90823	0.0563618	0.280799
REH	CHD5	KDM5C	0.589255	0.238658	0.939522	8	0.868179	-0.0128868	0.604783	0.545323	0.807441
REH	CHD6	KDM5C	0.696405	0.441625	0.939522	8	0.988214	-0.153923	0.589933	0.555236	0.812937
REH	CHD7	KDM5C	0.103162	-0.282923	0.939522	8	2.27867	0.251146	1.78885	0.073639	0.321537
REH	CHD8	KDM5C	-0.621013	-0.966374	0.939522	8	2.0218	0.365688	1.68821	0.0913708	0.357965
REH	CHD9	KDM5C	0.669749	0.636631	0.939522	8	0.839584	-1.26656	-0.301917	0.762715	0.914729
REH	DNMT1	KDM5C	-2.29883	-2.31947	0.939522	8	0.332826	-1.14253	-0.572546	0.566952	0.819731
REH	DNMT3A	KDM5C	0.736413	0.59391	0.939522	8	-0.518571	-0.488291	-0.711959	0.47649	0.765659
REH	DNMT3B	KDM5C	0.651546	0.416971	0.939522	8	0.611431	-0.579552	0.0225418	0.982016	0.995603
REH	EEF2	KDM5C	-3.55961	-3.591	0.939522	4	-1.44192	0.438035	-0.709857	0.477793	0.766106
REH	EHMT1	KDM5C	0.228086	-0.0166676	0.939522	8	0.0907407	-0.608248	-0.365933	0.714415	0.892696
REH	EHMT2	KDM5C	-0.390627	-0.680851	0.939522	8	0.671905	-0.330953	0.241089	0.809486	0.93314
REH	EZH2	KDM5C	-0.330934	-0.888271	0.939522	8	1.95022	2.3813	3.06284	0.00219244	0.0427449
REH	HAT1	KDM5C	0.722537	0.49782	0.939522	8	0.772945	-0.151589	0.439365	0.660397	0.86898
REH	HDAC1	KDM5C	0.624217	0.489597	0.939522	8	0.540643	-0.694188	-0.108573	0.913542	0.971827
REH	HDAC10	KDM5C	0.695004	0.368218	0.939522	8	0.753506	0.192624	0.669015	0.503486	0.781065
REH	HDAC11	KDM5C	0.977007	0.620616	0.939522	8	1.69544	1.07615	1.95981	0.050018	0.263828
REH	HDAC2	KDM5C	0.555132	-0.0471105	0.939522	8	2.02865	1.94856	2.81231	0.00491867	0.0703901
REH	HDAC3	KDM5C	-1.32338	-1.25639	0.939522	8	-0.459643	-2.64328	-2.19409	0.0282286	0.193227
REH	HDAC4	KDM5C	0.993209	0.766555	0.939522	8	0.823355	0.443209	0.895596	0.370469	0.688237
REH	HDAC5	KDM5C	0.92958	0.852224	0.939522	8	0.870684	-0.105534	0.541042	0.588478	0.833526
REH	HDAC6	KDM5C	0.711359	0.427873	0.939522	8	1.84808	-0.0197996	1.29279	0.196083	0.516749
REH	HDAC7	KDM5C	0.804207	0.435874	0.939522	8	0.396786	0.618664	0.718031	0.472738	0.764399
REH	HDAC8	KDM5C	0.604968	0.534609	0.939522	8	-0.237053	-1.41537	-1.16844	0.242629	0.571954
REH	HDAC9	KDM5C	1.00711	0.728919	0.939522	8	1.36401	0.929659	1.62187	0.104831	0.382481
REH	KAT2A	KDM5C	0.547656	0.361332	0.939522	8	0.653411	-0.536166	0.0829044	0.933928	0.977966
REH	KAT2B	KDM5C	1.04792	0.366405	0.939522	8	2.00733	2.84904	3.43397	0.000594809	0.0182129
REH	KAT5	KDM5C	-0.997854	-1.30194	0.939522	8	1.64163	0.292875	1.3679	0.171344	0.483998
REH	KAT6A	KDM5C	0.654614	0.496448	0.939522	8	0.764433	-0.91154	-0.10402	0.917154	0.973341
REH	KAT6B	KDM5C	0.897777	0.558846	0.939522	8	2.7083	0.730885	2.43187	0.0150211	0.13415
REH	KAT7	KDM5C	-0.0812742	-0.318555	0.939522	8	1.40775	-0.269029	0.805198	0.420706	0.730603
REH	KAT8	KDM5C	-1.8281	-1.85729	0.939522	8	-0.115603	-0.99428	-0.784806	0.432567	0.738802
REH	KDM1A	KDM5C	0.913995	0.750465	0.939522	8	-0.286032	0.100219	-0.13139	0.895467	0.967275
REH	KDM1B	KDM5C	0.915683	0.87783	0.939522	8	0.710464	-0.487693	0.157523	0.874833	0.959537
REH	KDM2A	KDM5C	-0.391332	-0.897166	0.939522	8	1.99457	1.66066	2.58464	0.0097481	0.103453
REH	KDM2B	KDM5C	-0.16305	-0.448422	0.939522	8	1.50723	-0.0273105	1.04646	0.295349	0.622556
REH	KDM3A	KDM5C	0.524044	0.387096	0.939522	8	0.769467	-1.22921	-0.325089	0.745114	0.905537
REH	KDM3B	KDM5C	0.131873	-0.166088	0.939522	8	1.49396	-0.516585	0.691109	0.489497	0.774172
REH	KDM4A	KDM5C	0.21317	0.092368	0.939522	8	0.793631	-1.75538	-0.680062	0.496465	0.77723
REH	KDM4B	KDM5C	0.830475	0.646069	0.939522	8	1.03724	-0.0369817	0.707291	0.479386	0.76643
REH	KDM4C	KDM5C	0.765035	0.524801	0.939522	8	0.981821	-0.188816	0.560739	0.574975	0.824243
REH	KDM4D	KDM5C	0.790498	0.577054	0.939522	8	1.06102	0.158088	0.862039	0.388666	0.701617
REH	KDM4E	KDM5C	1.03975	0.545533	0.939522	8	1.53096	1.98465	2.48591	0.012922	0.123254
REH	KDM5A	KDM5C	0.836016	0.3616	0.939522	8	1.88867	1.24529	2.21605	0.0266881	0.186207
REH	KDM5B	KDM5C	0.603251	0.651253	0.939522	8	-0.526528	-1.81096	-1.65285	0.0983607	0.371956
REH	KDM5C	KDM5C	1.00022	0.939522	0.939522	4	-0.469006	-0.469006	-0.663275	0.507154	0.783611
REH	ASH1L	KDM5D	0.403	0.273899	0.804638	8	1.01311	-1.2301	-0.153433	0.878057	0.961295
REH	BRD1	KDM5D	0.132854	-0.356448	0.804638	8	2.5722	1.76014	3.06342	0.00218822	0.0427449
REH	BRD2	KDM5D	0.580005	0.398402	0.804638	8	1.09952	-0.535997	0.398469	0.690284	0.881059
REH	BRD3	KDM5D	0.47345	0.447292	0.804638	8	0.185305	-1.50112	-0.930421	0.352153	0.672298
REH	BRD4	KDM5D	-1.19372	-1.3353	0.804638	8	1.14206	-0.196166	0.668845	0.503594	0.781114
REH	BRD8	KDM5D	0.262361	0.198284	0.804638	8	0.54234	-1.01732	-0.335865	0.736973	0.901828
REH	BRD9	KDM5D	-0.11141	-0.319289	0.804638	8	0.952279	-0.170909	0.552512	0.580598	0.827596
REH	BRWD1	KDM5D	0.540538	0.507832	0.804638	8	0.388371	-1.34472	-0.676244	0.498886	0.778785
REH	BRWD3	KDM5D	0.824635	0.605059	0.804638	8	0.645564	-0.0996618	0.386011	0.699488	0.885815
REH	CHD1	KDM5D	0.396022	-0.00882207	0.804638	8	2.52773	0.722174	2.29803	0.02156	0.165909
REH	CHD1L	KDM5D	0.702111	0.464782	0.804638	8	1.08643	0.133335	0.862508	0.388408	0.70128
REH	CHD2	KDM5D	0.552566	0.383739	0.804638	8	1.34982	-0.45021	0.636119	0.524699	0.793581
REH	CHD3	KDM5D	0.843418	0.660101	0.804638	8	1.10588	0.0667244	0.829156	0.407016	0.719227
REH	CHD4	KDM5D	-0.727151	-0.718379	0.804638	8	0.629578	-1.79002	-0.820558	0.411898	0.723098
REH	CHD5	KDM5D	0.531102	0.238658	0.804638	8	1.39269	-0.0685851	0.936286	0.349126	0.671374
REH	CHD6	KDM5D	0.531781	0.441625	0.804638	8	0.622588	-1.12529	-0.355464	0.722242	0.894749
REH	CHD7	KDM5D	-0.220562	-0.282923	0.804638	8	0.513873	-1.34558	-0.588107	0.55646	0.813727
REH	CHD8	KDM5D	-0.736146	-0.966374	0.804638	8	1.44398	0.109101	1.0982	0.272119	0.602012
REH	CHD9	KDM5D	0.599232	0.636631	0.804638	8	0.946649	-1.02619	-0.0562434	0.955148	0.98555
REH	DNMT1	KDM5D	-2.36743	-2.31947	0.804638	8	0.111883	-1.7823	-1.18117	0.237537	0.567096
REH	DNMT3A	KDM5D	1.05928	0.59391	0.804638	8	2.66163	2.08781	3.35836	0.000784061	0.0214807
REH	DNMT3B	KDM5D	0.725975	0.416971	0.804638	8	1.78837	0.450464	1.5831	0.113399	0.397354
REH	EEF2	KDM5D	-3.43685	-3.591	0.804638	4	-0.314732	-0.22283	-0.380114	0.703861	0.887561
REH	EHMT1	KDM5D	0.595139	-0.0166676	0.804638	8	3.03075	3.07268	4.31578	1.59042e-05	0.00119739
REH	EHMT2	KDM5D	-0.385592	-0.680851	0.804638	8	1.2263	0.532223	1.24347	0.213697	0.538707
REH	EZH2	KDM5D	-0.674733	-0.888271	0.804638	8	0.949032	0.0892104	0.734148	0.462858	0.75645
REH	HAT1	KDM5D	0.757966	0.49782	0.804638	8	1.91335	0.523255	1.72294	0.084899	0.346014
REH	HDAC1	KDM5D	0.588725	0.489597	0.804638	8	1.19174	-0.868933	0.228256	0.819447	0.937547
REH	HDAC10	KDM5D	0.57096	0.368218	0.804638	8	1.04163	-0.226709	0.576238	0.564454	0.819414
REH	HDAC11	KDM5D	0.860665	0.620616	0.804638	8	1.47204	0.579392	1.45058	0.146896	0.450016
REH	HDAC2	KDM5D	0.438867	-0.0471105	0.804638	8	2.27363	1.35444	2.56543	0.0103048	0.106388
REH	HDAC3	KDM5D	-1.24023	-1.25639	0.804638	8	1.02254	-1.22181	-0.140904	0.887946	0.964581
REH	HDAC4	KDM5D	1.00438	0.766555	0.804638	8	1.65938	1.14539	1.98327	0.0473371	0.257177
REH	HDAC5	KDM5D	0.748065	0.852224	0.804638	8	0.418676	-0.943001	-0.370754	0.710821	0.890912
REH	HDAC6	KDM5D	0.7112	0.427873	0.804638	8	2.16006	0.622589	1.96763	0.0491105	0.261594
REH	HDAC7	KDM5D	0.608088	0.435874	0.804638	8	0.262616	-0.52584	-0.186128	0.852345	0.950184
REH	HDAC8	KDM5D	0.85435	0.534609	0.804638	8	2.18222	1.00485	2.2536	0.0242215	0.176701
REH	HDAC9	KDM5D	0.864656	0.728919	0.804638	8	0.943833	-0.0584161	0.626084	0.53126	0.79745
REH	KAT2A	KDM5D	0.623339	0.361332	0.804638	8	1.6566	0.213196	1.32215	0.186119	0.503747
REH	KAT2B	KDM5D	0.743057	0.366405	0.804638	8	1.04959	1.01391	1.45911	0.144534	0.446429
REH	KAT5	KDM5D	-1.2965	-1.30194	0.804638	8	0.359169	-1.29349	-0.660665	0.508827	0.785216
REH	KAT6A	KDM5D	0.97568	0.496448	0.804638	8	3.48198	1.89319	3.80082	0.000144218	0.00673149
REH	KAT6B	KDM5D	0.598375	0.558846	0.804638	8	0.849008	-1.01575	-0.117903	0.906144	0.97019
REH	KAT7	KDM5D	-0.276177	-0.318555	0.804638	8	1.23719	-0.782322	0.321637	0.747728	0.907166
REH	KAT8	KDM5D	-1.47582	-1.85729	0.804638	8	2.53403	1.6579	2.96414	0.00303528	0.0519553
REH	KDM1A	KDM5D	0.892174	0.750465	0.804638	8	0.143629	0.371905	0.364538	0.715457	0.892818
REH	KDM1B	KDM5D	1.00535	0.87783	0.804638	8	1.86059	0.711747	1.81892	0.0689238	0.310635
REH	KDM2A	KDM5D	-0.758711	-0.897166	0.804638	8	0.588798	-0.453419	0.0957276	0.923737	0.975604
REH	KDM2B	KDM5D	-0.384941	-0.448422	0.804638	8	0.432578	-1.10162	-0.473084	0.636153	0.856511
REH	KDM3A	KDM5D	0.426633	0.387096	0.804638	8	0.809123	-1.63501	-0.583987	0.559229	0.81535
REH	KDM3B	KDM5D	0.082232	-0.166088	0.804638	8	1.76536	-0.261291	1.06354	0.287537	0.61633
REH	KDM4A	KDM5D	0.112808	0.092368	0.804638	8	1.07158	-2.00827	-0.66234	0.507753	0.784158
REH	KDM4B	KDM5D	0.816891	0.646069	0.804638	8	2.03592	0.291184	1.64551	0.0998648	0.372984
REH	KDM4C	KDM5D	0.822659	0.524801	0.804638	8	1.59726	0.833774	1.719	0.0856147	0.348311
REH	KDM4D	KDM5D	0.718416	0.577054	0.804638	8	1.55219	-0.00695172	1.09265	0.274548	0.604497
REH	KDM4E	KDM5D	1.13454	0.545533	0.804638	8	3.2255	3.05615	4.4418	8.92088e-06	0.00076872
REH	KDM5A	KDM5D	0.830403	0.3616	0.804638	8	2.62573	1.47999	2.90318	0.00369393	0.0583509
REH	KDM5B	KDM5D	0.940381	0.651253	0.804638	8	2.47324	1.05539	2.49512	0.0125916	0.12125
REH	KDM5C	KDM5D	1.15837	0.939522	0.804638	8	1.90775	1.05804	2.09713	0.0359824	0.22297
REH	KDM5D	KDM5D	1.15256	0.804638	0.804638	4	2.75938	2.75938	3.90236	9.52604e-05	0.00500465
REH	ASH1L	KDM6A	0.220682	0.273899	0.716234	7	-0.0756811	-0.284189	-0.254466	0.799135	0.929083
REH	BRD1	KDM6A	-0.577791	-0.356448	0.716234	8	-1.90233	-1.3006	-2.26481	0.0235242	0.174262
REH	BRD2	KDM6A	0.117602	0.398402	0.716234	8	-1.75802	-1.47728	-2.2877	0.022155	0.168451
REH	BRD3	KDM6A	0.304016	0.447292	0.716234	8	-0.554592	-0.45216	-0.711882	0.476538	0.765659
REH	BRD4	KDM6A	-1.6494	-1.3353	0.716234	8	-1.49529	-1.3942	-2.04318	0.0410345	0.238783
REH	BRD8	KDM6A	0.455199	0.198284	0.716234	8	2.25461	2.42297	3.30755	0.000941171	0.0242682
REH	BRD9	KDM6A	-0.426785	-0.319289	0.716234	8	-0.458001	-0.406499	-0.611294	0.541005	0.804361
REH	BRWD1	KDM6A	0.423715	0.507832	0.716234	8	0.244517	-0.0843608	0.113248	0.909834	0.971134
REH	BRWD3	KDM6A	0.4875	0.605059	0.716234	8	-1.12754	-0.000460113	-0.797614	0.425094	0.73387
REH	CHD1	KDM6A	-0.100637	-0.00882207	0.716234	8	-0.513072	-0.434995	-0.670385	0.502612	0.780551
REH	CHD1L	KDM6A	0.624865	0.464782	0.716234	8	0.840267	1.65903	1.76727	0.0771826	0.329587
REH	CHD2	KDM6A	0.518268	0.383739	0.716234	8	1.37176	1.39666	1.95757	0.0502807	0.264101
REH	CHD3	KDM6A	0.408371	0.660101	0.716234	8	-1.75332	-0.619659	-1.67795	0.0933563	0.362286
REH	CHD4	KDM6A	-0.954957	-0.718379	0.716234	8	-0.812477	-1.20843	-1.429	0.153004	0.459321
REH	CHD5	KDM6A	0.192145	0.238658	0.716234	8	-0.859711	-0.152013	-0.715396	0.474364	0.764595
REH	CHD6	KDM6A	0.537381	0.441625	0.716234	8	1.07933	1.10218	1.54256	0.122937	0.408789
REH	CHD7	KDM6A	-0.348752	-0.282923	0.716234	8	0.00895569	-0.265212	-0.1812	0.85621	0.951273
REH	CHD8	KDM6A	-1.17108	-0.966374	0.716234	8	-1.17658	-0.96036	-1.51104	0.130777	0.423283
REH	CHD9	KDM6A	0.461945	0.636631	0.716234	8	0.501467	-0.090138	0.290853	0.771164	0.919124
REH	DNMT1	KDM6A	-2.64697	-2.31947	0.716234	8	-1.4383	-1.71954	-2.23293	0.0255537	0.181674
REH	DNMT3A	KDM6A	0.418241	0.59391	0.716234	8	-1.899	-0.342482	-1.58497	0.112973	0.396821
REH	DNMT3B	KDM6A	0.334568	0.416971	0.716234	8	-0.83008	-0.0408677	-0.615853	0.537991	0.802407
REH	EEF2	KDM6A	-3.61051	-3.591	0.716234	4	-0.940581	0.0159483	-0.653814	0.513232	0.78842
REH	EHMT1	KDM6A	-0.0336867	-0.0166676	0.716234	8	-0.96287	0.480322	-0.341213	0.732943	0.899579
REH	EHMT2	KDM6A	-0.664139	-0.680851	0.716234	8	-0.238104	0.327812	0.0634331	0.949422	0.983513
REH	EZH2	KDM6A	-1.09108	-0.888271	0.716234	8	-1.20049	-0.735245	-1.36877	0.171071	0.483392
REH	HAT1	KDM6A	0.278872	0.49782	0.716234	8	-1.11837	-0.804235	-1.35949	0.173992	0.48768
REH	HDAC1	KDM6A	0.237849	0.489597	0.716234	8	-0.764268	-1.0168	-1.25941	0.207883	0.531029
REH	HDAC10	KDM6A	0.356189	0.368218	0.716234	8	-0.0795264	0.337345	0.182305	0.855343	0.950786
REH	HDAC11	KDM6A	0.613801	0.620616	0.716234	8	0.0414537	0.811967	0.60346	0.546203	0.808043
REH	HDAC2	KDM6A	-0.206657	-0.0471105	0.716234	8	-1.21829	-0.855044	-1.46607	0.14263	0.443416
REH	HDAC3	KDM6A	-1.61612	-1.25639	0.716234	8	-1.34604	-1.93138	-2.31748	0.0204774	0.160789
REH	HDAC4	KDM6A	0.670609	0.766555	0.716234	8	-0.415573	0.739766	0.229239	0.818683	0.93678
REH	HDAC5	KDM6A	0.642246	0.852224	0.716234	8	0.0819358	0.342857	0.300374	0.763892	0.915218
REH	HDAC6	KDM6A	-0.081909	0.427873	0.716234	8	-3.4	-2.73218	-4.33611	1.45029e-05	0.00112271
REH	HDAC7	KDM6A	0.37956	0.435874	0.716234	8	-0.94471	-0.0225815	-0.683979	0.493989	0.775837
REH	HDAC8	KDM6A	0.148359	0.534609	0.716234	8	-2.17306	-1.93663	-2.90599	0.00366093	0.0581335
REH	HDAC9	KDM6A	0.59171	0.728919	0.716234	8	-0.584447	0.398656	-0.131374	0.895479	0.967275
REH	KAT2A	KDM6A	0.146969	0.361332	0.716234	8	-1.42112	-0.923011	-1.65755	0.0974079	0.369893
REH	KAT2B	KDM6A	0.316019	0.366405	0.716234	8	-1.49047	0.166215	-0.936393	0.349071	0.671374
REH	KAT5	KDM6A	-1.24609	-1.30194	0.716234	8	0.836722	0.767845	1.1346	0.256543	0.587807
REH	KAT6A	KDM6A	0.236563	0.496448	0.716234	8	-1.09347	-1.25505	-1.66066	0.0967824	0.368629
REH	KAT6B	KDM6A	0.279666	0.558846	0.716234	8	-0.834639	-1.13399	-1.39203	0.163914	0.471492
REH	KAT7	KDM6A	-0.799212	-0.318555	0.716234	8	-1.66402	-2.27273	-2.7837	0.00537426	0.0742236
REH	KAT8	KDM6A	-1.72577	-1.85729	0.716234	8	0.882981	1.39763	1.61263	0.106824	0.386298
REH	KDM1A	KDM6A	0.964226	0.750465	0.716234	8	0.955612	2.81632	2.66716	0.00764956	0.0898868
REH	KDM1B	KDM6A	0.420379	0.87783	0.716234	8	-1.44889	-1.34116	-1.97286	0.0485112	0.260327
REH	KDM2A	KDM6A	-0.629776	-0.897166	0.716234	8	1.9366	2.29246	2.99039	0.0027862	0.0495423
REH	KDM2B	KDM6A	-0.453502	-0.448422	0.716234	8	0.076272	0.509344	0.414093	0.678806	0.876175
REH	KDM3A	KDM6A	0.201467	0.387096	0.716234	8	-0.601067	-0.835443	-1.01577	0.309741	0.63343
REH	KDM3B	KDM6A	-0.366151	-0.166088	0.716234	8	-0.847527	-1.19796	-1.44638	0.148071	0.451424
REH	KDM4A	KDM6A	-0.102348	0.092368	0.716234	8	-0.113378	-1.2625	-0.972894	0.330606	0.656123
REH	KDM4B	KDM6A	0.622789	0.646069	0.716234	8	0.630174	0.83516	1.03615	0.300133	0.627435
REH	KDM4C	KDM6A	0.386441	0.524801	0.716234	8	-1.28322	-0.268387	-1.09715	0.272575	0.602521
REH	KDM4D	KDM6A	0.491158	0.577054	0.716234	8	0.0303484	0.473985	0.356618	0.721378	0.894596
REH	KDM4E	KDM6A	0.800824	0.545533	0.716234	8	1.0173	2.35182	2.38233	0.0172035	0.145481
REH	KDM5A	KDM6A	0.512409	0.3616	0.716234	8	0.85793	1.25983	1.49748	0.134269	0.4292
REH	KDM5B	KDM6A	0.510627	0.651253	0.716234	8	-0.177244	0.10065	-0.0541599	0.956808	0.985727
REH	KDM5C	KDM6A	0.82929	0.939522	0.716234	8	-0.287382	0.954587	0.471786	0.63708	0.857147
REH	KDM5D	KDM6A	0.703609	0.804638	0.716234	8	-0.97062	0.820817	-0.105926	0.915641	0.972909
REH	KDM6A	KDM6A	0.488183	0.716234	0.716234	4	-0.40409	-0.40409	-0.57147	0.567681	0.819731
REH	ASH1L	KDM6B	0.0851374	0.273899	0.614309	8	-0.681024	-1.65024	-1.64845	0.0992599	0.372983
REH	BRD1	KDM6B	-0.391464	-0.356448	0.614309	8	-0.371801	0.208215	-0.115673	0.907912	0.970745
REH	BRD2	KDM6B	0.566336	0.398402	0.614309	8	1.61055	1.55903	2.24124	0.0250108	0.179985
REH	BRD3	KDM6B	0.260687	0.447292	0.614309	8	-0.456022	-1.45768	-1.35319	0.175995	0.49016
REH	BRD4	KDM6B	-1.51775	-1.3353	0.614309	8	-0.197793	-0.878841	-0.761296	0.446481	0.746158
REH	BRD8	KDM6B	0.175195	0.198284	0.614309	8	0.638836	0.378015	0.719022	0.472127	0.764288
REH	BRD9	KDM6B	-0.716237	-0.319289	0.614309	8	-1.88482	-2.9556	-3.42269	0.000620045	0.0186437
REH	BRWD1	KDM6B	0.463067	0.507832	0.614309	8	0.841748	0.0325453	0.618219	0.536431	0.801348
REH	BRWD3	KDM6B	0.753667	0.605059	0.614309	8	1.06328	2.08402	2.22548	0.0260493	0.183785
REH	CHD1	KDM6B	-0.0740829	-0.00882207	0.614309	8	-0.193855	-0.40282	-0.421913	0.673089	0.87472
REH	CHD1L	KDM6B	0.349816	0.464782	0.614309	8	-0.928096	-0.580608	-1.06681	0.286055	0.614142
REH	CHD2	KDM6B	0.283576	0.383739	0.614309	8	0.145741	-0.521696	-0.26584	0.790362	0.92558
REH	CHD3	KDM6B	0.608227	0.660101	0.614309	8	0.192437	0.376615	0.402381	0.687404	0.880529
REH	CHD4	KDM6B	-1.07342	-0.718379	0.614309	8	-1.26554	-2.47313	-2.64364	0.00820197	0.0937554
REH	CHD5	KDM6B	0.416973	0.238658	0.614309	8	1.13093	1.57927	1.91639	0.0553149	0.277808
REH	CHD6	KDM6B	0.380251	0.441625	0.614309	8	0.264495	-0.456856	-0.13602	0.891806	0.96643
REH	CHD7	KDM6B	-0.390241	-0.282923	0.614309	8	-0.0675763	-0.516468	-0.412982	0.67962	0.876175
REH	CHD8	KDM6B	-0.972422	-0.966374	0.614309	8	0.631172	0.717794	0.953863	0.340153	0.663202
REH	CHD9	KDM6B	0.382974	0.636631	0.614309	8	0.0664002	-1.08924	-0.723257	0.469522	0.762747
REH	DNMT1	KDM6B	-2.4997	-2.31947	0.614309	8	-0.329602	-1.14477	-1.04254	0.297162	0.624164
REH	DNMT3A	KDM6B	0.683265	0.59391	0.614309	8	0.541927	1.26889	1.28044	0.200391	0.521974
REH	DNMT3B	KDM6B	0.295736	0.416971	0.614309	8	-0.852039	-0.866137	-1.21493	0.224391	0.552666
REH	EEF2	KDM6B	-3.62299	-3.591	0.614309	4	-0.973808	-0.214242	-0.840078	0.400865	0.713662
REH	EHMT1	KDM6B	0.0366731	-0.0166676	0.614309	8	-0.070083	1.13192	0.750834	0.452753	0.749844
REH	EHMT2	KDM6B	-0.584603	-0.680851	0.614309	8	0.709021	1.52753	1.58148	0.113768	0.397851
REH	EZH2	KDM6B	-0.906599	-0.888271	0.614309	8	0.330418	0.462817	0.560902	0.574864	0.824243
REH	HAT1	KDM6B	0.362136	0.49782	0.614309	8	-0.193317	-0.810287	-0.709655	0.477918	0.766159
REH	HDAC1	KDM6B	0.340228	0.489597	0.614309	8	0.35959	-0.91643	-0.393745	0.693769	0.882931
REH	HDAC10	KDM6B	0.419972	0.368218	0.614309	8	0.726944	0.556022	0.907194	0.364304	0.684467
REH	HDAC11	KDM6B	0.681174	0.620616	0.614309	8	0.849305	1.18449	1.43811	0.150402	0.454815
REH	HDAC2	KDM6B	0.105305	-0.0471105	0.614309	8	0.988249	1.64952	1.86518	0.0621555	0.29573
REH	HDAC3	KDM6B	-1.43836	-1.25639	0.614309	8	0.260174	-0.690128	-0.304023	0.76111	0.914472
REH	HDAC4	KDM6B	0.591596	0.766555	0.614309	8	-0.681872	-0.126014	-0.571262	0.567822	0.819733
REH	HDAC5	KDM6B	0.597967	0.852224	0.614309	8	0.00670935	-0.36777	-0.255308	0.798485	0.928947
REH	HDAC6	KDM6B	0.166812	0.427873	0.614309	8	-1.21207	-1.95163	-2.23708	0.0252814	0.180731
REH	HDAC7	KDM6B	0.527985	0.435874	0.614309	8	0.521265	1.01015	1.08287	0.278865	0.608791
REH	HDAC8	KDM6B	0.43083	0.534609	0.614309	8	0.0144791	-0.255043	-0.170104	0.864928	0.954424
REH	HDAC9	KDM6B	0.739988	0.728919	0.614309	8	0.667927	1.04435	1.21076	0.225987	0.5551
REH	KAT2A	KDM6B	0.363763	0.361332	0.614309	8	0.652825	0.404742	0.747813	0.454573	0.750697
REH	KAT2B	KDM6B	0.497711	0.366405	0.614309	8	0.037374	1.5427	1.11728	0.263873	0.594317
REH	KAT5	KDM6B	-1.29472	-1.30194	0.614309	8	0.738363	0.70998	1.02413	0.305772	0.630945
REH	KAT6A	KDM6B	0.43159	0.496448	0.614309	8	0.546744	-0.248382	0.210974	0.832908	0.942821
REH	KAT6B	KDM6B	0.538044	0.558846	0.614309	8	1.32807	0.203048	1.08266	0.278957	0.608791
REH	KAT7	KDM6B	-0.457572	-0.318555	0.614309	8	0.651803	-0.0506227	0.425098	0.670765	0.8735
REH	KAT8	KDM6B	-2.0063	-1.85729	0.614309	8	-0.744704	-0.725797	-1.0398	0.298432	0.62583
REH	KDM1A	KDM6B	0.848015	0.750465	0.614309	8	0.552089	2.16127	1.91864	0.0550304	0.276993
REH	KDM1B	KDM6B	0.57651	0.87783	0.614309	8	-0.324137	-0.847171	-0.828239	0.407535	0.719227
REH	KDM2A	KDM6B	-0.979773	-0.897166	0.614309	8	-0.124468	0.121476	-0.00211512	0.998312	0.999522
REH	KDM2B	KDM6B	-0.386854	-0.448422	0.614309	8	1.06024	1.08916	1.51986	0.128547	0.419975
REH	KDM3A	KDM6B	0.349622	0.387096	0.614309	8	0.701742	-0.175873	0.371845	0.710008	0.890668
REH	KDM3B	KDM6B	-0.256853	-0.166088	0.614309	8	0.251262	-0.503402	-0.17829	0.858495	0.952345
REH	KDM4A	KDM6B	-0.0615345	0.092368	0.614309	8	0.553308	-1.31627	-0.539492	0.589547	0.834688
REH	KDM4B	KDM6B	0.527288	0.646069	0.614309	8	0.280716	0.00540039	0.202315	0.839671	0.945133
REH	KDM4C	KDM6B	0.464935	0.524801	0.614309	8	-0.185201	-0.203932	-0.275158	0.783195	0.924069
REH	KDM4D	KDM6B	0.43355	0.577054	0.614309	8	0.247633	-0.308786	-0.0432412	0.965509	0.988378
REH	KDM4E	KDM6B	0.728715	0.545533	0.614309	8	0.76653	2.24235	2.1276	0.0333704	0.213072
REH	KDM5A	KDM6B	0.469196	0.3616	0.614309	8	0.849085	1.02295	1.32373	0.185592	0.503049
REH	KDM5B	KDM6B	0.544882	0.651253	0.614309	8	0.428172	-0.0604343	0.26003	0.794841	0.927391
REH	KDM5C	KDM6B	0.843397	0.939522	0.614309	8	0.0898315	1.13146	0.863582	0.387818	0.701237
REH	KDM5D	KDM6B	0.765254	0.804638	0.614309	8	-0.0460452	1.05937	0.716532	0.473663	0.764399
REH	KDM6A	KDM6B	0.6882	0.716234	0.614309	8	1.3395	0.61413	1.38142	0.167149	0.477602
REH	KDM6B	KDM6B	0.590728	0.614309	0.614309	4	0.506896	0.506896	0.716859	0.473461	0.764399
REH	ASH1L	KDM7A	0.0910297	0.273899	0.475414	8	-0.224663	-0.756802	-0.694001	0.487682	0.772354
REH	BRD1	KDM7A	-0.337604	-0.356448	0.475414	8	0.263908	1.10567	0.96844	0.332824	0.657948
REH	BRD2	KDM7A	0.0374552	0.398402	0.475414	8	-1.4113	-1.89344	-2.3368	0.0194493	0.155256
REH	BRD3	KDM7A	0.352396	0.447292	0.475414	8	0.748214	0.173411	0.651687	0.514603	0.789216
REH	BRD4	KDM7A	-1.90798	-1.3353	0.475414	8	-2.13873	-3.06882	-3.68229	0.000231146	0.00936887
REH	BRD8	KDM7A	-0.100495	0.198284	0.475414	8	-0.613748	-1.09802	-1.2104	0.226125	0.5551
REH	BRD9	KDM7A	-0.510189	-0.319289	0.475414	8	-0.141578	-0.427805	-0.402614	0.687232	0.880502
REH	BRWD1	KDM7A	0.113118	0.507832	0.475414	8	-0.862568	-2.17737	-2.14956	0.0315898	0.206008
REH	BRWD3	KDM7A	0.388737	0.605059	0.475414	8	-0.781081	-0.436718	-0.861114	0.389175	0.702285
REH	CHD1	KDM7A	-0.198382	-0.00882207	0.475414	8	-0.739483	-0.618321	-0.960113	0.336999	0.661465
REH	CHD1L	KDM7A	0.394976	0.464782	0.475414	8	0.0334315	0.443711	0.337391	0.735822	0.901076
REH	CHD2	KDM7A	0.107126	0.383739	0.475414	8	-0.711284	-1.14572	-1.3131	0.189149	0.508127
REH	CHD3	KDM7A	0.312531	0.660101	0.475414	8	-1.26467	-1.28888	-1.80563	0.0709758	0.314765
REH	CHD4	KDM7A	-1.13312	-0.718379	0.475414	8	-1.09948	-2.0795	-2.24788	0.024584	0.178442
REH	CHD5	KDM7A	0.158605	0.238658	0.475414	8	-0.206583	-0.0768272	-0.200402	0.841167	0.94589
REH	CHD6	KDM7A	0.307601	0.441625	0.475414	8	0.488387	-0.0793598	0.289226	0.772409	0.919694
REH	CHD7	KDM7A	-0.148832	-0.282923	0.475414	8	2.20461	1.90313	2.90461	0.00367713	0.0582907
REH	CHD8	KDM7A	-1.19663	-0.966374	0.475414	8	-0.51052	-0.785849	-0.916671	0.359315	0.678519
REH	CHD9	KDM7A	0.350184	0.636631	0.475414	8	0.445569	-0.546866	-0.0716276	0.942898	0.981169
REH	DNMT1	KDM7A	-2.35492	-2.31947	0.475414	8	0.938207	0.257992	0.84584	0.397642	0.710603
REH	DNMT3A	KDM7A	0.598491	0.59391	0.475414	8	0.501053	1.39039	1.33745	0.181075	0.496381
REH	DNMT3B	KDM7A	0.25998	0.416971	0.475414	8	-0.703134	-0.43809	-0.806967	0.419685	0.729856
REH	EEF2	KDM7A	-3.37416	-3.591	0.475414	4	0.00636932	0.802277	0.571799	0.567458	0.819731
REH	EHMT1	KDM7A	-0.107321	-0.0166676	0.475414	8	-0.406089	0.622133	0.152766	0.878583	0.96135
REH	EHMT2	KDM7A	-0.516467	-0.680851	0.475414	8	1.85685	2.20706	2.87361	0.00405804	0.0620837
REH	EZH2	KDM7A	-1.03703	-0.888271	0.475414	8	-0.0807483	0.229777	0.105379	0.916075	0.972934
REH	HAT1	KDM7A	0.281969	0.49782	0.475414	8	-0.236016	-0.634268	-0.615384	0.538301	0.802407
REH	HDAC1	KDM7A	0.181845	0.489597	0.475414	8	-0.0569457	-1.10618	-0.822456	0.410817	0.722028
REH	HDAC10	KDM7A	0.418364	0.368218	0.475414	8	1.37308	1.16946	1.79784	0.0722021	0.317739
REH	HDAC11	KDM7A	0.654373	0.620616	0.475414	8	1.21487	1.52442	1.93697	0.052749	0.270137
REH	HDAC2	KDM7A	-0.0572297	-0.0471105	0.475414	8	0.185591	0.605999	0.559739	0.575658	0.824987
REH	HDAC3	KDM7A	-1.45533	-1.25639	0.475414	8	0.677978	-0.325084	0.249534	0.802948	0.930711
REH	HDAC4	KDM7A	0.556827	0.766555	0.475414	8	-0.429024	0.218427	-0.148915	0.881621	0.962208
REH	HDAC5	KDM7A	0.727389	0.852224	0.475414	8	1.37272	1.35503	1.92881	0.0537547	0.273353
REH	HDAC6	KDM7A	0.205516	0.427873	0.475414	8	-0.403783	-0.796435	-0.848682	0.396058	0.709247
REH	HDAC7	KDM7A	0.284035	0.435874	0.475414	8	-0.776542	-0.450849	-0.867896	0.385451	0.699823
REH	HDAC8	KDM7A	0.225261	0.534609	0.475414	8	-0.691989	-1.4379	-1.50606	0.132053	0.424675
REH	HDAC9	KDM7A	0.667097	0.728919	0.475414	8	0.781176	1.2954	1.46836	0.142006	0.442951
REH	KAT2A	KDM7A	0.181288	0.361332	0.475414	8	-0.264018	-0.329038	-0.419354	0.674957	0.875361
REH	KAT2B	KDM7A	0.364667	0.366405	0.475414	8	-0.518665	0.839455	0.226832	0.820554	0.937962
REH	KAT5	KDM7A	-1.73372	-1.30194	0.475414	8	-1.72189	-2.45711	-2.95501	0.00312663	0.0529427
REH	KAT6A	KDM7A	0.357999	0.496448	0.475414	8	0.638673	-0.207042	0.305209	0.760207	0.913849
REH	KAT6B	KDM7A	0.313366	0.558846	0.475414	8	0.19981	-0.717955	-0.366384	0.714079	0.892696
REH	KAT7	KDM7A	-0.668081	-0.318555	0.475414	8	-0.377842	-1.13282	-1.0682	0.285429	0.613582
REH	KAT8	KDM7A	-1.92163	-1.85729	0.475414	8	0.241061	0.656445	0.634632	0.525668	0.793745
REH	KDM1A	KDM7A	0.68555	0.750465	0.475414	8	0.0139832	1.40161	1.00098	0.316839	0.641697
[truncated: 8,083 more rows]

## Sheet: 300k
condition	gene_a	gene_b	lfc	base_lfc_a	base_lfc_b	guide_pairs	pair_z_score_gene_a_anchor	pair_z_score_gene_b_anchor	pair_z_score	p-value	fdr_bh
REH	AIRE	AIRE	0.215145	0.477779	0.477779	2	-0.430618	-0.430618	-0.608986	0.542534	0.795088
REH	AIRE	ARID1A	0.109554	0.477779	0.302668	6	-0.163557	0.092601	-0.0501734	0.959984	0.987361
REH	ARID1A	ARID1A	0.0856541	0.302668	0.302668	4	1.05035	1.05035	1.48541	0.137434	0.427212
REH	ARID1A	ARID1B	-0.713763	0.302668	0.189864	8	-6.65888	-6.59599	-9.37261	7.07613e-21	4.59241e-17
REH	ARID1B	ARID1B	-0.159158	0.189864	0.189864	4	-0.406768	-0.406768	-0.575257	0.565118	0.809285
REH	AIRE	ARID2	0.232852	0.477779	0.286627	6	0.184064	0.3164	0.353882	0.723428	0.893613
REH	ARID1A	ARID2	0.169343	0.302668	0.286627	8	1.52528	1.13853	1.8836	0.0596196	0.281609
REH	ARID1B	ARID2	-0.0826796	0.189864	0.286627	8	-0.411432	-0.920787	-0.942021	0.346182	0.656066
REH	ARID2	ARID2	0.34463	0.286627	0.286627	4	3.97001	3.97001	5.61444	1.97205e-08	1.43536e-05
REH	AIRE	ARID3A	-0.188858	0.477779	0.122413	6	-1.03803	-0.0488483	-0.768539	0.442167	0.729352
REH	ARID1A	ARID3A	-0.234761	0.302668	0.122413	8	-1.14574	-0.463906	-1.13819	0.255041	0.571732
REH	ARID1B	ARID3A	-0.208631	0.189864	0.122413	8	-0.0885519	0.342439	0.179525	0.857525	0.950798
REH	ARID2	ARID3A	-0.124501	0.286627	0.122413	8	-0.532304	0.414756	-0.0831184	0.933757	0.979296
REH	ARID3A	ARID3A	-0.390045	0.122413	0.122413	4	-0.620805	-0.620805	-0.87795	0.379971	0.683153
REH	AIRE	ARID3B	0.447132	0.477779	0.506728	6	0.983339	0.321218	0.922461	0.356288	0.664042
REH	ARID1A	ARID3B	0.20172	0.302668	0.506728	8	0.303838	-0.800889	-0.351468	0.725237	0.894382
REH	ARID1B	ARID3B	0.208606	0.189864	0.506728	8	1.49196	0.206683	1.20112	0.229704	0.544493
REH	ARID2	ARID3B	0.238443	0.286627	0.506728	8	0.123941	-0.637911	-0.363432	0.716282	0.890593
REH	ARID3A	ARID3B	-0.047437	0.122413	0.506728	8	0.186922	-1.57473	-0.981329	0.326431	0.640164
REH	ARID3B	ARID3B	0.555059	0.506728	0.506728	4	1.61669	1.61669	2.28634	0.0222343	0.172128
REH	AIRE	ARID3C	0.336175	0.477779	0.435441	6	-0.167163	0.0656776	-0.0717608	0.942792	0.982057
REH	ARID1A	ARID3C	0.0898777	0.302668	0.435441	8	-0.559316	-1.34175	-1.34425	0.178866	0.48396
REH	ARID1B	ARID3C	0.242714	0.189864	0.435441	8	2.01546	1.07316	2.18399	0.0289632	0.196846
REH	ARID2	ARID3C	0.211258	0.286627	0.435441	8	0.140584	-0.278498	-0.0975197	0.922314	0.975683
REH	ARID3A	ARID3C	-0.070259	0.122413	0.435441	8	-0.315163	-1.46739	-1.26046	0.207504	0.520031
REH	ARID3B	ARID3C	0.566588	0.506728	0.435441	8	1.66615	1.99233	2.58694	0.00968324	0.111212
REH	ARID3C	ARID3C	0.421592	0.435441	0.435441	4	1.05183	1.05183	1.48752	0.136878	0.426231
REH	AIRE	ARID4A	-0.581289	0.477779	-0.0810852	6	-3.21778	-1.97565	-3.67231	0.000240364	0.013515
REH	ARID1A	ARID4A	-0.540634	0.302668	-0.0810852	8	-1.84763	-1.39753	-2.29468	0.0217517	0.170306
REH	ARID1B	ARID4A	-0.664446	0.189864	-0.0810852	8	-2.90463	-2.21104	-3.61732	0.000297667	0.0151442
REH	ARID2	ARID4A	-0.275515	0.286627	-0.0810852	8	-0.301608	0.793637	0.347917	0.727902	0.89579
REH	ARID3A	ARID4A	-0.509751	0.122413	-0.0810852	8	0.0957487	-0.0687089	0.01912	0.984745	0.995741
REH	ARID3B	ARID4A	-0.191248	0.506728	-0.0810852	8	-0.67852	0.924885	0.174206	0.861703	0.952444
REH	ARID3C	ARID4A	-0.245832	0.435441	-0.0810852	8	-1.11765	0.559771	-0.394482	0.693225	0.87939
REH	ARID4A	ARID4A	-0.673428	-0.0810852	-0.0810852	4	0.110658	0.110658	0.156494	0.875644	0.95847
REH	AIRE	ARID4B	0.40357	0.477779	0.586766	6	-0.308811	-0.238105	-0.386728	0.698958	0.882179
REH	ARID1A	ARID4B	0.175278	0.302668	0.586766	8	-0.601447	-1.00756	-1.13774	0.255229	0.571912
REH	ARID1B	ARID4B	0.0573832	0.189864	0.586766	8	-0.621048	-1.24187	-1.31728	0.187745	0.495355
REH	ARID2	ARID4B	0.264189	0.286627	0.586766	8	-0.293254	-0.279452	-0.404964	0.685504	0.875571
REH	ARID3A	ARID4B	-0.0207908	0.122413	0.586766	8	-0.206376	-1.35392	-1.1033	0.269899	0.586252
REH	ARID3B	ARID4B	0.470596	0.506728	0.586766	8	-0.400228	0.29897	-0.0715999	0.94292	0.982057
REH	ARID3C	ARID4B	0.357608	0.435441	0.586766	8	-0.811073	-0.618462	-1.01083	0.312096	0.627204
REH	ARID4A	ARID4B	-0.468746	-0.0810852	0.586766	8	-1.81519	-3.36324	-3.6617	0.000250547	0.0137898
REH	ARID4B	ARID4B	0.630495	0.586766	0.586766	4	1.8141	1.8141	2.56552	0.010302	0.114781
REH	AIRE	ARID5A	0.401839	0.477779	0.492827	6	0.411137	-0.0108758	0.283028	0.777156	0.917196
REH	ARID1A	ARID5A	0.151135	0.302668	0.492827	8	-0.229394	-1.04907	-0.90401	0.36599	0.671988
REH	ARID1B	ARID5A	0.191646	0.189864	0.492827	8	1.30574	0.408314	1.21202	0.225506	0.540144
REH	ARID2	ARID5A	0.139788	0.286627	0.492827	8	-0.95787	-1.39606	-1.66448	0.0960164	0.358028
REH	ARID3A	ARID5A	0.046368	0.122413	0.492827	8	0.867151	-0.436972	0.304183	0.760989	0.909916
REH	ARID3B	ARID5A	0.447656	0.506728	0.492827	8	0.0317005	0.354119	0.272816	0.784995	0.920783
REH	ARID3C	ARID5A	0.208012	0.435441	0.492827	8	-1.72752	-1.9031	-2.56723	0.0102513	0.114561
REH	ARID4A	ARID5A	-0.306122	-0.0810852	0.492827	8	-0.0059593	-1.57742	-1.11962	0.262877	0.579165
REH	ARID4B	ARID5A	0.528125	0.586766	0.492827	8	0.933615	0.605725	1.08848	0.276384	0.593015
REH	ARID5A	ARID5A	0.386005	0.492827	0.492827	4	-0.441652	-0.441652	-0.624591	0.53224	0.788879
REH	AIRE	ARID5B	0.465706	0.477779	0.543681	6	0.574429	0.0948998	0.473287	0.636008	0.848856
REH	ARID1A	ARID5B	0.291941	0.302668	0.543681	8	1.05172	0.0313853	0.765873	0.443752	0.730243
REH	ARID1B	ARID5B	0.237144	0.189864	0.543681	8	1.29821	0.380071	1.18672	0.235337	0.550805
REH	ARID2	ARID5B	0.252919	0.286627	0.543681	8	0.0158432	-0.700465	-0.484101	0.628314	0.845065
REH	ARID3A	ARID5B	0.0695794	0.122413	0.543681	8	0.790482	-0.486742	0.214776	0.829942	0.939762
REH	ARID3B	ARID5B	0.508639	0.506728	0.543681	8	0.28237	0.438005	0.509382	0.610485	0.834796
REH	ARID3C	ARID5B	0.393373	0.435441	0.543681	8	-0.153356	-0.469168	-0.440191	0.659799	0.862311
REH	ARID4A	ARID5B	-0.222747	-0.0810852	0.543681	8	0.583034	-1.21291	-0.445391	0.656037	0.860395
REH	ARID4B	ARID5B	0.550622	0.586766	0.543681	8	0.646472	0.29972	0.669059	0.503458	0.770682
REH	ARID5A	ARID5B	0.537005	0.492827	0.543681	8	0.997029	0.837633	1.2973	0.194527	0.504202
REH	ARID5B	ARID5B	0.60437	0.543681	0.543681	4	1.54878	1.54878	2.1903	0.0285026	0.195456
REH	ARID1A	ASF1A	0.0415698	0.302668	0.289479	8	0.316848	-0.350765	-0.0239825	0.980867	0.994492
REH	ARID1B	ASF1A	0.0285158	0.189864	0.289479	8	0.849431	0.476426	0.937522	0.34849	0.657864
REH	ARID2	ASF1A	0.0409814	0.286627	0.289479	8	-0.591104	-0.654846	-0.88102	0.378307	0.681769
REH	ARID3A	ASF1A	-0.377521	0.122413	0.289479	8	-2.22945	-3.29154	-3.90393	9.46431e-05	0.00753661
REH	ARID3B	ASF1A	0.345518	0.506728	0.289479	8	0.520415	1.22269	1.23256	0.21774	0.531851
REH	ARID3C	ASF1A	0.393459	0.435441	0.289479	8	1.71803	1.88685	2.54904	0.0108021	0.117544
REH	ARID4A	ASF1A	-0.36568	-0.0810852	0.289479	8	0.123997	-0.241686	-0.0832187	0.933678	0.979296
REH	ARID4B	ASF1A	0.17831	0.586766	0.289479	8	-1.03954	-1.32205	-1.66989	0.0949402	0.356293
REH	ARID5A	ASF1A	0.267529	0.492827	0.289479	8	0.173827	0.307027	0.340015	0.733845	0.898438
REH	ARID5B	ASF1A	0.334302	0.543681	0.289479	8	0.352338	0.620819	0.688126	0.491373	0.762876
REH	ASF1A	ASF1A	0.168357	0.289479	0.289479	4	1.32455	1.32455	1.87319	0.0610416	0.285264
REH	AIRE	ASF1B	0.0344964	0.477779	0.228908	6	-0.690971	-0.435147	-0.796286	0.425866	0.718276
REH	ARID1A	ASF1B	0.0603882	0.302668	0.228908	8	1.06039	0.773476	1.29674	0.194721	0.504408
REH	ARID1B	ASF1B	-0.13374	0.189864	0.228908	8	-0.266988	-0.497417	-0.540516	0.588841	0.823172
REH	ARID2	ASF1B	0.189372	0.286627	0.228908	8	1.79383	1.87788	2.59629	0.00942359	0.109702
REH	ARID3A	ASF1B	-0.209675	0.122413	0.228908	8	0.21693	-0.474043	-0.181806	0.855735	0.950084
REH	ARID3B	ASF1B	0.338444	0.506728	0.228908	8	1.44774	2.24891	2.61393	0.00895086	0.106661
REH	ARID3C	ASF1B	0.275199	0.435441	0.228908	8	1.10575	1.52173	1.85791	0.0631821	0.290667
REH	ARID4A	ASF1B	-0.372333	-0.0810852	0.228908	8	0.602479	0.0952401	0.493362	0.621757	0.84112
REH	ARID4B	ASF1B	0.209986	0.586766	0.228908	8	0.0642449	0.106035	0.120406	0.904162	0.969225
REH	ARID5A	ASF1B	0.222474	0.492827	0.228908	8	0.350974	0.802252	0.815453	0.414813	0.709452
REH	ARID5B	ASF1B	0.2349	0.543681	0.228908	8	0.0119639	0.740372	0.531982	0.594739	0.826638
REH	ASF1A	ASF1B	-1.04236	0.289479	0.228908	8	-11.4128	-10.6083	-15.5713	1.14124e-54	8.88795e-50
REH	ASF1B	ASF1B	-0.113044	0.228908	0.228908	4	-0.563503	-0.563503	-0.796913	0.425502	0.718036
REH	AIRE	ASH1L	0.0843658	0.477779	0.28739	6	-1.32846	-1.11258	-1.72607	0.084334	0.334911
REH	ARID1A	ASH1L	0.0190698	0.302668	0.28739	8	0.0442609	-0.705065	-0.467259	0.640314	0.851561
REH	ARID1B	ASH1L	-0.242563	0.189864	0.28739	8	-1.93465	-2.56088	-3.17882	0.00147876	0.0391189
REH	ARID2	ASH1L	0.113334	0.286627	0.28739	8	0.308021	0.227674	0.378793	0.704841	0.885276
REH	ARID3A	ASH1L	-0.0290526	0.122413	0.28739	8	1.45843	0.346392	1.2762	0.201885	0.513482
REH	ARID3B	ASH1L	0.44787	0.506728	0.28739	8	1.68272	2.16436	2.72029	0.00652242	0.0897149
REH	ARID3C	ASH1L	0.130615	0.435441	0.28739	8	-0.985401	-0.506313	-1.0548	0.291516	0.607358
REH	ARID4A	ASH1L	-0.293803	-0.0810852	0.28739	8	0.746065	-0.617576	0.0908549	0.927608	0.977309
REH	ARID4B	ASH1L	0.0318255	0.586766	0.28739	8	-2.71019	-2.55041	-3.71981	0.000199376	0.0121783
REH	ARID5A	ASH1L	0.292799	0.492827	0.28739	8	0.361027	0.769268	0.799239	0.424152	0.716845
REH	ARID5B	ASH1L	0.113065	0.543681	0.28739	8	-2.12686	-1.46507	-2.53988	0.0110891	0.119087
REH	ASF1A	ASH1L	0.0724077	0.289479	0.28739	8	-0.221838	-0.0920094	-0.221924	0.824373	0.937548
REH	ASF1B	ASH1L	-0.00286589	0.228908	0.28739	8	-0.0735684	-0.247666	-0.227147	0.82031	0.935968
REH	ASH1L	ASH1L	0.165823	0.28739	0.28739	4	1.13904	1.13904	1.61085	0.107213	0.377925
REH	AIRE	ATAD2	0.343554	0.477779	0.499073	6	-0.255267	-0.179857	-0.307679	0.758326	0.909179
REH	ARID1A	ATAD2	0.0233447	0.302668	0.499073	8	-1.54936	-2.14524	-2.61248	0.00898888	0.106865
REH	ARID1B	ATAD2	0.16341	0.189864	0.499073	8	0.840441	0.346185	0.839071	0.40143	0.699421
REH	ARID2	ATAD2	0.139978	0.286627	0.499073	8	-0.949237	-1.15288	-1.48642	0.137168	0.426743
REH	ARID3A	ATAD2	-0.1852	0.122413	0.499073	8	-1.52665	-2.71601	-3.00001	0.00269967	0.0555932
REH	ARID3B	ATAD2	0.353773	0.506728	0.499073	8	-0.946758	-0.255226	-0.849931	0.395363	0.695301
REH	ARID3C	ATAD2	0.439704	0.435441	0.499073	8	0.677482	0.967205	1.16297	0.244842	0.561047
REH	ARID4A	ATAD2	-0.207686	-0.0810852	0.499073	8	0.976759	-0.160947	0.576866	0.56403	0.808635
REH	ARID4B	ATAD2	0.419763	0.586766	0.499073	8	-0.343639	-0.312999	-0.464313	0.642423	0.852972
REH	ARID5A	ATAD2	0.399867	0.492827	0.499073	8	-0.164763	0.150348	-0.0101929	0.991867	0.997511
REH	ARID5B	ATAD2	0.464338	0.543681	0.499073	8	-0.0490713	0.51671	0.330671	0.740893	0.901681
REH	ASF1A	ATAD2	0.166439	0.289479	0.499073	8	-0.794091	-0.714578	-1.06679	0.286067	0.602351
REH	ASF1B	ATAD2	0.182936	0.228908	0.499073	8	0.434201	0.255865	0.48795	0.625585	0.843661
REH	ASH1L	ATAD2	0.229924	0.28739	0.499073	8	0.0762471	-0.0268712	0.0349141	0.972148	0.991487
REH	ATAD2	ATAD2	0.243942	0.499073	0.499073	4	-2.30246	-2.30246	-3.25617	0.00112926	0.0335825
REH	ARID1A	ATAD2B	0.326072	0.302668	0.615784	8	0.725862	0.416041	0.807448	0.419409	0.713053
REH	ARID1B	ATAD2B	-0.0179798	0.189864	0.615784	8	-1.55739	-2.25906	-2.69864	0.00696238	0.0928317
REH	ARID2	ATAD2B	0.315889	0.286627	0.615784	8	0.162918	0.174941	0.238902	0.811181	0.931846
REH	ARID3A	ATAD2B	0.0645372	0.122413	0.615784	8	0.346469	-0.581897	-0.166473	0.867785	0.955198
REH	ARID3B	ATAD2B	0.630063	0.506728	0.615784	8	1.16788	1.87117	2.14894	0.0316395	0.205705
REH	ARID3C	ATAD2B	0.530226	0.435441	0.615784	8	0.801506	1.21602	1.42661	0.153694	0.450004
REH	ARID4A	ATAD2B	-0.202005	-0.0810852	0.615784	8	0.704482	-0.821542	-0.0827739	0.934031	0.979296
REH	ARID4B	ATAD2B	0.684386	0.586766	0.615784	8	1.69976	1.79609	2.47194	0.0134382	0.131495
REH	ARID5A	ATAD2B	0.38066	0.492827	0.615784	8	-1.14598	-0.785941	-1.36608	0.171915	0.47466
REH	ARID5B	ATAD2B	0.594596	0.543681	0.615784	8	0.291224	1.12593	1.00208	0.316305	0.631035
REH	ASF1A	ATAD2B	0.276145	0.289479	0.615784	8	-0.383941	-0.0487347	-0.305948	0.759644	0.909473
REH	ASF1B	ATAD2B	0.323931	0.228908	0.615784	8	1.08434	1.19695	1.61312	0.106719	0.377228
REH	ASH1L	ATAD2B	0.2531	0.28739	0.615784	8	-0.349734	-0.415686	-0.541233	0.588347	0.822879
REH	ATAD2	ATAD2B	0.59312	0.499073	0.615784	8	1.47419	1.53009	2.12435	0.0336409	0.212382
REH	ATAD2B	ATAD2B	0.55264	0.615784	0.615784	4	0.241364	0.241364	0.34134	0.732847	0.898082
REH	AIRE	ATRX	-0.232911	0.477779	0.0705018	6	-1.48167	-1.28877	-1.959	0.050113	0.258944
REH	ARID1A	ATRX	-0.142683	0.302668	0.0705018	8	0.56412	0.256244	0.580085	0.561857	0.807231
REH	ARID1B	ATRX	-0.0691928	0.189864	0.0705018	8	1.70508	1.75901	2.44948	0.0143062	0.136142
REH	ARID2	ATRX	-0.22662	0.286627	0.0705018	8	-1.17523	-0.875436	-1.45004	0.147047	0.441117
REH	ARID3A	ATRX	-0.475702	0.122413	0.0705018	8	-0.991887	-1.82862	-1.9944	0.0461084	0.248713
REH	ARID3B	ATRX	0.059477	0.506728	0.0705018	8	0.105367	0.986173	0.771836	0.440212	0.728
REH	ARID3C	ATRX	-0.162623	0.435441	0.0705018	8	-1.86766	-1.19994	-2.16912	0.0300735	0.201033
REH	ARID4A	ATRX	-0.665194	-0.0810852	0.0705018	8	-1.21822	-1.71999	-2.07763	0.0377439	0.224543
REH	ARID4B	ATRX	0.152464	0.586766	0.0705018	8	1.29515	1.36854	1.88351	0.0596309	0.281645
REH	ARID5A	ATRX	0.147513	0.492827	0.0705018	8	1.40893	1.75605	2.23798	0.0252224	0.183753
REH	ARID5B	ATRX	-0.0236484	0.543681	0.0705018	8	-0.775266	-0.0521923	-0.585101	0.55848	0.805094
REH	ASF1A	ATRX	-0.346097	0.289479	0.0705018	8	-2.13129	-2.02401	-2.93824	0.0033008	0.0621269
REH	ASF1B	ATRX	-0.368883	0.228908	0.0705018	8	-1.59201	-1.58569	-2.24697	0.0246417	0.181567
REH	ASH1L	ATRX	-0.165695	0.28739	0.0705018	8	-0.700202	-0.229794	-0.657606	0.510791	0.775591
REH	ATAD2	ATRX	0.0192955	0.499073	0.0705018	8	0.210287	0.537731	0.528929	0.596855	0.827793
REH	ATAD2B	ATRX	0.101414	0.615784	0.0705018	8	0.489177	0.767365	0.888509	0.374267	0.6786
REH	ATRX	ATRX	-0.0462138	0.0705018	0.0705018	4	4.41415	4.41415	6.24255	4.30494e-10	5.23857e-07
REH	AIRE	BAZ1A	0.512089	0.477779	0.629135	6	0.607488	0.356468	0.68162	0.495479	0.765254
REH	ARID1A	BAZ1A	0.391137	0.302668	0.629135	8	1.41165	0.996678	1.70294	0.0885786	0.343409
REH	ARID1B	BAZ1A	0.200236	0.189864	0.629135	8	0.551377	-0.0551604	0.350878	0.72568	0.894533
REH	ARID2	BAZ1A	0.350523	0.286627	0.629135	8	0.467337	0.416218	0.624768	0.532124	0.788801
REH	ARID3A	BAZ1A	0.0235262	0.122413	0.629135	8	-0.0107955	-1.09869	-0.784528	0.43273	0.722884
REH	ARID3B	BAZ1A	0.635089	0.506728	0.629135	8	1.16774	1.60933	1.96369	0.0495666	0.257814
REH	ARID3C	BAZ1A	0.524044	0.435441	0.629135	8	0.733849	0.767165	1.06138	0.288519	0.604733
REH	ARID4A	BAZ1A	-0.160184	-0.0810852	0.629135	8	1.03665	-0.341619	0.491464	0.623098	0.842057
REH	ARID4B	BAZ1A	0.723081	0.586766	0.629135	8	1.994	1.9033	2.75581	0.00585465	0.0849464
REH	ARID5A	BAZ1A	0.481404	0.492827	0.629135	8	-0.171957	-0.0113148	-0.129592	0.896889	0.966587
REH	ARID5B	BAZ1A	0.518908	0.543681	0.629135	8	-0.262073	0.123332	-0.0981046	0.921849	0.975536
REH	ASF1A	BAZ1A	0.271518	0.289479	0.629135	8	-0.543407	-0.319777	-0.610363	0.541621	0.794567
REH	ASF1B	BAZ1A	0.165133	0.228908	0.629135	8	-0.428445	-0.747311	-0.831385	0.405756	0.703022
REH	ASH1L	BAZ1A	0.239784	0.28739	0.629135	8	-0.574382	-0.778926	-0.956933	0.338601	0.64969
REH	ATAD2	BAZ1A	0.546843	0.499073	0.629135	8	0.905029	0.698685	1.134	0.256796	0.573291
REH	ATAD2B	BAZ1A	0.6227	0.615784	0.629135	8	0.866451	0.605164	1.04059	0.298066	0.613939
REH	ATRX	BAZ1A	0.000256716	0.0705018	0.629135	8	-0.280686	-0.634864	-0.647391	0.517379	0.779642
REH	BAZ1A	BAZ1A	0.635755	0.629135	0.629135	4	0.966346	0.966346	1.36662	0.171744	0.474443
REH	ARID1A	BAZ1B	0.131806	0.302668	0.665691	8	-1.57147	-1.26635	-2.00664	0.0447884	0.245125
REH	ARID1B	BAZ1B	0.115054	0.189864	0.665691	8	-0.677972	-0.305754	-0.695599	0.48668	0.759983
REH	ARID2	BAZ1B	0.429529	0.286627	0.665691	8	0.929917	1.79449	1.92645	0.0540485	0.268556
REH	ARID3A	BAZ1B	-0.00696966	0.122413	0.665691	8	-1.0043	-0.936983	-1.3727	0.169847	0.472316
REH	ARID3B	BAZ1B	0.311787	0.506728	0.665691	8	-2.79479	-1.3252	-2.91328	0.00357659	0.0647026
REH	ARID3C	BAZ1B	0.489204	0.435441	0.665691	8	-0.17774	1.00246	0.583167	0.559781	0.806049
REH	ARID4A	BAZ1B	-0.258537	-0.0810852	0.665691	8	-0.147211	-0.291309	-0.31008	0.7565	0.90826
REH	ARID4B	BAZ1B	0.56837	0.586766	0.665691	8	-0.156693	0.881453	0.512482	0.608314	0.83384
REH	ARID5A	BAZ1B	0.466891	0.492827	0.665691	8	-0.719215	0.445357	-0.193646	0.846453	0.946576
REH	ARID5B	BAZ1B	0.478516	0.543681	0.665691	8	-1.26235	0.00826553	-0.88677	0.375203	0.679308
REH	ASF1A	BAZ1B	0.314655	0.289479	0.665691	8	-0.579713	0.612594	0.0232502	0.981451	0.99471
REH	ASF1B	BAZ1B	0.252564	0.228908	0.665691	8	-0.216976	0.909671	0.489809	0.624269	0.842908
REH	ASH1L	BAZ1B	0.378507	0.28739	0.665691	8	0.530524	1.20992	1.23068	0.218441	0.53258
REH	ATAD2	BAZ1B	0.413697	0.499073	0.665691	8	-1.04409	-0.197211	-0.877733	0.380089	0.683276
REH	ATAD2B	BAZ1B	0.382532	0.615784	0.665691	8	-2.1928	-1.32958	-2.49069	0.0127494	0.127789
REH	ATRX	BAZ1B	0.0724442	0.0705018	0.665691	8	0.112129	0.941685	0.745159	0.456176	0.738936
REH	BAZ1A	BAZ1B	0.536453	0.629135	0.665691	8	-0.85645	0.185472	-0.474453	0.635177	0.848341
REH	BAZ1B	BAZ1B	0.37504	0.665691	0.665691	4	-2.97948	-2.97948	-4.21362	2.51314e-05	0.00331735
REH	ARID1A	BAZ2A	0.187081	0.302668	0.396201	8	0.968796	0.130514	0.777329	0.436965	0.725957
REH	ARID1B	BAZ2A	0.0491443	0.189864	0.396201	8	0.454664	-0.461586	-0.00489429	0.996095	0.99879
REH	ARID2	BAZ2A	0.291366	0.286627	0.396201	8	1.43135	0.979498	1.70473	0.088245	0.342583
REH	ARID3A	BAZ2A	-0.154366	0.122413	0.396201	8	-0.456847	-1.6764	-1.50843	0.131444	0.418103
REH	ARID3B	BAZ2A	0.340504	0.506728	0.396201	8	-0.281838	-0.153242	-0.307648	0.75835	0.909183
REH	ARID3C	BAZ2A	0.242418	0.435441	0.396201	8	-0.565646	-0.815327	-0.976495	0.328819	0.642309
REH	ARID4A	BAZ2A	-0.389716	-0.0810852	0.396201	8	-0.459861	-1.83659	-1.62384	0.10441	0.373581
REH	ARID4B	BAZ2A	0.393867	0.586766	0.396201	8	0.319944	-0.211323	0.0768066	0.938777	0.980987
REH	ARID5A	BAZ2A	0.3649	0.492827	0.396201	8	0.284835	0.173045	0.32377	0.746112	0.903807
REH	ARID5B	BAZ2A	0.436709	0.543681	0.396201	8	0.560878	0.56217	0.794115	0.427128	0.718989
REH	ASF1A	BAZ2A	0.324848	0.289479	0.396201	8	1.72532	1.38361	2.19834	0.0279248	0.193547
REH	ASF1B	BAZ2A	0.202827	0.228908	0.396201	8	1.32373	0.96579	1.61894	0.105461	0.375054
REH	ASH1L	BAZ2A	0.118818	0.28739	0.396201	8	-0.427545	-0.84985	-0.903255	0.366391	0.672262
REH	ATAD2	BAZ2A	0.331395	0.499073	0.396201	8	0.259452	-0.228122	0.0221542	0.982325	0.994999
REH	ATAD2B	BAZ2A	0.300905	0.615784	0.396201	8	-0.828344	-1.38697	-1.56646	0.11724	0.394806
REH	ATRX	BAZ2A	-0.131141	0.0705018	0.396201	8	-0.395625	-0.887262	-0.907138	0.364334	0.670328
REH	BAZ1A	BAZ2A	0.244086	0.629135	0.396201	8	-1.78576	-2.06995	-2.7264	0.00640298	0.0888005
REH	BAZ1B	BAZ2A	0.438419	0.665691	0.396201	8	0.957215	-0.378057	0.409527	0.682153	0.873722
REH	BAZ2A	BAZ2A	0.778706	0.396201	0.396201	4	7.74625	7.74625	10.9548	6.29855e-28	7.00759e-24
REH	ARID1A	BAZ2B	0.316298	0.302668	0.67214	8	0.331787	0.400958	0.518129	0.604368	0.83189
REH	ARID1B	BAZ2B	0.192212	0.189864	0.67214	8	0.252629	0.2019	0.3214	0.747907	0.904561
REH	ARID2	BAZ2B	0.258221	0.286627	0.67214	8	-1.01648	-0.357637	-0.971649	0.331225	0.644171
REH	ARID3A	BAZ2B	-0.178855	0.122413	0.67214	8	-2.79452	-3.11737	-4.18034	2.9108e-05	0.00361552
REH	ARID3B	BAZ2B	0.603235	0.506728	0.67214	8	0.32814	1.64971	1.39855	0.161948	0.461539
REH	ARID3C	BAZ2B	0.37463	0.435441	0.67214	8	-1.26504	-0.349853	-1.1419	0.253495	0.570076
REH	ARID4A	BAZ2B	-0.386953	-0.0810852	0.67214	8	-1.32442	-2.35016	-2.59832	0.00936819	0.109371
REH	ARID4B	BAZ2B	0.444964	0.586766	0.67214	8	-1.40105	-0.76888	-1.53437	0.124939	0.408147
REH	ARID5A	BAZ2B	0.433642	0.492827	0.67214	8	-1.17942	-0.147908	-0.938563	0.347955	0.657465
REH	ARID5B	BAZ2B	0.607053	0.543681	0.67214	8	0.100569	1.29233	0.984925	0.324661	0.638346
REH	ASF1A	BAZ2B	0.331979	0.289479	0.67214	8	-0.311449	0.690746	0.268203	0.788543	0.922112
REH	ASF1B	BAZ2B	0.133081	0.228908	0.67214	8	-1.42771	-0.697709	-1.5029	0.132865	0.42008
REH	ASH1L	BAZ2B	0.418919	0.28739	0.67214	8	0.891297	1.48998	1.68382	0.0922174	0.350734
REH	ATAD2	BAZ2B	0.504671	0.499073	0.67214	8	0.0888524	0.601216	0.487952	0.625584	0.843661
REH	ATAD2B	BAZ2B	0.603664	0.615784	0.67214	8	0.231422	0.873618	0.781381	0.434578	0.724313
REH	ATRX	BAZ2B	0.0162301	0.0705018	0.67214	8	-0.501634	-0.138382	-0.452559	0.650866	0.857506
REH	BAZ1A	BAZ2B	0.629777	0.629135	0.67214	8	0.190724	0.97472	0.824093	0.409887	0.705864
REH	BAZ1B	BAZ2B	0.625088	0.665691	0.67214	8	0.868781	0.437589	0.923743	0.35562	0.66364
REH	BAZ2A	BAZ2B	0.543812	0.396201	0.67214	8	0.741392	1.92356	1.8844	0.0595103	0.281322
REH	BAZ2B	BAZ2B	0.565938	0.67214	0.67214	4	-0.217527	-0.217527	-0.307629	0.758365	0.909183
REH	AIRE	BPTF	0.226888	0.477779	0.357229	6	-0.368189	0.18826	-0.127229	0.898759	0.967141
REH	ARID1A	BPTF	-0.0275714	0.302668	0.357229	8	-1.14983	-1.18003	-1.64746	0.0994644	0.364508
REH	ARID1B	BPTF	0.085636	0.189864	0.357229	8	0.919089	0.920032	1.30045	0.193445	0.502938
REH	ARID2	BPTF	0.0334309	0.286627	0.357229	8	-1.14877	-0.870925	-1.42814	0.153251	0.449436
REH	ARID3A	BPTF	-0.21823	0.122413	0.357229	8	-0.950699	-1.47483	-1.71511	0.0863251	0.339045
REH	ARID3B	BPTF	0.405772	0.506728	0.357229	8	0.564496	1.69548	1.59805	0.110032	0.382676
REH	ARID3C	BPTF	0.225239	0.435441	0.357229	8	-0.687357	-0.0516778	-0.522576	0.601269	0.829879
REH	ARID4A	BPTF	-0.569728	-0.0810852	0.357229	8	-2.36721	-2.81721	-3.66593	0.000246437	0.0136845
REH	ARID4B	BPTF	0.305308	0.586766	0.357229	8	-0.490735	-0.0201604	-0.361258	0.717907	0.891349
REH	ARID5A	BPTF	0.166616	0.492827	0.357229	8	-1.72942	-0.986046	-1.92013	0.0548418	0.270784
REH	ARID5B	BPTF	0.451585	0.543681	0.357229	8	0.76184	1.94224	1.91208	0.0558665	0.272828
REH	ASF1A	BPTF	0.136275	0.289479	0.357229	8	-0.265775	0.262768	-0.00212658	0.998303	0.999475
REH	ASF1B	BPTF	0.00232686	0.228908	0.357229	8	-0.615082	-0.226809	-0.595307	0.551638	0.800641
REH	ASH1L	BPTF	0.0384866	0.28739	0.357229	8	-1.05658	-0.874631	-1.36558	0.172072	0.474892
REH	ATAD2	BPTF	0.244294	0.499073	0.357229	8	-0.621351	-0.0277955	-0.459016	0.646223	0.855043
REH	ATAD2B	BPTF	0.299509	0.615784	0.357229	8	-0.700451	-0.278497	-0.692221	0.488799	0.761281
REH	ATRX	BPTF	-0.282924	0.0705018	0.357229	8	-1.97732	-1.62167	-2.54487	0.0109318	0.118114
REH	BAZ1A	BPTF	0.496552	0.629135	0.357229	8	1.26723	1.97703	2.29404	0.0217885	0.170448
REH	BAZ1B	BPTF	0.359446	0.665691	0.357229	8	0.077261	-0.203583	-0.089323	0.928825	0.977711
REH	BAZ2A	BPTF	0.182522	0.396201	0.357229	8	-0.862666	0.0483079	-0.575838	0.564725	0.809052
REH	BAZ2B	BPTF	0.209667	0.67214	0.357229	8	-1.6164	-1.88018	-2.47245	0.013419	0.131406
REH	BPTF	BPTF	0.421177	0.357229	0.357229	4	3.85082	3.85082	5.44588	5.15487e-08	3.13642e-05
REH	AIRE	BRD1	-0.201103	0.477779	0.196813	6	-3.02737	-1.95518	-3.5232	0.000426377	0.0189102
REH	ARID1A	BRD1	-0.254596	0.302668	0.196813	8	-1.89669	-1.74975	-2.57842	0.00992523	0.112778
REH	ARID1B	BRD1	-0.171401	0.189864	0.196813	8	-0.480927	-0.25234	-0.518498	0.604111	0.831733
REH	ARID2	BRD1	0.159118	0.286627	0.196813	8	1.62477	2.28627	2.76553	0.00568311	0.083699
REH	ARID3A	BRD1	-0.377733	0.122413	0.196813	8	-1.52536	-1.86436	-2.39689	0.0165348	0.147071
REH	ARID3B	BRD1	0.0381808	0.506728	0.196813	8	-1.80709	0.102357	-1.20543	0.228037	0.542857
REH	ARID3C	BRD1	-0.0890534	0.435441	0.196813	8	-2.45016	-0.91183	-2.37729	0.0174405	0.151244
REH	ARID4A	BRD1	-0.543442	-0.0810852	0.196813	8	-1.00214	-1.87075	-2.03144	0.0422099	0.237952
REH	ARID4B	BRD1	0.0176178	0.586766	0.196813	8	-1.74177	-0.55241	-1.62223	0.104754	0.374093
REH	ARID5A	BRD1	0.037572	0.492827	0.196813	8	-1.37966	0.118958	-0.891452	0.372687	0.677369
REH	ARID5B	BRD1	0.0708113	0.543681	0.196813	8	-1.59902	0.254835	-0.950482	0.341867	0.652613
REH	ASF1A	BRD1	-0.0453797	0.289479	0.196813	8	-0.382683	0.391997	0.0065859	0.994745	0.998343
REH	ASF1B	BRD1	-0.310204	0.228908	0.196813	8	-2.33905	-1.77057	-2.90594	0.00366155	0.0655211
REH	ASH1L	BRD1	-0.0747179	0.28739	0.196813	8	-0.889092	0.0510787	-0.592565	0.553472	0.802039
REH	ATAD2	BRD1	0.092429	0.499073	0.196813	8	-0.5272	0.682612	0.109893	0.912494	0.972242
REH	ATAD2B	BRD1	0.0713272	0.615784	0.196813	8	-1.33258	-0.0876164	-1.00423	0.315267	0.63013
REH	ATRX	BRD1	-0.206256	0.0705018	0.196813	8	0.213351	0.293026	0.358063	0.720296	0.892351
REH	BAZ1A	BRD1	0.0867704	0.629135	0.196813	8	-1.31837	0.109505	-0.854793	0.392666	0.693238
REH	BAZ1B	BRD1	-0.0037872	0.665691	0.196813	8	-1.84961	-1.20318	-2.15864	0.0308778	0.203103
REH	BAZ2A	BRD1	-0.0219208	0.396201	0.196813	8	-1.32971	-0.00498233	-0.943773	0.345285	0.655267
REH	BAZ2B	BRD1	0.159448	0.67214	0.196813	8	-0.226319	0.433845	0.146743	0.883335	0.961349
REH	BPTF	BRD1	-0.156189	0.357229	0.196813	8	-1.93069	-1.24202	-2.24345	0.024868	0.182409
REH	BRD1	BRD1	-0.193562	0.196813	0.196813	4	-0.784126	-0.784126	-1.10892	0.267464	0.583877
REH	AIRE	BRD2	0.414968	0.477779	0.381702	6	1.26703	1.39306	1.88097	0.0599759	0.282572
REH	ARID1A	BRD2	0.0395865	0.302668	0.381702	8	-0.620286	-0.951766	-1.11161	0.266306	0.58255
REH	ARID1B	BRD2	-0.157516	0.189864	0.381702	8	-1.74197	-2.02235	-2.66178	0.00777292	0.0987367
REH	ARID2	BRD2	0.156929	0.286627	0.381702	8	0.108703	0.314665	0.299367	0.76466	0.911577
REH	ARID3A	BRD2	-0.0425633	0.122413	0.381702	8	0.677195	-0.274273	0.284909	0.775714	0.916578
REH	ARID3B	BRD2	0.354552	0.506728	0.381702	8	-0.0815311	0.674591	0.419357	0.674956	0.870377
REH	ARID3C	BRD2	0.264125	0.435441	0.381702	8	-0.356568	0.23481	-0.0860961	0.93139	0.978713
REH	ARID4A	BRD2	-0.242634	-0.0810852	0.381702	8	0.914809	-0.633933	0.19861	0.842568	0.94495
REH	ARID4B	BRD2	0.329813	0.586766	0.381702	8	-0.433527	-0.146237	-0.409955	0.681839	0.873597
REH	ARID5A	BRD2	0.251021	0.492827	0.381702	8	-1.01023	-0.288609	-0.918415	0.358402	0.665641
REH	ARID5B	BRD2	0.364834	0.543681	0.381702	8	-0.276274	0.68834	0.291375	0.770765	0.914128
REH	ASF1A	BRD2	0.12906	0.289479	0.381702	8	-0.525872	0.0598838	-0.329503	0.741775	0.902056
REH	ASF1B	BRD2	0.161493	0.228908	0.381702	8	0.848376	0.932877	1.25954	0.207837	0.52048
REH	ASH1L	BRD2	0.165104	0.28739	0.381702	8	0.161442	0.42715	0.416197	0.677266	0.871282
REH	ATAD2	BRD2	0.277141	0.499073	0.381702	8	-0.430054	0.0580645	-0.263036	0.792523	0.923637
REH	ATAD2B	BRD2	0.185769	0.615784	0.381702	8	-2.061	-1.83697	-2.75628	0.00584633	0.084928
REH	ATRX	BRD2	0.019796	0.0705018	0.381702	8	1.06902	0.823945	1.33853	0.180724	0.486259
REH	BAZ1A	BRD2	0.436733	0.629135	0.381702	8	0.300454	0.695471	0.704225	0.481293	0.756455
REH	BAZ1B	BRD2	0.429958	0.665691	0.381702	8	0.839826	0.273616	0.787323	0.431093	0.721779
REH	BAZ2A	BRD2	0.217265	0.396201	0.381702	8	-0.637869	0.15246	-0.343236	0.731421	0.897336
REH	BAZ2B	BRD2	0.463644	0.67214	0.381702	8	1.04645	0.529697	1.1145	0.265063	0.581565
REH	BPTF	BRD2	0.146478	0.357229	0.381702	8	-0.404319	-0.387121	-0.559633	0.57573	0.815502
REH	BRD1	BRD2	-0.150408	0.196813	0.381702	8	-1.27885	-2.03397	-2.34252	0.0191541	0.158964
REH	BRD2	BRD2	0.109681	0.381702	0.381702	4	-1.27222	-1.27222	-1.79919	0.0719882	0.30956
REH	AIRE	BRD3	0.387713	0.477779	0.342527	6	1.104	1.16648	1.60547	0.10839	0.37996
REH	ARID1A	BRD3	0.0963805	0.302668	0.342527	8	0.199011	-0.490925	-0.206414	0.836467	0.942404
REH	ARID1B	BRD3	0.195833	0.189864	0.342527	8	2.03819	1.22944	2.31056	0.020857	0.166343
REH	ARID2	BRD3	-0.0203834	0.286627	0.342527	8	-1.67622	-1.69292	-2.38234	0.0172032	0.15019
REH	ARID3A	BRD3	-0.186256	0.122413	0.342527	8	-0.650931	-2.03618	-1.90008	0.0574231	0.276705
REH	ARID3B	BRD3	0.418911	0.506728	0.342527	8	0.709085	1.25483	1.3887	0.164925	0.46556
REH	ARID3C	BRD3	0.286322	0.435441	0.342527	8	0.0134557	0.287316	0.212678	0.831578	0.940575
REH	ARID4A	BRD3	-0.255496	-0.0810852	0.342527	8	0.665178	-1.15149	-0.343877	0.730938	0.897239
REH	ARID4B	BRD3	0.304754	0.586766	0.342527	8	-0.420206	-0.41246	-0.588784	0.556007	0.803577
REH	ARID5A	BRD3	0.306785	0.492827	0.342527	8	-0.0976911	0.0831948	-0.0102504	0.991822	0.997511
REH	ARID5B	BRD3	0.153043	0.543681	0.342527	8	-2.39308	-1.51144	-2.76092	0.00576397	0.0844427
REH	ASF1A	BRD3	0.0382455	0.289479	0.342527	8	-1.27013	-1.08938	-1.66843	0.0952311	0.356807
REH	ASF1B	BRD3	0.0530606	0.228908	0.342527	8	-0.0225578	-0.50695	-0.374419	0.708093	0.886669
REH	ASH1L	BRD3	0.175111	0.28739	0.342527	8	0.46665	0.280804	0.52853	0.597132	0.827997
REH	ATAD2	BRD3	0.328735	0.499073	0.342527	8	0.349086	0.456593	0.569701	0.56888	0.81151
REH	ATAD2B	BRD3	0.315337	0.615784	0.342527	8	-0.389384	-0.550531	-0.664621	0.506293	0.772549
REH	ATRX	BRD3	-0.0561763	0.0705018	0.342527	8	0.437503	-0.307879	0.0916575	0.92697	0.977079
REH	BAZ1A	BRD3	0.411507	0.629135	0.342527	8	0.414431	0.408123	0.581634	0.560813	0.806637
REH	BAZ1B	BRD3	0.409516	0.665691	0.342527	8	0.902793	0.166412	0.756043	0.449624	0.734441
REH	BAZ2A	BRD3	0.339359	0.396201	0.342527	8	0.93611	1.25507	1.5494	0.121286	0.401928
REH	BAZ2B	BRD3	0.493909	0.67214	0.342527	8	1.5966	0.899756	1.76519	0.0775322	0.321318
REH	BPTF	BRD3	0.324691	0.357229	0.342527	8	1.78049	1.25075	2.14342	0.0320797	0.207351
REH	BRD1	BRD3	0.0149501	0.196813	0.342527	8	0.524491	-0.710555	-0.131568	0.895326	0.966167
REH	BRD2	BRD3	-0.0515788	0.381702	0.342527	8	-2.24574	-2.71331	-3.50658	0.000453907	0.0196064
REH	BRD3	BRD3	0.281984	0.342527	0.342527	4	1.20417	1.20417	1.70295	0.0885778	0.343409
REH	AIRE	BRD4	-0.589314	0.477779	-0.310596	6	-0.234332	-0.625577	-0.608047	0.543156	0.79543
REH	ARID1A	BRD4	-0.579914	0.302668	-0.310596	8	-0.124864	-0.860157	-0.696515	0.486106	0.759529
REH	ARID1B	BRD4	-0.594099	0.189864	-0.310596	8	-0.038992	-0.987126	-0.725575	0.4681	0.747575
REH	ARID2	BRD4	-0.499716	0.286627	-0.310596	8	-0.324977	-0.67233	-0.705203	0.480684	0.756123
REH	ARID3A	BRD4	-0.872605	0.122413	-0.310596	8	-1.33232	-2.84687	-2.95513	0.00312535	0.0601414
REH	ARID3B	BRD4	-0.484026	0.506728	-0.310596	8	-1.08943	-0.747649	-1.29901	0.19394	0.503474
REH	ARID3C	BRD4	-0.297538	0.435441	-0.310596	8	0.426795	0.971167	0.988509	0.322904	0.63682
REH	ARID4A	BRD4	-0.514642	-0.0810852	-0.310596	8	3.52535	1.4381	3.50969	0.000448632	0.0195302
REH	ARID4B	BRD4	-0.457076	0.586766	-0.310596	8	-0.627944	-0.387191	-0.717809	0.472875	0.751015
REH	ARID5A	BRD4	-0.373744	0.492827	-0.310596	8	0.408325	0.301622	0.502008	0.615662	0.837588
REH	ARID5B	BRD4	-0.377272	0.543681	-0.310596	8	0.0288436	0.167384	0.138754	0.889645	0.96408
REH	ASF1A	BRD4	-0.604024	0.289479	-0.310596	8	-0.296966	-1.29077	-1.1227	0.261566	0.577975
REH	ASF1B	BRD4	-0.570829	0.228908	-0.310596	8	0.503092	-0.678252	-0.123857	0.901428	0.968038
REH	ASH1L	BRD4	-0.348757	0.28739	-0.310596	8	0.81338	0.724263	1.08728	0.276914	0.593534
REH	ATAD2	BRD4	-0.390692	0.499073	-0.310596	8	0.601104	0.242705	0.596663	0.550733	0.800162
REH	ATAD2B	BRD4	-0.418125	0.615784	-0.310596	8	-0.545083	-0.298133	-0.596244	0.551012	0.800275
REH	ATRX	BRD4	-0.518512	0.0705018	-0.310596	8	1.99459	0.380342	1.67933	0.093088	0.352307
REH	BAZ1A	BRD4	-0.366651	0.629135	-0.310596	8	0.38364	0.159458	0.384028	0.700958	0.8833
REH	BAZ1B	BRD4	-0.603675	0.665691	-0.310596	8	-1.14521	-1.94492	-2.18505	0.028885	0.19664
REH	BAZ2A	BRD4	-0.305298	0.396201	-0.310596	8	1.80617	0.971271	1.96395	0.0495362	0.257725
REH	BAZ2B	BRD4	-0.36229	0.67214	-0.310596	8	0.675545	0.141474	0.57772	0.563453	0.80825
REH	BPTF	BRD4	-0.511741	0.357229	-0.310596	8	0.579233	-0.760914	-0.128468	0.897779	0.966995
REH	BRD1	BRD4	-0.440802	0.196813	-0.310596	8	0.894738	0.480126	0.972175	0.330963	0.643887
REH	BRD2	BRD4	-0.424418	0.381702	-0.310596	8	-0.422181	-0.145036	-0.401083	0.688359	0.877134
REH	BRD3	BRD4	-0.164177	0.342527	-0.310596	8	1.53907	2.42208	2.80095	0.00509518	0.0785843
REH	BRD4	BRD4	-0.60942	-0.310596	-0.310596	4	2.60401	2.60401	3.68263	0.000230838	0.0131995
REH	ARID1A	BRD8	-0.152552	0.302668	0.260219	8	-1.11334	-1.86373	-2.1051	0.0352825	0.217353
REH	ARID1B	BRD8	-0.0942246	0.189864	0.260219	8	0.199332	-0.816788	-0.436608	0.662396	0.863759
REH	ARID2	BRD8	0.0237935	0.286627	0.260219	8	-0.217704	-0.402116	-0.438279	0.661184	0.863269
REH	ARID3A	BRD8	-0.124646	0.122413	0.260219	8	1.18748	-0.315182	0.616809	0.537361	0.792082
REH	ARID3B	BRD8	0.152701	0.506728	0.260219	8	-0.71448	-0.0737116	-0.557336	0.577298	0.816753
REH	ARID3C	BRD8	0.144901	0.435441	0.260219	8	-0.249062	0.193925	-0.0389877	0.9689	0.99047
REH	ARID4A	BRD8	-0.349851	-0.0810852	0.260219	8	0.836009	-1.12392	-0.203581	0.838681	0.943238
REH	ARID4B	BRD8	0.232106	0.586766	0.260219	8	0.424383	0.152597	0.407987	0.683284	0.874484
REH	ARID5A	BRD8	0.292233	0.492827	0.260219	8	1.20963	1.39869	1.84436	0.0651302	0.295071
REH	ARID5B	BRD8	0.243558	0.543681	0.260219	8	0.0658185	0.883445	0.67123	0.502074	0.769821
REH	ASF1A	BRD8	0.0746925	0.289479	0.260219	8	0.821819	0.415516	0.874928	0.381613	0.684358
REH	ASF1B	BRD8	-0.114906	0.228908	0.260219	8	-0.420744	-1.02237	-1.02043	0.307523	0.622948
REH	ASH1L	BRD8	0.170937	0.28739	0.260219	8	1.399	1.42246	1.99507	0.0460353	0.248469
REH	ATAD2	BRD8	0.0888764	0.499073	0.260219	8	-0.645056	-0.639804	-0.908533	0.363597	0.669765
REH	ATAD2B	BRD8	0.0479721	0.615784	0.260219	8	-1.83448	-1.73821	-2.52627	0.011528	0.121835
REH	ATRX	BRD8	-0.257529	0.0705018	0.260219	8	-0.458189	-1.50189	-1.38598	0.165752	0.466526
REH	BAZ1A	BRD8	0.209	0.629135	0.260219	8	-0.275068	-0.0959523	-0.262351	0.793051	0.923791
REH	BAZ1B	BRD8	0.0445641	0.665691	0.260219	8	-1.231	-1.9652	-2.26006	0.0238177	0.178442
REH	BAZ2A	BRD8	0.118167	0.396201	0.260219	8	-0.0735665	0.34106	0.189146	0.849978	0.947842
REH	BAZ2B	BRD8	-0.0146516	0.67214	0.260219	8	-2.19425	-2.77333	-3.51261	0.000443726	0.0193707
REH	BPTF	BRD8	0.0493354	0.357229	0.260219	8	0.17816	-0.584633	-0.28742	0.773791	0.915574
REH	BRD1	BRD8	-0.0620858	0.196813	0.260219	8	0.702251	-0.450308	0.178151	0.858604	0.951172
REH	BRD2	BRD8	0.20557	0.381702	0.260219	8	1.15048	1.09813	1.59001	0.111832	0.385683
REH	BRD3	BRD8	0.173688	0.342527	0.260219	8	0.602289	0.870935	1.04173	0.297539	0.613413
REH	BRD4	BRD8	-0.372266	-0.310596	0.260219	8	1.05486	0.438948	1.05628	0.29084	0.606734
REH	BRD8	BRD8	-0.0228426	0.260219	0.260219	4	-0.250312	-0.250312	-0.353994	0.723343	0.893543
REH	ARID1A	BRD9	-0.131746	0.302668	0.121909	8	0.183557	-0.244152	-0.042847	0.965823	0.98935
REH	ARID1B	BRD9	0.00269805	0.189864	0.121909	8	2.00503	1.62057	2.56369	0.0103566	0.115093
REH	ARID2	BRD9	0.0512288	0.286627	0.121909	8	1.2428	1.35771	1.83884	0.0659385	0.296666
REH	ARID3A	BRD9	-0.467502	0.122413	0.121909	8	-1.66184	-2.49037	-2.93606	0.00332413	0.0623228
REH	ARID3B	BRD9	0.153806	0.506728	0.121909	8	0.421352	1.49264	1.3534	0.175928	0.479878
REH	ARID3C	BRD9	0.125494	0.435441	0.121909	8	0.508571	1.28021	1.26486	0.205921	0.518162
REH	ARID4A	BRD9	-0.620264	-0.0810852	0.121909	8	-1.07612	-2.30858	-2.39335	0.0166955	0.147705
REH	ARID4B	BRD9	0.00640402	0.586766	0.121909	8	-0.949795	-0.355278	-0.922826	0.356098	0.663975
REH	ARID5A	BRD9	0.186522	0.492827	0.121909	8	1.17643	1.83312	2.12807	0.0333314	0.211475
REH	ARID5B	BRD9	0.044204	0.543681	0.121909	8	-0.908168	0.14314	-0.540956	0.588538	0.823
REH	ASF1A	BRD9	-0.255778	0.289479	0.121909	8	-1.71366	-1.61244	-2.3519	0.0186776	0.156865
REH	ASF1B	BRD9	-0.0251467	0.228908	0.121909	8	1.43585	1.1817	1.85089	0.0641855	0.292849
REH	ASH1L	BRD9	-0.0331115	0.28739	0.121909	8	0.251361	0.528985	0.551788	0.581094	0.819091
REH	ATAD2	BRD9	0.116086	0.499073	0.121909	8	0.66159	1.10283	1.24763	0.212165	0.525001
REH	ATAD2B	BRD9	0.018537	0.615784	0.121909	8	-1.01803	-0.34549	-0.964151	0.33497	0.646929
REH	ATRX	BRD9	-0.280933	0.0705018	0.121909	8	0.168379	-0.221287	-0.0374115	0.970157	0.99089
REH	BAZ1A	BRD9	0.174022	0.629135	0.121909	8	0.674475	1.19208	1.31985	0.186884	0.494156
REH	BAZ1B	BRD9	-0.166581	0.665691	0.121909	8	-2.46106	-2.43986	-3.46548	0.000529285	0.0213726
REH	BAZ2A	BRD9	0.0119477	0.396201	0.121909	8	-0.00802616	0.526592	0.366682	0.713857	0.889388
REH	BAZ2B	BRD9	0.0584308	0.67214	0.121909	8	-0.324511	-0.159621	-0.342334	0.7321	0.897687
REH	BPTF	BRD9	-0.0606342	0.357229	0.121909	8	0.154771	-0.160288	-0.00390083	0.996888	0.999037
REH	BRD1	BRD9	-0.128974	0.196813	0.121909	8	0.765816	0.266621	0.730043	0.465364	0.745423
REH	BRD2	BRD9	-0.0994443	0.381702	0.121909	8	-0.893712	-0.662326	-1.10029	0.271208	0.587683
REH	BRD3	BRD9	0.05033	0.342527	0.121909	8	0.284727	1.02265	0.924455	0.35525	0.663314
REH	BRD4	BRD9	-0.546791	-0.310596	0.121909	8	-0.140532	0.162084	0.0152395	0.987841	0.99671
REH	BRD8	BRD9	-0.0535989	0.260219	0.121909	8	0.191525	0.973823	0.824026	0.409925	0.705867
REH	BRD9	BRD9	-0.178252	0.121909	0.121909	4	0.531607	0.531607	0.751805	0.452168	0.735997
REH	ARID1A	BRDT	0.0910411	0.302668	0.600476	8	-1.58859	-1.56983	-2.23334	0.0255268	0.184857
REH	ARID1B	BRDT	0.0392043	0.189864	0.600476	8	-0.94655	-1.19171	-1.51198	0.13054	0.41675
REH	ARID2	BRDT	0.280632	0.286627	0.600476	8	-0.238314	0.280214	0.0296276	0.976364	0.993146
REH	ARID3A	BRDT	-0.0895537	0.122413	0.600476	8	-1.49601	-1.7854	-2.3203	0.0203246	0.163927
REH	ARID3B	BRDT	0.483746	0.506728	0.600476	8	-0.384589	1.01242	0.443944	0.657083	0.860973
REH	ARID3C	BRDT	0.377889	0.435441	0.600476	8	-0.773594	0.100978	-0.475611	0.634351	0.847858
REH	ARID4A	BRDT	-0.279382	-0.0810852	0.600476	8	-0.0116207	-1.25287	-0.894127	0.371254	0.676302
REH	ARID4B	BRDT	0.430543	0.586766	0.600476	8	-1.03167	-0.214993	-0.881523	0.378035	0.681642
REH	ARID5A	BRDT	0.378802	0.492827	0.600476	8	-1.13959	-0.169934	-0.925971	0.354461	0.662665
REH	ARID5B	BRDT	0.410448	0.543681	0.600476	8	-1.5486	-0.315153	-1.31787	0.187547	0.49519
REH	ASF1A	BRDT	0.31859	0.289479	0.600476	8	0.0111677	0.74149	0.53221	0.594581	0.826599
REH	ASF1B	BRDT	0.196645	0.228908	0.600476	8	-0.263685	0.248164	-0.0109743	0.991244	0.997385
REH	ASH1L	BRDT	0.0829824	0.28739	0.600476	8	-1.97559	-1.83898	-2.69731	0.00699028	0.0930145
REH	ATAD2	BRDT	0.489258	0.499073	0.600476	8	0.280046	0.895423	0.831182	0.405871	0.703074
REH	ATAD2B	BRDT	0.544101	0.615784	0.600476	8	0.142078	0.775445	0.648787	0.516476	0.779217
REH	ATRX	BRDT	0.114412	0.0705018	0.600476	8	0.879271	1.01309	1.3381	0.180864	0.486484
REH	BAZ1A	BRDT	0.303079	0.629135	0.600476	8	-2.87546	-1.82304	-3.32235	0.000892641	0.0293576
REH	BAZ1B	BRDT	0.519072	0.665691	0.600476	8	0.181727	-0.176901	0.00341213	0.997278	0.999223
REH	BAZ2A	BRDT	0.397449	0.396201	0.600476	8	-0.301113	0.863217	0.397468	0.691022	0.878341
REH	BAZ2B	BRDT	0.398639	0.67214	0.600476	8	-1.35316	-1.3579	-1.91701	0.0552369	0.271718
REH	BPTF	BRDT	0.19386	0.357229	0.600476	8	-1.43654	-1.35994	-1.97741	0.047995	0.253706
REH	BRD1	BRDT	-0.0155385	0.196813	0.600476	8	-0.918265	-1.81763	-1.93457	0.053043	0.266434
REH	BRD2	BRDT	0.191572	0.381702	0.600476	8	-1.66906	-1.49113	-2.23459	0.0254441	0.184454
REH	BRD3	BRDT	0.233193	0.342527	0.600476	8	-1.18081	-0.717199	-1.34209	0.179565	0.484664
REH	BRD4	BRDT	-0.383448	-0.310596	0.600476	8	-0.0289821	0.231594	0.143268	0.886078	0.962465
REH	BRD8	BRDT	0.2033	0.260219	0.600476	8	0.0653181	0.448305	0.363186	0.716466	0.890679
REH	BRD9	BRDT	0.0512773	0.121909	0.600476	8	0.0947986	-0.307844	-0.150646	0.880255	0.960381
REH	BRDT	BRDT	0.566874	0.600476	0.600476	4	1.3656	1.3656	1.93126	0.0534514	0.26724
REH	ARID1A	BRPF1	-0.338875	0.302668	0.0547308	8	-0.9395	-0.725712	-1.17748	0.239003	0.555015
REH	ARID1B	BRPF1	-0.277287	0.189864	0.0547308	8	-0.207845	0.687104	0.338888	0.734694	0.898764
REH	ARID2	BRPF1	-0.0825344	0.286627	0.0547308	8	0.381249	1.53767	1.35688	0.17482	0.478395
REH	ARID3A	BRPF1	-0.588727	0.122413	0.0547308	8	-2.30935	-1.8462	-2.93842	0.0032989	0.0621175
REH	ARID3B	BRPF1	-0.102894	0.506728	0.0547308	8	-1.56874	0.253491	-0.930025	0.352358	0.660931
REH	ARID3C	BRPF1	-0.271868	0.435441	0.0547308	8	-2.74168	-1.15551	-2.75573	0.00585615	0.0849464
REH	ARID4A	BRPF1	-0.638366	-0.0810852	0.0547308	8	-0.665598	-0.124956	-0.559006	0.576158	0.815824
REH	ARID4B	BRPF1	-0.0842973	0.586766	0.0547308	8	-0.835141	0.0392784	-0.56276	0.573599	0.814283
REH	ARID5A	BRPF1	0.0191561	0.492827	0.0547308	8	0.326391	1.62704	1.38129	0.167191	0.468508
REH	ARID5B	BRPF1	-0.165571	0.543681	0.0547308	8	-2.29687	-0.762558	-2.16334	0.0305151	0.202033
REH	ASF1A	BRPF1	-0.388071	0.289479	0.0547308	8	-2.01871	-1.27073	-2.32599	0.0200191	0.162761
REH	ASF1B	BRPF1	-0.352112	0.228908	0.0547308	8	-1.17426	-0.29067	-1.03586	0.300267	0.616359
REH	ASH1L	BRPF1	-0.143052	0.28739	0.0547308	8	-0.426158	1.14953	0.511502	0.609	0.83412
REH	ATAD2	BRPF1	0.0133383	0.499073	0.0547308	8	0.626716	1.52456	1.52118	0.128215	0.4132
REH	ATAD2B	BRPF1	0.041381	0.615784	0.0547308	8	0.22016	1.35342	1.11269	0.265843	0.582182
REH	ATRX	BRPF1	-0.678393	0.0705018	0.0547308	8	-3.24332	-2.29093	-3.9133	9.10429e-05	0.00738637
REH	BAZ1A	BRPF1	0.00901163	0.629135	0.0547308	8	-0.0854293	0.736433	0.460329	0.64528	0.854653
REH	BAZ1B	BRPF1	-0.301568	0.665691	0.0547308	8	-2.68737	-2.87001	-3.92966	8.50668e-05	0.00710048
REH	BAZ2A	BRPF1	-0.0427388	0.396201	0.0547308	8	0.1281	1.48749	1.14239	0.253291	0.56985
REH	BAZ2B	BRPF1	-0.0576021	0.67214	0.0547308	8	-0.497062	-0.176698	-0.47642	0.633775	0.847586
REH	BPTF	BRPF1	-0.336373	0.357229	0.0547308	8	-2.12773	-1.46487	-2.54035	0.0110741	0.118992
REH	BRD1	BRPF1	-0.350007	0.196813	0.0547308	8	-0.976999	-0.228881	-0.852686	0.393834	0.6941
REH	BRD2	BRPF1	0.0685318	0.381702	0.0547308	8	1.367	2.6148	2.81556	0.00486924	0.076563
REH	BRD3	BRPF1	0.0246558	0.342527	0.0547308	8	0.616858	2.25651	2.03178	0.0421761	0.237865
REH	BRD4	BRPF1	-0.752078	-0.310596	0.0547308	8	-1.52765	1.30261	-0.159132	0.873565	0.95758
REH	BRD8	BRPF1	-0.155807	0.260219	0.0547308	8	-0.272774	1.81192	1.08834	0.276444	0.593015
REH	BRD9	BRPF1	-0.524003	0.121909	0.0547308	8	-2.46051	-1.17833	-2.57305	0.0100808	0.113518
REH	BRDT	BRPF1	-0.186395	0.600476	0.0547308	8	-1.80982	-1.09991	-2.05749	0.0396391	0.230432
REH	BRPF1	BRPF1	-0.69468	0.0547308	0.0547308	4	-2.90189	-2.90189	-4.10389	4.06263e-05	0.00454088
REH	AIRE	BRPF3	0.211934	0.477779	0.35695	6	-0.568863	-0.509378	-0.762432	0.445802	0.731719
REH	ARID1A	BRPF3	0.126276	0.302668	0.35695	8	0.537946	-0.0556598	0.341028	0.733083	0.89815
REH	ARID1B	BRPF3	-0.0214649	0.189864	0.35695	8	-0.138282	-0.857928	-0.704427	0.481167	0.756348
REH	ARID2	BRPF3	0.145671	0.286627	0.35695	8	0.0556986	-0.177366	-0.0860318	0.931441	0.978713
REH	ARID3A	BRPF3	-0.00361789	0.122413	0.35695	8	1.17015	0.256397	1.00872	0.31311	0.628025
REH	ARID3B	BRPF3	0.411592	0.506728	0.35695	8	0.557702	1.41428	1.3944	0.163196	0.463296
REH	ARID3C	BRPF3	0.26295	0.435441	0.35695	8	-0.255	0.0108467	-0.172643	0.862932	0.953157
REH	ARID4A	BRPF3	-0.260213	-0.0810852	0.35695	8	0.869029	-0.182306	0.485587	0.62726	0.844547
REH	ARID4B	BRPF3	0.453443	0.586766	0.35695	8	1.14613	1.16594	1.63488	0.102073	0.368919
REH	ARID5A	BRPF3	0.372146	0.492827	0.35695	8	0.515119	0.818804	0.943226	0.345565	0.65543
REH	ARID5B	BRPF3	0.264608	0.543681	0.35695	8	-1.04343	-0.468462	-1.06907	0.285038	0.601519
REH	ASF1A	BRPF3	0.0058243	0.289479	0.35695	8	-1.52372	-1.62888	-2.22922	0.0257991	0.185937
REH	ASF1B	BRPF3	0.0478109	0.228908	0.35695	8	-0.0658657	-0.294116	-0.254545	0.799074	0.926429
REH	ASH1L	BRPF3	0.287624	0.28739	0.35695	8	1.53809	1.42281	2.09367	0.0362891	0.22031
REH	ATAD2	BRPF3	0.103404	0.499073	0.35695	8	-2.04462	-1.79643	-2.71603	0.00660699	0.0903126
REH	ATAD2B	BRPF3	0.478978	0.615784	0.35695	8	1.2906	1.34102	1.86083	0.0627676	0.289789
REH	ATRX	BRPF3	-0.104369	0.0705018	0.35695	8	-0.0895265	-0.379226	-0.331458	0.740298	0.901412
REH	BAZ1A	BRPF3	0.451144	0.629135	0.35695	8	0.785016	1.03481	1.28681	0.19816	0.508726
REH	BAZ1B	BRPF3	0.302231	0.665691	0.35695	8	-0.418476	-1.09413	-1.06958	0.28481	0.601324
REH	BAZ2A	BRPF3	0.138733	0.396201	0.35695	8	-1.29783	-0.929292	-1.57481	0.115299	0.391358
REH	BAZ2B	BRPF3	0.255055	0.67214	0.35695	8	-1.0419	-1.69014	-1.93184	0.0533788	0.267013
REH	BPTF	BRPF3	0.116786	0.357229	0.35695	8	-0.624894	-0.998948	-1.14823	0.250874	0.567254
REH	BRD1	BRPF3	-0.0600292	0.196813	0.35695	8	-0.241765	-1.4377	-1.18756	0.235007	0.550496
REH	BRD2	BRPF3	0.402266	0.381702	0.35695	8	2.2621	1.81307	2.88158	0.00395682	0.0683711
REH	BRD3	BRPF3	0.153173	0.342527	0.35695	8	-0.480726	-0.693511	-0.830311	0.406363	0.703269
REH	BRD4	BRPF3	-0.420101	-0.310596	0.35695	8	0.220335	0.568158	0.557549	0.577152	0.816631
REH	BRD8	BRPF3	0.287459	0.260219	0.35695	8	2.1955	2.28281	3.16664	0.00154209	0.0401665
REH	BRD9	BRPF3	0.0340407	0.121909	0.35695	8	0.9086	0.451267	0.961571	0.336265	0.647762
REH	BRDT	BRPF3	0.395731	0.600476	0.35695	8	0.931681	0.376632	0.925117	0.354905	0.66302
REH	BRPF1	BRPF3	-0.297293	0.0547308	0.35695	8	-1.02106	-2.23853	-2.30488	0.0211734	0.167784
REH	BRPF3	BRPF3	-0.0537062	0.35695	0.35695	4	-4.07982	-4.07982	-5.76974	7.93925e-09	6.57776e-06
REH	ARID1A	BRWD1	-0.0346499	0.302668	0.370848	8	-1.28063	-1.6958	-2.10466	0.0353213	0.21748
REH	ARID1B	BRWD1	-0.116676	0.189864	0.370848	8	-1.23112	-1.65431	-2.04031	0.0413195	0.235124
REH	ARID2	BRWD1	0.122706	0.286627	0.370848	8	-0.176029	-0.0121083	-0.133033	0.894167	0.965713
REH	ARID3A	BRWD1	-0.019313	0.122413	0.370848	8	0.972632	-0.249395	0.511406	0.609067	0.83412
REH	ARID3B	BRWD1	0.322969	0.506728	0.370848	8	-0.234515	0.624346	0.275652	0.782816	0.919867
REH	ARID3C	BRWD1	0.264813	0.435441	0.370848	8	-0.283164	0.322496	0.027812	0.977812	0.993643
REH	ARID4A	BRWD1	-0.197985	-0.0810852	0.370848	8	1.27821	-0.0799519	0.847297	0.396829	0.696408
REH	ARID4B	BRWD1	0.284006	0.586766	0.370848	8	-0.747035	-0.480547	-0.868031	0.385377	0.687518
REH	ARID5A	BRWD1	0.349305	0.492827	0.370848	8	0.330051	0.754733	0.767058	0.443047	0.729868
REH	ARID5B	BRWD1	0.466972	0.543681	0.370848	8	1.00066	1.75436	1.94809	0.0514041	0.262704
REH	ASF1A	BRWD1	-0.0343757	0.289479	0.370848	8	-2.08106	-1.58334	-2.59112	0.00956632	0.110529
REH	ASF1B	BRWD1	0.238044	0.228908	0.370848	8	1.76604	1.69763	2.44919	0.0143179	0.136185
REH	ASH1L	BRWD1	-0.0642154	0.28739	0.370848	8	-2.00468	-1.97221	-2.81209	0.00492211	0.0771295
REH	ATAD2	BRWD1	0.197667	0.499073	0.370848	8	-1.20494	-0.741568	-1.37639	0.1687	0.470715
REH	ATAD2B	BRWD1	0.338907	0.615784	0.370848	8	-0.202329	-0.068653	-0.191613	0.848045	0.947052
REH	ATRX	BRWD1	0.125292	0.0705018	0.370848	8	2.33574	1.76307	2.89829	0.003752	0.0663408
REH	BAZ1A	BRWD1	0.302303	0.629135	0.370848	8	-0.88144	-0.5772	-1.03141	0.302347	0.618155
REH	BAZ1B	BRWD1	0.345086	0.665691	0.370848	8	0.0498424	-0.386187	-0.237831	0.812012	0.932323
REH	BAZ2A	BRWD1	0.326033	0.396201	0.370848	8	0.808082	1.36407	1.53594	0.124552	0.407551
REH	BAZ2B	BRWD1	0.276955	0.67214	0.370848	8	-0.777783	-1.08559	-1.31761	0.187636	0.495341
REH	BPTF	BRWD1	0.19235	0.357229	0.370848	8	0.424272	0.177106	0.425238	0.670663	0.868061
REH	BRD1	BRWD1	0.0585318	0.196813	0.370848	8	0.987143	0.0870365	0.75956	0.447518	0.732901
REH	BRD2	BRWD1	0.139147	0.381702	0.370848	8	-0.48148	-0.633889	-0.788685	0.430296	0.721158
REH	BRD3	BRWD1	0.138563	0.342527	0.370848	8	-0.704038	-0.276782	-0.693544	0.487968	0.760622
REH	BRD4	BRWD1	-0.127887	-0.310596	0.370848	8	2.7262	2.44766	3.65847	0.000253722	0.0138472
REH	BRD8	BRWD1	0.129656	0.260219	0.370848	8	0.500144	0.525097	0.724955	0.46848	0.747923
REH	BRD9	BRWD1	-0.0551923	0.121909	0.370848	8	-0.054733	-0.485363	-0.381906	0.702531	0.884096
REH	BRDT	BRWD1	0.27895	0.600476	0.370848	8	-0.362543	-0.703659	-0.753919	0.450898	0.735216
REH	BRPF1	BRWD1	-0.163284	0.0547308	0.370848	8	0.426361	-0.91813	-0.347733	0.728041	0.89585
REH	BRPF3	BRWD1	0.29571	0.35695	0.370848	8	0.959557	1.31172	1.60603	0.108266	0.379852
REH	BRWD1	BRWD1	0.161434	0.370848	0.370848	4	-0.401069	-0.401069	-0.567197	0.57058	0.812328
REH	AIRE	BRWD3	0.428916	0.477779	0.403102	6	1.01133	0.991725	1.41638	0.156665	0.45439
REH	ARID1A	BRWD3	0.345923	0.302668	0.403102	8	2.49847	1.74581	3.00115	0.00268959	0.0555744
REH	ARID1B	BRWD3	0.0446452	0.189864	0.403102	8	0.243806	-0.614377	-0.262033	0.793296	0.923969
REH	ARID2	BRWD3	0.170302	0.286627	0.403102	8	-0.0474996	-0.195833	-0.172062	0.863389	0.953431
REH	ARID3A	BRWD3	0.0193139	0.122413	0.403102	8	1.00979	-0.18956	0.579994	0.561919	0.807231
REH	ARID3B	BRWD3	0.336984	0.506728	0.403102	8	-0.39246	0.0310104	-0.255584	0.798272	0.926266
REH	ARID3C	BRWD3	0.293073	0.435441	0.403102	8	-0.206442	0.00875861	-0.139783	0.888831	0.963695
REH	ARID4A	BRWD3	-0.292305	-0.0810852	0.403102	8	0.343039	-1.78615	-1.02043	0.307522	0.622948
REH	ARID4B	BRWD3	0.425204	0.586766	0.403102	8	0.592889	0.455275	0.741164	0.458594	0.740491
REH	ARID5A	BRWD3	0.459949	0.492827	0.403102	8	1.28817	1.42963	1.92177	0.0546342	0.270129
REH	ARID5B	BRWD3	0.489088	0.543681	0.403102	8	0.884653	1.49391	1.6819	0.0925886	0.351438
REH	ASF1A	BRWD3	0.292087	0.289479	0.403102	8	1.25278	1.08364	1.6521	0.0985145	0.362843
REH	ASF1B	BRWD3	0.0538884	0.228908	0.403102	8	-0.289478	-0.866364	-0.817304	0.413755	0.708701
REH	ASH1L	BRWD3	0.202175	0.28739	0.403102	8	0.478048	0.102662	0.410624	0.681348	0.873286
REH	ATAD2	BRWD3	0.399258	0.499073	0.403102	8	0.804668	0.774671	1.11676	0.264096	0.580717
REH	ATAD2B	BRWD3	0.261943	0.615784	0.403102	8	-1.27648	-1.44861	-1.92693	0.0539883	0.268511
REH	ATRX	BRWD3	0.0128829	0.0705018	0.403102	8	0.997159	0.0818026	0.762941	0.445499	0.731493
REH	BAZ1A	BRWD3	0.334082	0.629135	0.403102	8	-0.778962	-0.734399	-1.07011	0.284571	0.601114
REH	BAZ1B	BRWD3	0.432603	0.665691	0.403102	8	0.887131	-0.0295265	0.606418	0.544237	0.79619
REH	BAZ2A	BRWD3	0.196433	0.396201	0.403102	8	-0.965153	-0.65889	-1.14837	0.250815	0.56719
REH	BAZ2B	BRWD3	0.384292	0.67214	0.403102	8	0.188564	-0.59846	-0.28984	0.771939	0.914727
REH	BPTF	BRWD3	0.175772	0.357229	0.403102	8	-0.276584	-0.740401	-0.719117	0.472069	0.750487
REH	BRD1	BRWD3	0.00388859	0.196813	0.403102	8	0.349294	-1.17264	-0.582196	0.560435	0.806472
REH	BRD2	BRWD3	0.177507	0.381702	0.403102	8	-0.311608	-0.788201	-0.777682	0.436756	0.725877
REH	BRD3	BRWD3	0.419113	0.342527	0.403102	8	1.79464	1.87865	2.59741	0.00939305	0.109527
REH	BRD4	BRWD3	-0.339518	-0.310596	0.403102	8	0.679707	-0.278127	0.28396	0.776441	0.916847
REH	BRD8	BRWD3	0.150018	0.260219	0.403102	8	0.524114	-0.0817367	0.312808	0.754426	0.907514
REH	BRD9	BRWD3	0.0213398	0.121909	0.403102	8	0.515493	-0.374882	0.0994263	0.9208	0.975249
REH	BRDT	BRWD3	0.0230848	0.600476	0.403102	8	-3.26892	-3.8863	-5.0595	4.20357e-07	0.000167027
REH	BRPF1	BRWD3	-0.0983236	0.0547308	0.403102	8	1.03772	-1.07518	-0.0264887	0.978868	0.993823
REH	BRPF3	BRWD3	0.143539	0.35695	0.403102	8	-0.96491	-0.982726	-1.37719	0.168454	0.470342
REH	BRWD1	BRWD3	0.167054	0.370848	0.403102	8	-0.363296	-0.754433	-0.790354	0.429321	0.72052
REH	BRWD3	BRWD3	0.622461	0.403102	0.403102	4	5.24334	5.24334	7.41521	1.21437e-13	3.37767e-10
REH	AIRE	CARM1	0.0207778	0.477779	0.250237	6	-0.222884	-0.594185	-0.577755	0.563429	0.80825
REH	ARID1A	CARM1	-0.234582	0.302668	0.250237	8	-2.1284	-2.22805	-3.08047	0.00206672	0.0480247
REH	ARID1B	CARM1	-0.134848	0.189864	0.250237	8	-0.236749	-0.145915	-0.270585	0.78671	0.921325
REH	ARID2	CARM1	0.067285	0.286627	0.250237	8	0.4776	0.736775	0.858693	0.39051	0.691501
REH	ARID3A	CARM1	-0.400655	0.122413	0.250237	8	-1.49854	-2.12656	-2.56333	0.0103672	0.115115
REH	ARID3B	CARM1	0.296954	0.506728	0.250237	8	0.858482	1.77951	1.86534	0.0621334	0.288007
REH	ARID3C	CARM1	0.0551411	0.435441	0.250237	8	-1.21634	-0.625776	-1.30257	0.192721	0.502111
REH	ARID4A	CARM1	-0.730572	-0.0810852	0.250237	8	-2.82675	-3.31852	-4.34536	1.39046e-05	0.00224728
REH	ARID4B	CARM1	0.295479	0.586766	0.250237	8	0.838787	1.02184	1.31566	0.188287	0.496237
REH	ARID5A	CARM1	0.20385	0.492827	0.250237	8	0.0781432	0.684006	0.538921	0.589941	0.823794
REH	ARID5B	CARM1	0.170826	0.543681	0.250237	8	-0.615945	0.174595	-0.312082	0.754978	0.907651
REH	ASF1A	CARM1	-0.030271	0.289479	0.250237	8	-0.61264	-0.184196	-0.563448	0.57313	0.813938
REH	ASF1B	CARM1	0.022955	0.228908	0.250237	8	0.921898	1.26179	1.5441	0.122565	0.404112
REH	ASH1L	CARM1	-0.0178359	0.28739	0.250237	8	-0.613593	-0.0963817	-0.502028	0.615648	0.837584
REH	ATAD2	CARM1	0.0671297	0.499073	0.250237	8	-1.09551	-0.683778	-1.25815	0.208338	0.521029
REH	ATAD2B	CARM1	0.147375	0.615784	0.250237	8	-0.927932	-0.725054	-1.16884	0.242469	0.558515
REH	ATRX	CARM1	-0.155586	0.0705018	0.250237	8	0.606232	1.10484	1.20991	0.226313	0.540901
REH	BAZ1A	CARM1	0.30629	0.629135	0.250237	8	0.705852	1.03887	1.23371	0.217312	0.531353
REH	BAZ1B	CARM1	0.210738	0.665691	0.250237	8	0.230145	-0.51675	-0.20266	0.839401	0.943487
REH	BAZ2A	CARM1	0.16869	0.396201	0.250237	8	0.593145	1.12035	1.21163	0.225655	0.540262
REH	BAZ2B	CARM1	0.272633	0.67214	0.250237	8	0.523757	0.0418148	0.399919	0.689216	0.877506
REH	BPTF	CARM1	-0.148491	0.357229	0.250237	8	-1.81813	-2.29304	-2.90704	0.00364867	0.0654291
REH	BRD1	CARM1	-0.314059	0.196813	0.250237	8	-1.98315	-2.26952	-3.00709	0.00263763	0.054866
REH	BRD2	CARM1	-0.167896	0.381702	0.250237	8	-2.59318	-2.59896	-3.6714	0.000241229	0.013515
REH	BRD3	CARM1	0.147214	0.342527	0.250237	8	0.448805	1.06208	1.06836	0.28536	0.601788
REH	BRD4	CARM1	-0.74488	-0.310596	0.250237	8	-2.06522	-0.593177	-1.87977	0.0601393	0.282949
REH	BRD8	CARM1	0.197213	0.260219	0.250237	8	2.07434	3.04692	3.62128	0.000293146	0.0150298
REH	BRD9	CARM1	-0.207208	0.121909	0.250237	8	-0.566197	-0.136564	-0.496927	0.619241	0.839646
REH	BRDT	CARM1	0.213674	0.600476	0.250237	8	0.447382	0.0558189	0.355817	0.721978	0.89305
REH	BRPF1	CARM1	-0.548809	0.0547308	0.250237	8	-2.56682	-3.04407	-3.9675	7.26302e-05	0.0064719
REH	BRPF3	CARM1	0.0817829	0.35695	0.250237	8	0.063868	0.307497	0.262595	0.792863	0.923727
REH	BRWD1	CARM1	0.0726857	0.370848	0.250237	8	-0.266257	0.348743	0.0583266	0.953489	0.98526
REH	BRWD3	CARM1	0.003216	0.403102	0.250237	8	-1.33101	-0.800037	-1.50688	0.131843	0.418585
REH	CARM1	CARM1	-0.164522	0.250237	0.250237	4	-1.09465	-1.09465	-1.54807	0.121606	0.402442
REH	AIRE	CBX1	0.0742508	0.477779	0.160425	6	-0.511831	-0.711794	-0.865234	0.386911	0.688704
REH	ARID1A	CBX1	0.0696031	0.302668	0.160425	8	2.14539	0.0831034	1.57578	0.115075	0.391142
REH	ARID1B	CBX1	-0.105375	0.189864	0.160425	8	0.651166	-0.925208	-0.193777	0.846351	0.946534
REH	ARID2	CBX1	-0.00736746	0.286627	0.160425	8	0.0498835	-0.448953	-0.282185	0.777802	0.917441
REH	ARID3A	CBX1	-0.0247606	0.122413	0.160425	8	2.4655	-0.391357	1.46664	0.142474	0.434622
REH	ARID3B	CBX1	0.27961	0.506728	0.160425	7	0.805681	1.45214	1.59652	0.110373	0.383179
REH	ARID3C	CBX1	0.098611	0.435441	0.160425	7	-0.429319	-0.0559963	-0.34317	0.731471	0.897343
REH	ARID4A	CBX1	-0.26631	-0.0810852	0.160425	8	2.10683	-0.584133	1.07671	0.281609	0.598344
REH	ARID4B	CBX1	0.149626	0.586766	0.160425	8	0.389999	0.136274	0.372131	0.709795	0.887244
REH	ARID5A	CBX1	0.151122	0.492827	0.160425	8	0.494067	0.385385	0.621866	0.53403	0.789803
REH	ARID5B	CBX1	0.22827	0.543681	0.160425	8	0.753256	1.3646	1.49755	0.13425	0.422371
REH	ASF1A	CBX1	0.0936138	0.289479	0.160425	8	1.89282	1.16221	2.16023	0.0307549	0.202744
REH	ASF1B	CBX1	0.0146748	0.228908	0.160425	8	1.52061	0.174218	1.19842	0.230752	0.545583
REH	ASH1L	CBX1	0.0396164	0.28739	0.160425	8	0.610312	0.256521	0.612943	0.539914	0.793667
REH	ATAD2	CBX1	0.308505	0.499073	0.160425	8	2.51235	2.30317	3.40509	0.000661418	0.0244361
REH	ATAD2B	CBX1	0.116244	0.615784	0.160425	8	-0.233642	-0.477056	-0.50254	0.615288	0.837391
REH	ATRX	CBX1	-0.195204	0.0705018	0.160425	7	0.612214	-1.26621	-0.462443	0.643763	0.853827
REH	BAZ1A	CBX1	0.212551	0.629135	0.160425	8	0.677825	0.713501	0.983816	0.325206	0.638975
REH	BAZ1B	CBX1	0.122876	0.665691	0.160425	8	0.575005	-0.361758	0.150788	0.880143	0.960329
REH	BAZ2A	CBX1	-0.0284476	0.396201	0.160425	8	-0.98408	-1.27129	-1.59479	0.11076	0.383838
REH	BAZ2B	CBX1	0.117553	0.67214	0.160425	8	0.0763524	-0.622711	-0.386334	0.699249	0.882313
REH	BPTF	CBX1	0.0556713	0.357229	0.160425	8	0.836129	-0.228487	0.429667	0.667438	0.866346
REH	BRD1	CBX1	-0.135716	0.196813	0.160425	7	0.215119	-1.07798	-0.610136	0.541772	0.794734
REH	BRD2	CBX1	0.27187	0.381702	0.160425	7	2.16371	2.00709	2.9492	0.00318599	0.0608597
REH	BRD3	CBX1	-0.0642019	0.342527	0.160425	7	-1.27001	-1.33217	-1.84002	0.0657655	0.296196
REH	BRD4	CBX1	-0.235634	-0.310596	0.160425	8	2.28631	0.822595	2.19832	0.027926	0.193547
REH	BRD8	CBX1	0.0329527	0.260219	0.160425	6	0.588376	0.887252	1.04343	0.296751	0.612624
REH	BRD9	CBX1	-0.0649166	0.121909	0.160425	8	1.2858	0.0213609	0.924303	0.355329	0.663398
REH	BRDT	CBX1	0.176751	0.600476	0.160425	8	0.790121	0.550226	0.947768	0.343247	0.653609
REH	BRPF1	CBX1	-0.174419	0.0547308	0.160425	8	2.35732	0.080184	1.72358	0.0847842	0.335825
REH	BRPF3	CBX1	0.106928	0.35695	0.160425	8	0.83768	0.503657	0.948469	0.342891	0.653306
REH	BRWD1	CBX1	0.0221462	0.370848	0.160425	8	0.326078	-0.404823	-0.0556815	0.955596	0.985993
REH	BRWD3	CBX1	0.0908638	0.403102	0.160425	5	-0.504239	0.278338	-0.159736	0.873089	0.957369
REH	CARM1	CBX1	0.0699285	0.250237	0.160425	8	2.45344	0.211846	1.88464	0.0594786	0.281308
REH	CBX1	CBX1	0.189655	0.160425	0.160425	4	5.13141	5.13141	7.2569	3.96049e-13	9.34677e-10
REH	ARID1A	CBX2	0.305121	0.302668	0.409285	8	1.89499	1.57367	2.45271	0.0141784	0.135515
REH	ARID1B	CBX2	0.0199664	0.189864	0.409285	8	-0.158057	-0.497256	-0.463376	0.643095	0.853453
REH	ARID2	CBX2	-0.0124599	0.286627	0.409285	8	-2.06064	-2.03533	-2.89629	0.00377602	0.066633
REH	ARID3A	CBX2	-0.0296175	0.122413	0.409285	8	0.512192	-0.494527	0.0124909	0.990034	0.997208
REH	ARID3B	CBX2	0.411812	0.506728	0.409285	8	0.172952	1.25698	1.01111	0.311962	0.627171
REH	ARID3C	CBX2	0.422138	0.435441	0.409285	8	0.982807	1.69774	1.89543	0.0580353	0.278207
REH	ARID4A	CBX2	-0.519623	-0.0810852	0.409285	8	-2.06743	-3.03285	-3.60644	0.000310422	0.0155353
REH	ARID4B	CBX2	0.433623	0.586766	0.409285	8	0.445635	0.909305	0.958087	0.338019	0.64928
REH	ARID5A	CBX2	0.271436	0.492827	0.409285	8	-1.02894	-0.239844	-0.897164	0.369632	0.674767
REH	ARID5B	CBX2	0.342975	0.543681	0.409285	8	-0.919981	0.112285	-0.571127	0.567913	0.810849
REH	ASF1A	CBX2	0.148279	0.289479	0.409285	8	-0.542624	-0.0842995	-0.443302	0.657547	0.861204
REH	ASF1B	CBX2	0.0817869	0.228908	0.409285	8	-0.152236	-0.110313	-0.18565	0.852719	0.948968
REH	ASH1L	CBX2	0.190598	0.28739	0.409285	8	0.169655	0.28512	0.321575	0.747775	0.90453
REH	ATAD2	CBX2	0.15158	0.499073	0.409285	8	-2.16648	-1.61122	-2.67124	0.00755717	0.097169
REH	ATAD2B	CBX2	0.2776	0.615784	0.409285	8	-1.36772	-0.933818	-1.62743	0.103645	0.372065
REH	ATRX	CBX2	-0.165324	0.0705018	0.409285	8	-1.07215	-1.21618	-1.61809	0.105642	0.375442
REH	BAZ1A	CBX2	0.248875	0.629135	0.409285	8	-2.07494	-1.3407	-2.41523	0.0157255	0.143185
REH	BAZ1B	CBX2	0.3907	0.665691	0.409285	8	-0.0649312	-0.0939428	-0.112341	0.910553	0.97134
REH	BAZ2A	CBX2	0.371855	0.396201	0.409285	8	0.734594	1.53558	1.60526	0.108437	0.37996
REH	BAZ2B	CBX2	0.381737	0.67214	0.409285	8	-0.169271	-0.230213	-0.282477	0.777577	0.917331
REH	BPTF	CBX2	0.149186	0.357229	0.409285	8	-0.772043	-0.912852	-1.1914	0.233496	0.548677
REH	BRD1	CBX2	-0.106024	0.196813	0.409285	8	-1.01854	-1.87754	-2.04784	0.0405759	0.233076
REH	BRD2	CBX2	0.361012	0.381702	0.409285	8	1.40252	1.32901	1.93148	0.0534232	0.267133
REH	BRD3	CBX2	0.220267	0.342527	0.409285	8	-0.257257	-0.0988689	-0.251819	0.801181	0.92733
REH	BRD4	CBX2	-0.607506	-0.310596	0.409285	8	-1.88679	-1.73643	-2.56201	0.0104069	0.115367
REH	BRD8	CBX2	0.231404	0.260219	0.409285	8	1.15955	1.72365	2.03873	0.0414771	0.235629
REH	BRD9	CBX2	0.127118	0.121909	0.409285	8	1.41561	1.51925	2.07526	0.0379622	0.22512
REH	BRDT	CBX2	0.286789	0.600476	0.409285	8	-0.76387	-0.799757	-1.10565	0.268878	0.585068
REH	BRPF1	CBX2	-0.165777	0.0547308	0.409285	8	-0.0303523	-0.649444	-0.480689	0.630738	0.846076
REH	BRPF3	CBX2	0.30437	0.35695	0.409285	8	0.543492	0.88029	1.00677	0.314048	0.62887
REH	BRWD1	CBX2	0.015509	0.370848	0.409285	8	-2.05249	-2.28543	-3.06737	0.0021595	0.0491898
REH	BRWD3	CBX2	0.101289	0.403102	0.409285	8	-1.83346	-1.37521	-2.26887	0.0232762	0.176399
REH	CARM1	CBX2	0.0399261	0.250237	0.409285	8	-0.688083	-0.785323	-1.04186	0.297479	0.613394
REH	CBX1	CBX2	0.0915102	0.160425	0.409285	8	-0.0740572	1.00489	0.658197	0.510411	0.775354
REH	CBX2	CBX2	0.538854	0.409285	0.409285	4	4.29773	4.29773	6.07791	1.21757e-09	1.23149e-06
REH	ARID1A	CBX3	-0.239902	0.302668	0.0522611	8	-0.205305	-0.873197	-0.762616	0.445692	0.731626
REH	ARID1B	CBX3	-0.471789	0.189864	0.0522611	8	-2.18695	-2.55589	-3.35369	0.000797412	0.0273098
REH	ARID2	CBX3	-0.00830543	0.286627	0.0522611	8	1.29876	1.61136	2.05776	0.0396128	0.230396
REH	ARID3A	CBX3	-0.354731	0.122413	0.0522611	8	0.377046	-0.466601	-0.0633251	0.949508	0.983961
REH	ARID3B	CBX3	0.013145	0.506728	0.0522611	8	-0.161256	0.421837	0.184258	0.853811	0.949218
REH	ARID3C	CBX3	0.120804	0.435441	0.0522611	8	1.24845	2.03583	2.32233	0.0202152	0.163483
REH	ARID4A	CBX3	-0.740956	-0.0810852	0.0522611	8	-1.75755	-2.21449	-2.80866	0.00497486	0.0776126
REH	ARID4B	CBX3	-0.00280953	0.586766	0.0522611	8	-0.14051	-0.27857	-0.296334	0.766975	0.91258
REH	ARID5A	CBX3	0.0263586	0.492827	0.0522611	8	0.348251	0.60199	0.671922	0.501633	0.769577
REH	ARID5B	CBX3	0.0221238	0.543681	0.0522611	8	-0.107482	0.292413	0.130766	0.89596	0.966373
REH	ASF1A	CBX3	-0.153243	0.289479	0.0522611	8	0.211077	0.194592	0.286851	0.774226	0.915793
REH	ASF1B	CBX3	-0.275316	0.228908	0.0522611	8	-0.379786	-0.481695	-0.609159	0.542419	0.795052
REH	ASH1L	CBX3	-0.122981	0.28739	0.0522611	8	-0.0897501	0.323606	0.165361	0.86866	0.95544
REH	ATAD2	CBX3	0.0756498	0.499073	0.0522611	8	1.1217	1.16482	1.61681	0.105918	0.37584
REH	ATAD2B	CBX3	0.188934	0.615784	0.0522611	8	1.74383	1.67281	2.41593	0.015695	0.143112
REH	ATRX	CBX3	-0.280046	0.0705018	0.0522611	8	0.89546	0.916381	1.28117	0.200136	0.511219
REH	BAZ1A	CBX3	0.0342215	0.629135	0.0522611	8	-0.0330563	-0.0850727	-0.0835298	0.93343	0.979258
REH	BAZ1B	CBX3	-0.064442	0.665691	0.0522611	8	-0.204463	-1.63624	-1.30157	0.193062	0.502479
REH	BAZ2A	CBX3	0.00140988	0.396201	0.0522611	8	0.786885	1.0635	1.30842	0.190731	0.499669
REH	BAZ2B	CBX3	0.0884014	0.67214	0.0522611	8	0.914891	0.192656	0.783154	0.433536	0.723552
REH	BPTF	CBX3	-0.222451	0.357229	0.0522611	8	-0.679065	-1.40687	-1.47498	0.140217	0.431148
REH	BRD1	CBX3	-0.285332	0.196813	0.0522611	8	-0.360148	-0.375823	-0.52041	0.602778	0.830794
REH	BRD2	CBX3	-0.00418935	0.381702	0.0522611	8	0.706309	0.909422	1.14249	0.253248	0.569798
REH	BRD3	CBX3	-0.110847	0.342527	0.0522611	8	-0.682354	-0.019943	-0.496599	0.619472	0.839746
REH	BRD4	CBX3	-0.629584	-0.310596	0.0522611	8	-0.486976	1.62571	0.805205	0.420702	0.714028
REH	BRD8	CBX3	-0.209081	0.260219	0.0522611	8	-0.860585	0.283272	-0.408222	0.683111	0.874373
REH	BRD9	CBX3	-0.312712	0.121909	0.0522611	8	-0.464246	0.00686778	-0.323415	0.746381	0.903931
REH	BRDT	CBX3	0.000545904	0.600476	0.0522611	8	0.093844	-0.353886	-0.183877	0.85411	0.949348
REH	BRPF1	CBX3	-0.610486	0.0547308	0.0522611	8	-1.39791	-2.20033	-2.54434	0.0109484	0.118179
REH	BRPF3	CBX3	-0.0467013	0.35695	0.0522611	8	0.477938	0.687157	0.823847	0.410026	0.705933
REH	BRWD1	CBX3	-0.0571968	0.370848	0.0522611	8	0.156847	0.506354	0.468954	0.639103	0.850971
REH	BRWD3	CBX3	-0.119491	0.403102	0.0522611	8	-1.12692	-0.355402	-1.04816	0.294565	0.610408
REH	CARM1	CBX3	-0.306062	0.250237	0.0522611	8	-0.306646	-1.05028	-0.959493	0.337311	0.648794
REH	CBX1	CBX3	-0.161668	0.160425	0.0522611	8	-0.558199	1.68117	0.794059	0.427161	0.719013
REH	CBX2	CBX3	-0.100091	0.409285	0.0522611	8	-0.179583	-0.297318	-0.33722	0.735951	0.899227
REH	CBX3	CBX3	-0.0460377	0.0522611	0.0522611	4	5.31569	5.31569	7.51751	5.58273e-14	1.67224e-10
REH	ARID1A	CBX4	0.0544698	0.302668	0.420671	8	-0.722471	-1.35294	-1.46754	0.142229	0.434334
REH	ARID1B	CBX4	0.0165152	0.189864	0.420671	8	-0.137971	-0.810116	-0.670398	0.502604	0.770251
REH	ARID2	CBX4	0.0729991	0.286627	0.420671	8	-1.13913	-1.43782	-1.82218	0.0684274	0.302414
REH	ARID3A	CBX4	-0.0986555	0.122413	0.420671	8	-0.168074	-1.14964	-0.931762	0.35146	0.660147
REH	ARID3B	CBX4	0.34292	0.506728	0.420671	8	-0.638575	0.0243841	-0.434299	0.664072	0.864614
REH	ARID3C	CBX4	0.381828	0.435441	0.420671	8	0.563704	0.772134	0.94458	0.344873	0.654966
REH	ARID4A	CBX4	-0.390297	-0.0810852	0.420671	8	-0.675949	-1.6662	-1.65615	0.0976914	0.361628
REH	ARID4B	CBX4	0.500694	0.586766	0.420671	8	1.21756	1.11649	1.65042	0.0988568	0.363457
REH	ARID5A	CBX4	0.431403	0.492827	0.420671	8	0.742201	0.992556	1.22666	0.219951	0.534273
REH	ARID5B	CBX4	0.414127	0.543681	0.420671	8	0.0244918	0.528606	0.3911	0.695724	0.880574
REH	ASF1A	CBX4	0.394432	0.289479	0.420671	8	2.19829	2.27144	3.16058	0.00157457	0.0406996
REH	ASF1B	CBX4	0.164081	0.228908	0.420671	8	0.662606	0.608617	0.898891	0.368711	0.673971
REH	ASH1L	CBX4	0.152696	0.28739	0.420671	8	-0.234724	-0.534669	-0.544043	0.586412	0.821835
REH	ATAD2	CBX4	0.279917	0.499073	0.420671	8	-0.662632	-0.68921	-0.955897	0.339124	0.650126
REH	ATAD2B	CBX4	0.348784	0.615784	0.420671	8	-0.488687	-0.676335	-0.823795	0.410056	0.705949
REH	ATRX	CBX4	-0.153331	0.0705018	0.420671	8	-0.940852	-1.0958	-1.44013	0.149831	0.445035
REH	BAZ1A	CBX4	0.407242	0.629135	0.420671	8	-0.179077	-0.0601229	-0.16914	0.865686	0.95425
REH	BAZ1B	CBX4	0.417956	0.665691	0.420671	8	0.498202	-0.552796	-0.0386035	0.969206	0.990601
REH	BAZ2A	CBX4	0.351816	0.396201	0.420671	8	0.566972	0.921742	1.05268	0.292488	0.608411
REH	BAZ2B	CBX4	0.49981	0.67214	0.420671	8	1.21281	0.337571	1.09629	0.272954	0.589474
REH	BPTF	CBX4	0.135101	0.357229	0.420671	8	-0.799263	-1.46471	-1.60087	0.109406	0.381674
REH	BRD1	CBX4	0.0532815	0.196813	0.420671	8	0.649288	-0.509306	0.098982	0.921153	0.975393
REH	BRD2	CBX4	0.403138	0.381702	0.420671	8	1.83409	1.40798	2.2925	0.0218771	0.170818
REH	BRD3	CBX4	0.475581	0.342527	0.420671	8	2.25163	2.49289	3.35488	0.000794002	0.0272306
REH	BRD4	CBX4	-0.481988	-0.310596	0.420671	8	-0.423924	0.131195	-0.206991	0.836017	0.94224
REH	BRD8	CBX4	0.160584	0.260219	0.420671	8	0.582049	0.601762	0.837081	0.402547	0.700359
REH	BRD9	CBX4	-0.0461365	0.121909	0.420671	8	-0.233589	-0.609811	-0.596374	0.550925	0.800225
REH	BRDT	CBX4	0.351012	0.600476	0.420671	8	0.141097	-0.742515	-0.425267	0.670642	0.868061
REH	BRPF1	CBX4	-0.33735	0.0547308	0.420671	8	-1.69729	-2.9605	-3.29355	0.000989295	0.0311802
REH	BRPF3	CBX4	0.23973	0.35695	0.420671	8	-0.0350867	-0.222896	-0.182421	0.855252	0.94982
REH	BRWD1	CBX4	0.283202	0.370848	0.420671	8	0.650435	0.363383	0.716878	0.473449	0.751222
REH	BRWD3	CBX4	0.351432	0.403102	0.420671	8	0.752609	0.81381	1.10763	0.268024	0.584222
REH	CARM1	CBX4	-0.022737	0.250237	0.420671	8	-1.14906	-1.52772	-1.89276	0.0583894	0.278954
REH	CBX1	CBX4	-0.0211432	0.160425	0.420671	8	-1.3477	-0.771616	-1.49858	0.133982	0.422004
REH	CBX2	CBX4	0.302067	0.409285	0.420671	8	0.472731	-0.0200951	0.320062	0.748922	0.904832
REH	CBX3	CBX4	-0.133744	0.0522611	0.420671	8	-0.666211	-0.608301	-0.901216	0.367473	0.672978
REH	CBX4	CBX4	0.453413	0.420671	0.420671	4	2.53952	2.53952	3.59142	0.000328879	0.0160483
REH	AIRE	CBX5	0.0240669	0.477779	0.25341	6	-1.23219	-0.742143	-1.39606	0.162696	0.462665
REH	ARID1A	CBX5	0.0186941	0.302668	0.25341	8	0.247472	0.280691	0.373468	0.7088	0.88696
REH	ARID1B	CBX5	-0.164913	0.189864	0.25341	8	-0.882242	-1.20322	-1.47465	0.140307	0.431289
REH	ARID2	CBX5	0.131841	0.286627	0.25341	8	0.923293	1.00292	1.36204	0.173186	0.476211
REH	ARID3A	CBX5	-0.330077	0.122413	0.25341	8	-1.37833	-1.75188	-2.2134	0.0268703	0.189724
REH	ARID3B	CBX5	0.303027	0.506728	0.25341	8	0.413346	1.72476	1.51187	0.130567	0.41675
REH	ARID3C	CBX5	0.115866	0.435441	0.25341	8	-0.89399	-0.243916	-0.804621	0.421038	0.714271
REH	ARID4A	CBX5	-0.413459	-0.0810852	0.25341	8	-0.245961	-0.988743	-0.873067	0.382626	0.685112
REH	ARID4B	CBX5	0.298655	0.586766	0.25341	8	0.444853	0.986357	1.01202	0.31153	0.626916
REH	ARID5A	CBX5	0.16593	0.492827	0.25341	8	-0.729205	0.13406	-0.42083	0.673879	0.869827
REH	ARID5B	CBX5	0.281362	0.543681	0.25341	8	-0.0212226	1.16303	0.807382	0.419447	0.71307
REH	ASF1A	CBX5	0.128875	0.289479	0.25341	8	0.649145	0.896384	1.09285	0.274458	0.591035
REH	ASF1B	CBX5	-0.135922	0.228908	0.25341	8	-1.09614	-0.987992	-1.4737	0.140562	0.431661
REH	ASH1L	CBX5	-0.061782	0.28739	0.25341	8	-1.23017	-1.1097	-1.65454	0.0980187	0.362019
REH	ATAD2	CBX5	0.0614303	0.499073	0.25341	8	-1.68264	-0.999482	-1.89654	0.0578882	0.277964
REH	ATAD2B	CBX5	0.23949	0.615784	0.25341	8	-0.323203	0.24643	-0.0542865	0.956707	0.986434
REH	ATRX	CBX5	-0.172551	0.0705018	0.25341	8	-0.0719529	0.126704	0.038715	0.969118	0.990563
REH	BAZ1A	CBX5	0.138793	0.629135	0.25341	8	-1.58905	-0.760653	-1.66149	0.0966144	0.359174
REH	BAZ1B	CBX5	0.067794	0.665691	0.25341	8	-1.97183	-2.13637	-2.90494	0.00367325	0.065628
REH	BAZ2A	CBX5	0.413091	0.396201	0.25341	8	2.74114	3.50196	4.41453	1.01228e-05	0.00181232
REH	BAZ2B	CBX5	0.199633	0.67214	0.25341	8	-0.668282	-0.747477	-1.00109	0.316782	0.63131
REH	BPTF	CBX5	0.0615094	0.357229	0.25341	8	-0.174567	-0.256872	-0.305073	0.76031	0.909612
REH	BRD1	CBX5	-0.194071	0.196813	0.25341	8	-1.04485	-1.68599	-1.931	0.0534834	0.267361
REH	BRD2	CBX5	-0.0453553	0.381702	0.25341	8	-1.45474	-1.55687	-2.12953	0.0332107	0.211104
REH	BRD3	CBX5	-0.0210375	0.342527	0.25341	8	-1.40652	-1.11017	-1.77957	0.0751471	0.316811
REH	BRD4	CBX5	-0.581553	-0.310596	0.25341	8	-1.17688	-0.0469547	-0.865379	0.386831	0.688654
REH	BRD8	CBX5	0.124449	0.260219	0.25341	8	1.07713	1.64255	1.9231	0.0544669	0.269805
REH	BRD9	CBX5	-0.191607	0.121909	0.25341	8	-0.874445	-0.751241	-1.14953	0.250336	0.566707
REH	BRDT	CBX5	0.101543	0.600476	0.25341	8	-1.24357	-1.37888	-1.85435	0.0636892	0.291734
REH	BRPF1	CBX5	-0.303689	0.0547308	0.25341	8	-0.549922	-1.61441	-1.53042	0.125913	0.40951
REH	BRPF3	CBX5	0.146297	0.35695	0.25341	8	0.347122	0.619131	0.683244	0.494453	0.764788
REH	BRWD1	CBX5	0.0604578	0.370848	0.25341	8	-0.411944	-0.135265	-0.386936	0.698804	0.882127
REH	BRWD3	CBX5	0.292422	0.403102	0.25341	8	1.32275	1.91519	2.28957	0.0220465	0.171526
REH	CARM1	CBX5	-0.141827	0.250237	0.25341	8	-1.03254	-0.744501	-1.25655	0.208915	0.521539
REH	CBX1	CBX5	-0.0417566	0.160425	0.25341	7	-0.948209	-0.0879904	-0.732703	0.463739	0.744358
REH	CBX2	CBX5	0.225943	0.409285	0.25341	8	0.857509	1.0655	1.35977	0.173903	0.477333
REH	CBX3	CBX5	-0.330662	0.0522611	0.25341	8	-1.69409	-1.40395	-2.19065	0.0284771	0.195432
REH	CBX4	CBX5	0.15047	0.420671	0.25341	8	-0.167471	0.378469	0.149199	0.881397	0.960767
REH	CBX5	CBX5	0.3049	0.25341	0.25341	4	4.71447	4.71447	6.66727	2.60602e-11	4.05913e-08
REH	ARID1A	CBX6	0.317384	0.302668	0.51597	8	1.49747	1.35572	2.01751	0.0436427	0.241974
REH	ARID1B	CBX6	0.050201	0.189864	0.51597	8	-0.148734	-0.895305	-0.738248	0.460364	0.74184
REH	ARID2	CBX6	0.373879	0.286627	0.51597	8	1.55474	1.52628	2.1786	0.0293611	0.198493
REH	ARID3A	CBX6	0.131215	0.122413	0.51597	8	2.04387	0.835918	2.03632	0.0417183	0.236568
REH	ARID3B	CBX6	0.410869	0.506728	0.51597	8	-0.350128	0.618146	0.189518	0.849687	0.947693
REH	ARID3C	CBX6	0.363418	0.435441	0.51597	8	-0.13785	0.308469	0.120646	0.903972	0.969128
REH	ARID4A	CBX6	-0.322155	-0.0810852	0.51597	8	-0.0675845	-1.75031	-1.28545	0.198636	0.509229
REH	ARID4B	CBX6	0.3245	0.586766	0.51597	8	-1.28411	-1.04338	-1.64579	0.0998077	0.365205
REH	ARID5A	CBX6	0.204178	0.492827	0.51597	8	-2.25685	-1.73919	-2.82562	0.0047189	0.0751857
REH	ARID5B	CBX6	0.251446	0.543681	0.51597	8	-2.21738	-1.51347	-2.63811	0.0083369	0.102281
REH	ASF1A	CBX6	0.147476	0.289479	0.51597	8	-0.930035	-0.810023	-1.23041	0.218545	0.532733
REH	ASF1B	CBX6	0.142878	0.228908	0.51597	8	0.0511525	-0.107325	-0.0397202	0.968316	0.990273
REH	ASH1L	CBX6	0.202474	0.28739	0.51597	8	-0.243261	-0.234018	-0.337488	0.735749	0.899187
REH	ATAD2	CBX6	0.361845	0.499073	0.51597	8	-0.205753	-0.0632096	-0.190185	0.849164	0.94749
REH	ATAD2B	CBX6	0.53733	0.615784	0.51597	8	0.856788	1.15728	1.42416	0.1544	0.451088
REH	ATRX	CBX6	-0.0164114	0.0705018	0.51597	8	0.152714	-0.212327	-0.0421526	0.966377	0.9895
REH	BAZ1A	CBX6	0.480082	0.629135	0.51597	8	-0.0875464	0.529603	0.312581	0.754599	0.907514
REH	BAZ1B	CBX6	0.423587	0.665691	0.51597	8	-0.00223529	-0.527596	-0.374647	0.707923	0.886627
REH	BAZ2A	CBX6	0.291897	0.396201	0.51597	8	-0.625063	-0.0463827	-0.474784	0.634941	0.848185
REH	BAZ2B	CBX6	0.367276	0.67214	0.51597	8	-0.908561	-1.04182	-1.37913	0.167856	0.46945
REH	BPTF	CBX6	0.198935	0.357229	0.51597	8	-0.492557	-0.848782	-0.94847	0.34289	0.653306
REH	BRD1	CBX6	0.296554	0.196813	0.51597	8	2.70871	1.74321	3.14798	0.001644	0.0418689
REH	BRD2	CBX6	0.386974	0.381702	0.51597	8	0.94528	0.890539	1.29812	0.194246	0.503822
REH	BRD3	CBX6	0.208822	0.342527	0.51597	8	-0.855314	-0.840291	-1.19897	0.230538	0.545342
REH	BRD4	CBX6	-0.30813	-0.310596	0.51597	7	1.37201	1.43308	1.9835	0.0473116	0.252033
REH	BRD8	CBX6	0.24785	0.260219	0.51597	8	0.974598	1.03885	1.42373	0.154526	0.451281
REH	BRD9	CBX6	-0.0208311	0.121909	0.51597	8	-0.144526	-0.90843	-0.744552	0.456543	0.739126
REH	BRDT	CBX6	0.420467	0.600476	0.51597	8	0.365382	-0.00384304	0.255646	0.798224	0.926256
REH	BRPF1	CBX6	-0.0652344	0.0547308	0.51597	8	0.733821	-0.529525	0.144459	0.885138	0.962233
REH	BRPF3	CBX6	0.238589	0.35695	0.51597	8	-0.607748	-0.409555	-0.719342	0.47193	0.750437
REH	BRWD1	CBX6	0.328357	0.370848	0.51597	8	0.651902	0.431815	0.766303	0.443496	0.73009
REH	BRWD3	CBX6	0.37959	0.403102	0.51597	8	0.498398	0.812101	0.926663	0.354102	0.662378
REH	CARM1	CBX6	0.125946	0.250237	0.51597	8	-0.183047	-0.363202	-0.386256	0.699307	0.882313
REH	CBX1	CBX6	0.200379	0.160425	0.51597	6	0.234102	0.714805	0.670979	0.502234	0.769901
REH	CBX2	CBX6	0.147575	0.409285	0.51597	8	-1.67705	-2.03789	-2.62686	0.00861769	0.104322
REH	CBX3	CBX6	0.0727735	0.0522611	0.51597	8	1.10824	0.872469	1.40057	0.161342	0.460775
REH	CBX4	CBX6	0.271082	0.420671	0.51597	8	-0.804595	-0.522374	-0.938309	0.348086	0.657573
REH	CBX5	CBX6	0.157729	0.25341	0.51597	8	0.128471	-0.446326	-0.224758	0.822168	0.936787
REH	CBX6	CBX6	0.393288	0.51597	0.51597	4	0.531455	0.531455	0.751591	0.452297	0.736086
REH	AIRE	CBX7	0.384988	0.477779	0.515331	6	0.0225994	0.500578	0.369942	0.711425	0.888127
REH	ARID1A	CBX7	0.115271	0.302668	0.515331	8	-0.726868	-0.989321	-1.21353	0.224928	0.539544
REH	ARID1B	CBX7	-0.0332306	0.189864	0.515331	8	-1.28254	-1.46241	-1.94097	0.0522617	0.264549
REH	ARID2	CBX7	0.319989	0.286627	0.515331	8	0.881532	0.930729	1.28146	0.200031	0.511037
REH	ARID3A	CBX7	-0.025008	0.122413	0.515331	8	0.0452988	-0.85388	-0.571754	0.567489	0.81052
REH	ARID3B	CBX7	0.431387	0.506728	0.515331	8	-0.289041	0.668293	0.268172	0.788567	0.922124
REH	ARID3C	CBX7	0.448204	0.435441	0.515331	8	0.606623	1.02614	1.15454	0.24828	0.564573
REH	ARID4A	CBX7	-0.258838	-0.0810852	0.515331	8	0.393179	-0.564399	-0.121071	0.903635	0.968875
REH	ARID4B	CBX7	0.490902	0.586766	0.515331	8	0.272347	0.555655	0.585486	0.558221	0.804974
REH	ARID5A	CBX7	0.31922	0.492827	0.515331	8	-1.19131	-0.552398	-1.23299	0.217581	0.531731
REH	ARID5B	CBX7	0.551012	0.543681	0.515331	8	0.699215	1.35062	1.44945	0.147212	0.441243
REH	ASF1A	CBX7	0.333895	0.289479	0.515331	8	0.835815	1.2664	1.48649	0.137149	0.426719
REH	ASF1B	CBX7	0.138462	0.228908	0.515331	8	-0.125033	-0.115152	-0.169836	0.865139	0.954
REH	ASH1L	CBX7	0.0352051	0.28739	0.515331	8	-2.04835	-2.01401	-2.87252	0.00407209	0.0694776
REH	ATAD2	CBX7	0.425257	0.499073	0.515331	8	0.24015	0.419539	0.466471	0.640879	0.851941
REH	ATAD2B	CBX7	0.224432	0.615784	0.515331	8	-2.69089	-2.38129	-3.58658	0.000335047	0.0162273
REH	ATRX	CBX7	0.0317192	0.0705018	0.515331	8	0.578759	0.527182	0.782018	0.434204	0.723983
REH	BAZ1A	CBX7	0.425741	0.629135	0.515331	8	-0.734699	-0.392917	-0.797345	0.425251	0.717869
REH	BAZ1B	CBX7	0.328812	0.665691	0.515331	8	-1.37819	-1.8061	-2.25164	0.0243451	0.180485
REH	BAZ2A	CBX7	0.338702	0.396201	0.515331	8	-0.318154	0.421938	0.0733864	0.941499	0.981909
REH	BAZ2B	CBX7	0.495211	0.67214	0.515331	8	0.294173	0.103808	0.281415	0.778392	0.917734
REH	BPTF	CBX7	0.327295	0.357229	0.515331	8	0.721197	0.50443	0.866649	0.386134	0.68825
REH	BRD1	CBX7	-0.00579695	0.196813	0.515331	8	-0.445273	-1.25384	-1.20145	0.229575	0.544355
REH	BRD2	CBX7	0.22543	0.381702	0.515331	8	-0.610197	-0.821275	-1.0122	0.311441	0.626846
REH	BRD3	CBX7	0.0010382	0.342527	0.515331	8	-2.87138	-2.90967	-4.08782	4.35442e-05	0.00475627
REH	BRD4	CBX7	-0.513545	-0.310596	0.515331	8	-1.0098	-0.910356	-1.35776	0.174541	0.478195
REH	BRD8	CBX7	0.131372	0.260219	0.515331	8	-0.435258	-0.0228166	-0.323908	0.746008	0.903802
REH	BRD9	CBX7	-0.134762	0.121909	0.515331	8	-1.54217	-1.79964	-2.36302	0.0181269	0.154304
REH	BRDT	CBX7	0.605383	0.600476	0.515331	8	2.04415	1.69504	2.64401	0.00819304	0.101362
REH	BRPF1	CBX7	-0.102126	0.0547308	0.515331	8	0.0144258	-0.345379	-0.234019	0.81497	0.933615
REH	BRPF3	CBX7	0.340626	0.35695	0.515331	8	0.541249	0.708833	0.883942	0.376728	0.680599
REH	BRWD1	CBX7	0.217459	0.370848	0.515331	8	-0.68079	-0.69904	-0.975687	0.329219	0.642516
REH	BRWD3	CBX7	0.203698	0.403102	0.515331	8	-1.36761	-1.14167	-1.77433	0.076008	0.318361
REH	CARM1	CBX7	0.0956498	0.250237	0.515331	8	-0.611002	-0.712883	-0.936128	0.349207	0.65841
REH	CBX1	CBX7	-0.00381588	0.160425	0.515331	8	-1.52707	-0.657271	-1.54457	0.122451	0.403936
REH	CBX2	CBX7	0.306914	0.409285	0.515331	8	-0.100495	-0.121508	-0.15698	0.875261	0.958278
REH	CBX3	CBX7	-0.0627694	0.0522611	0.515331	8	-0.436599	-0.284004	-0.509544	0.610371	0.834777
REH	CBX4	CBX7	0.304232	0.420671	0.515331	8	-0.529145	-0.216788	-0.527455	0.597878	0.828327
REH	CBX5	CBX7	0.252156	0.25341	0.515331	8	0.994056	0.655008	1.16606	0.243589	0.559673
REH	CBX6	CBX7	0.245987	0.51597	0.515331	8	-1.42531	-1.37274	-1.97852	0.0478703	0.253442
REH	CBX7	CBX7	0.5288	0.515331	0.515331	4	1.94099	1.94099	2.74498	0.00605155	0.0863335
REH	AIRE	CBX8	0.471194	0.477779	0.476079	6	0.873423	0.751971	1.14933	0.250421	0.566795
REH	ARID1A	CBX8	0.199744	0.302668	0.476079	8	0.392554	-0.447347	-0.0387439	0.969095	0.990563
REH	ARID1B	CBX8	0.164193	0.189864	0.476079	8	0.965902	0.141513	0.783061	0.433591	0.723566
REH	ARID2	CBX8	0.0842828	0.286627	0.476079	8	-1.44228	-1.91137	-2.37138	0.0177216	0.152588
REH	ARID3A	CBX8	-0.136517	0.122413	0.476079	8	-1.11106	-2.58365	-2.61255	0.00898685	0.106865
REH	ARID3B	CBX8	0.433732	0.506728	0.476079	8	0.0639338	0.384259	0.31692	0.751304	0.906032
REH	ARID3C	CBX8	0.494815	0.435441	0.476079	8	1.27599	1.29661	1.81911	0.068895	0.303204
REH	ARID4A	CBX8	-0.2377	-0.0810852	0.476079	8	0.76125	-0.768482	-0.00511376	0.99592	0.998703
REH	ARID4B	CBX8	0.47736	0.586766	0.476079	8	0.386957	0.14271	0.374531	0.708009	0.886669
REH	ARID5A	CBX8	0.44058	0.492827	0.476079	8	0.367518	0.392316	0.537283	0.591072	0.824459
REH	ARID5B	CBX8	0.513641	0.543681	0.476079	8	0.525884	0.904376	1.01135	0.311851	0.627163
REH	ASF1A	CBX8	0.312785	0.289479	0.476079	8	0.734664	0.790716	1.07861	0.280763	0.597614
REH	ASF1B	CBX8	0.20298	0.228908	0.476079	8	0.676184	0.252899	0.656961	0.511206	0.77575
REH	ASH1L	CBX8	0.248743	0.28739	0.476079	8	0.515207	0.0129614	0.373471	0.708798	0.88696
REH	ATAD2	CBX8	0.545063	0.499073	0.476079	8	1.74769	1.58926	2.35958	0.0182956	0.155011
REH	ATAD2B	CBX8	0.545589	0.615784	0.476079	8	1.15644	0.657665	1.28277	0.199574	0.510471
REH	ATRX	CBX8	-0.239306	0.0705018	0.476079	8	-2.20164	-2.89853	-3.60637	0.000310515	0.0155353
REH	BAZ1A	CBX8	0.587355	0.629135	0.476079	8	1.30908	1.08466	1.69263	0.0905254	0.34766
REH	BAZ1B	CBX8	0.51659	0.665691	0.476079	8	1.0868	-0.00304141	0.766336	0.443476	0.73009
REH	BAZ2A	CBX8	0.204938	0.396201	0.476079	8	-1.45957	-1.26032	-1.92325	0.0544488	0.269791
REH	BAZ2B	CBX8	0.499207	0.67214	0.476079	8	0.740508	-0.0480458	0.489645	0.624385	0.843017
REH	BPTF	CBX8	0.20924	0.357229	0.476079	8	-0.478196	-1.21261	-1.19558	0.23186	0.546593
REH	BRD1	CBX8	0.0479417	0.196813	0.476079	8	0.294729	-1.17158	-0.620029	0.535239	0.790676
REH	BRD2	CBX8	0.444008	0.381702	0.476079	8	1.87488	1.13766	2.13018	0.0331565	0.21088
REH	BRD3	CBX8	0.435571	0.342527	0.476079	8	1.48449	1.38962	2.0323	0.0421228	0.237771
REH	BRD4	CBX8	-0.345622	-0.310596	0.476079	8	0.515972	0.356265	0.616765	0.53739	0.792082
REH	BRD8	CBX8	0.124429	0.260219	0.476079	8	-0.149442	-0.416676	-0.400306	0.688931	0.877338
REH	BRD9	CBX8	0.0585293	0.121909	0.476079	8	0.56519	-0.124409	0.311679	0.755284	0.907779
REH	BRDT	CBX8	0.60517	0.600476	0.476079	8	2.32041	1.49397	2.69717	0.00699306	0.0930308
REH	BRPF1	CBX8	-0.171822	0.0547308	0.476079	8	-0.199954	-1.5023	-1.20367	0.228715	0.543463
REH	BRPF3	CBX8	0.200565	0.35695	0.476079	8	-0.852124	-1.2468	-1.48416	0.137766	0.427644
REH	BRWD1	CBX8	0.323828	0.370848	0.476079	8	0.617191	0.0361662	0.461993	0.644086	0.85404
REH	BRWD3	CBX8	0.48367	0.403102	0.476079	8	1.75227	1.62777	2.39005	0.0168461	0.148318
REH	CARM1	CBX8	0.430481	0.250237	0.476079	8	3.36951	2.48754	4.14156	3.44954e-05	0.0040643
REH	CBX1	CBX8	-0.00222552	0.160425	0.476079	8	-0.931167	-0.837362	-1.25054	0.211103	0.523904
REH	CBX2	CBX8	0.328725	0.409285	0.476079	8	0.506051	-0.381254	0.0882451	0.929682	0.978031
REH	CBX3	CBX8	0.0973033	0.0522611	0.476079	8	1.43697	1.04939	1.75812	0.0787278	0.323467
REH	CBX4	CBX8	0.404397	0.420671	0.476079	8	0.798805	0.57222	0.969461	0.332315	0.645035
REH	CBX5	CBX8	0.22744	0.25341	0.476079	8	0.795223	-0.0216935	0.546968	0.584401	0.820747
REH	CBX6	CBX8	0.415079	0.51597	0.476079	8	0.490726	0.127221	0.436955	0.662144	0.863616
REH	CBX7	CBX8	0.185073	0.515331	0.476079	8	-2.07905	-2.43637	-3.19289	0.00140858	0.0380156
REH	CBX8	CBX8	0.497753	0.476079	0.476079	4	1.47921	1.47921	2.09192	0.0364455	0.220919
REH	AIRE	CDYL	0.626585	0.477779	0.776926	6	0.660524	0.527875	0.840326	0.400726	0.698915
REH	ARID1A	CDYL	0.396465	0.302668	0.776926	8	0.688707	-0.264044	0.300282	0.763962	0.911251
REH	ARID1B	CDYL	0.335605	0.189864	0.776926	8	0.552566	0.201338	0.533091	0.593971	0.826275
REH	ARID2	CDYL	0.512638	0.286627	0.776926	8	1.32572	0.805965	1.50733	0.131726	0.418406
REH	ARID3A	CDYL	0.147119	0.122413	0.776926	8	0.381713	-1.0234	-0.453738	0.650017	0.857166
REH	ARID3B	CDYL	0.681277	0.506728	0.776926	8	0.370519	0.804406	0.830797	0.406088	0.703217
REH	ARID3C	CDYL	0.414401	0.435441	0.776926	8	-1.37303	-1.80144	-2.24469	0.0247877	0.182157
REH	ARID4A	CDYL	-0.155441	-0.0810852	0.776926	8	0.591454	-1.14664	-0.392579	0.694631	0.880067
REH	ARID4B	CDYL	0.713508	0.586766	0.776926	8	0.340087	0.370089	0.502171	0.615548	0.83755
REH	ARID5A	CDYL	0.58192	0.492827	0.776926	8	-0.20862	-0.305664	-0.363654	0.716117	0.890492
REH	ARID5B	CDYL	0.599425	0.543681	0.776926	8	-0.555184	-0.410294	-0.682696	0.494799	0.764914
REH	ASF1A	CDYL	0.361868	0.289479	0.776926	8	-0.852607	-0.717219	-1.11003	0.266984	0.583393
REH	ASF1B	CDYL	0.315263	0.228908	0.776926	8	0.283155	-0.321035	-0.0267852	0.978631	0.993823
REH	ASH1L	CDYL	0.351996	0.28739	0.776926	8	-0.644644	-0.942639	-1.12238	0.261701	0.578114
REH	ATAD2	CDYL	0.641081	0.499073	0.776926	8	0.599536	0.417745	0.719327	0.47194	0.750437
REH	ATAD2B	CDYL	0.677406	0.615784	0.776926	8	0.132457	-0.204368	-0.0508486	0.959446	0.987154
REH	ATRX	CDYL	0.0923038	0.0705018	0.776926	8	0.162377	-0.73899	-0.407727	0.683474	0.874542
REH	BAZ1A	CDYL	0.775362	0.629135	0.776926	8	1.03804	0.863566	1.34464	0.178742	0.483835
REH	BAZ1B	CDYL	0.687566	0.665691	0.776926	8	0.268796	-0.655572	-0.273492	0.784475	0.920617
REH	BAZ2A	CDYL	0.632018	0.396201	0.776926	8	0.927215	1.22732	1.52349	0.127637	0.412191
REH	BAZ2B	CDYL	0.838941	0.67214	0.776926	8	1.60566	1.01734	1.85475	0.0636324	0.29165
REH	BPTF	CDYL	0.455308	0.357229	0.776926	8	0.540085	-0.710459	-0.120473	0.904109	0.969208
REH	BRD1	CDYL	0.430094	0.196813	0.776926	8	2.80233	1.27751	2.88488	0.00391566	0.0680544
REH	BRD2	CDYL	0.501677	0.381702	0.776926	8	0.707363	-0.28414	0.299264	0.764738	0.911577
REH	BRD3	CDYL	0.53815	0.342527	0.776926	8	1.12989	0.375327	1.06435	0.287171	0.603373
REH	BRD4	CDYL	-0.378099	-0.310596	0.776926	8	0.0323856	-0.628464	-0.421491	0.673396	0.869613
REH	BRD8	CDYL	0.317891	0.260219	0.776926	8	0.439767	-0.259416	0.127527	0.898523	0.967141
REH	BRD9	CDYL	0.113027	0.121909	0.776926	8	-0.160151	-1.26125	-1.00508	0.314858	0.629775
REH	BRDT	CDYL	0.809452	0.600476	0.776926	8	2.13474	1.35788	2.46965	0.0135244	0.131912
REH	BRPF1	CDYL	0.0970142	0.0547308	0.776926	8	0.308431	-0.216455	0.0650371	0.948144	0.983734
REH	BRPF3	CDYL	0.482403	0.35695	0.776926	8	0.532026	-0.266297	0.187899	0.850956	0.948022
REH	BRWD1	CDYL	0.366287	0.370848	0.776926	8	-0.825724	-1.52867	-1.66481	0.0959514	0.357973
REH	BRWD3	CDYL	0.605875	0.403102	0.776926	8	1.45371	0.874867	1.64655	0.0996503	0.364869
REH	CARM1	CDYL	0.265132	0.250237	0.776926	8	-0.303084	-1.07356	-0.973434	0.330338	0.643261
REH	CBX1	CDYL	0.109014	0.160425	0.776926	8	-1.2362	-1.62772	-2.0251	0.0428575	0.23966
REH	CBX2	CDYL	0.460242	0.409285	0.776926	8	-0.106742	-1.13944	-0.881184	0.378218	0.681749
REH	CBX3	CDYL	0.161724	0.0522611	0.776926	8	0.279889	0.284931	0.399388	0.689607	0.877746
REH	CBX4	CDYL	0.582693	0.420671	0.776926	8	0.830684	0.372812	0.851001	0.394769	0.694738
REH	CBX5	CDYL	0.392485	0.25341	0.776926	8	1.33113	-0.105515	0.866643	0.386138	0.68825
REH	CBX6	CDYL	0.636546	0.51597	0.776926	8	1.03549	0.289154	0.936668	0.34893	0.658156
REH	CBX7	CDYL	0.695823	0.515331	0.776926	8	0.969806	0.807699	1.25689	0.208795	0.521509
REH	CBX8	CDYL	0.523518	0.476079	0.776926	8	-0.739672	-0.772898	-1.06955	0.284823	0.601334
REH	CDYL	CDYL	0.81541	0.776926	0.776926	4	0.107934	0.107934	0.152642	0.878681	0.959727
REH	AIRE	CDYL2	0.34069	0.477779	0.58039	6	-0.65766	-0.0554018	-0.504211	0.614113	0.83668
REH	ARID1A	CDYL2	0.348294	0.302668	0.58039	8	1.24153	1.60582	2.01338	0.0440745	0.243015
REH	ARID1B	CDYL2	-0.0806827	0.189864	0.58039	8	-1.8987	-2.14599	-2.86003	0.004236	0.0709309
REH	ARID2	CDYL2	0.104511	0.286627	0.58039	8	-1.8841	-1.5034	-2.39533	0.0166055	0.147445
REH	ARID3A	CDYL2	-0.198835	0.122413	0.58039	8	-2.03605	-2.5189	-3.22083	0.00127819	0.0359111
REH	ARID3B	CDYL2	0.378916	0.506728	0.58039	8	-1.20618	-0.0291416	-0.873507	0.382387	0.684903
REH	ARID3C	CDYL2	0.522935	0.435441	0.58039	8	1.00783	2.08521	2.18711	0.0287346	0.196182
REH	ARID4A	CDYL2	-0.423967	-0.0810852	0.58039	8	-1.35607	-1.92865	-2.32265	0.020198	0.163457
REH	ARID4B	CDYL2	0.53636	0.586766	0.58039	8	0.450763	1.06798	1.07391	0.282862	0.599349
REH	ARID5A	CDYL2	0.566556	0.492827	0.58039	8	1.06583	2.16239	2.2827	0.0224481	0.173027
REH	ARID5B	CDYL2	0.341077	0.543681	0.58039	8	-1.81034	-0.947385	-1.95001	0.0511755	0.261989
REH	ASF1A	CDYL2	0.371393	0.289479	0.58039	8	0.979962	1.62231	1.84009	0.0657555	0.296168
REH	ASF1B	CDYL2	0.0699168	0.228908	0.58039	8	-1.06366	-0.761523	-1.2906	0.196843	0.506966
REH	ASH1L	CDYL2	0.196446	0.28739	0.58039	8	-0.741205	-0.36142	-0.779673	0.435583	0.725034
REH	ATAD2	CDYL2	0.658728	0.499073	0.58039	8	2.59798	3.00749	3.96366	7.38092e-05	0.00654292
REH	ATAD2B	CDYL2	0.552296	0.615784	0.58039	8	0.471753	1.17428	1.16392	0.244455	0.560588
REH	ATRX	CDYL2	-0.134426	0.0705018	0.58039	8	-1.42693	-1.14331	-1.81743	0.0691509	0.303801
REH	BAZ1A	CDYL2	0.405484	0.629135	0.58039	8	-1.50759	-0.595533	-1.48713	0.13698	0.426482
REH	BAZ1B	CDYL2	0.448998	0.665691	0.58039	8	-0.301073	-0.478129	-0.550979	0.581648	0.819342
REH	BAZ2A	CDYL2	0.411614	0.396201	0.58039	8	0.104674	1.22904	0.943081	0.345639	0.655501
REH	BAZ2B	CDYL2	0.30205	0.67214	0.58039	8	-2.14404	-2.15536	-3.04013	0.00236476	0.0517615
REH	BPTF	CDYL2	0.206058	0.357229	0.58039	8	-0.939835	-1.02186	-1.38713	0.165402	0.466081
REH	BRD1	CDYL2	-0.0543195	0.196813	0.58039	8	-1.12189	-1.85121	-2.1023	0.035527	0.21805
REH	BRD2	CDYL2	0.300192	0.381702	0.58039	8	-0.365569	-0.183768	-0.38844	0.697691	0.881636
REH	BRD3	CDYL2	0.480847	0.342527	0.58039	8	1.39442	2.27151	2.59221	0.00953618	0.110321
REH	BRD4	CDYL2	-0.513028	-0.310596	0.58039	8	-0.896274	-0.210857	-0.78286	0.433709	0.723613
REH	BRD8	CDYL2	0.128042	0.260219	0.58039	8	-0.632074	0.0140285	-0.437024	0.662094	0.863616
REH	BRD9	CDYL2	0.0168492	0.121909	0.58039	8	-0.139281	-0.213416	-0.249394	0.803056	0.928195
REH	BRDT	CDYL2	0.393534	0.600476	0.58039	8	-0.501734	-0.639779	-0.807171	0.419568	0.713163
REH	BRPF1	CDYL2	-0.303648	0.0547308	0.58039	8	-2.07104	-2.48813	-3.22382	0.00126492	0.0357574
REH	BRPF3	CDYL2	0.306219	0.35695	0.58039	8	-0.175388	0.152783	-0.0159842	0.987247	0.996563
REH	BRWD1	CDYL2	0.277663	0.370848	0.58039	8	-0.470652	-0.13064	-0.425177	0.670707	0.868104
REH	BRWD3	CDYL2	0.272358	0.403102	0.58039	8	-1.0882	-0.493319	-1.11831	0.263436	0.579904
REH	CARM1	CDYL2	0.166469	0.250237	0.58039	8	-0.226855	0.222403	-0.00314759	0.997489	0.999246
REH	CBX1	CDYL2	-0.0693636	0.160425	0.58039	8	-2.70567	-1.39417	-2.89902	0.00374325	0.0662857
REH	CBX2	CDYL2	0.23342	0.409285	0.58039	8	-1.19444	-1.15392	-1.66054	0.0968055	0.359575
REH	CBX3	CDYL2	-0.120018	0.0522611	0.58039	8	-1.43358	-0.573801	-1.41943	0.155774	0.45306
REH	CBX4	CDYL2	0.369034	0.420671	0.58039	8	-0.127473	0.505157	0.267063	0.78942	0.922445
REH	CBX5	CDYL2	0.0571066	0.25341	0.58039	8	-1.37098	-1.55381	-2.06813	0.0386274	0.227419
REH	CBX6	CDYL2	0.306366	0.51597	0.58039	8	-1.18726	-0.745016	-1.36632	0.171838	0.474555
REH	CBX7	CDYL2	0.373084	0.515331	0.58039	8	-0.509025	-0.308187	-0.577856	0.563361	0.808227
REH	CBX8	CDYL2	0.392286	0.476079	0.58039	8	-0.600001	0.203093	-0.280656	0.778974	0.917975
REH	CDYL	CDYL2	0.497219	0.776926	0.58039	8	-1.7913	-0.871082	-1.88259	0.0597561	0.282049
REH	CDYL2	CDYL2	0.354329	0.58039	0.58039	4	-1.29088	-1.29088	-1.82558	0.0679142	0.301201
REH	AIRE	CECR2	0.493695	0.477779	0.586438	6	0.785516	1.06931	1.31156	0.18967	0.498184
REH	ARID1A	CECR2	0.270528	0.302668	0.586438	8	0.435696	0.238677	0.476854	0.633466	0.847386
REH	ARID1B	CECR2	0.16372	0.189864	0.586438	8	0.459668	0.105903	0.399919	0.689216	0.877506
REH	ARID2	CECR2	0.365763	0.286627	0.586438	8	0.947199	0.941569	1.33556	0.181693	0.487503
REH	ARID3A	CECR2	0.101635	0.122413	0.586438	8	1.08903	0.408001	1.05856	0.2898	0.60592
REH	ARID3B	CECR2	0.396728	0.506728	0.586438	8	-1.15089	-0.392139	-1.09109	0.275234	0.591783
REH	ARID3C	CECR2	0.485692	0.435441	0.586438	8	0.61432	0.947858	1.10463	0.269321	0.58565
REH	ARID4A	CECR2	-0.299733	-0.0810852	0.586438	8	-0.166789	-1.00002	-0.825058	0.409339	0.705481
REH	ARID4B	CECR2	0.473991	0.586766	0.586438	8	-0.361749	-0.237518	-0.423746	0.671751	0.868719
REH	ARID5A	CECR2	0.377423	0.492827	0.586438	8	-0.975015	-0.603126	-1.11591	0.264459	0.581053
REH	ARID5B	CECR2	0.440461	0.543681	0.586438	8	-0.814707	-0.333163	-0.811667	0.416983	0.711227
REH	ASF1A	CECR2	0.27801	0.289479	0.586438	8	-0.131599	0.124274	-0.0051796	0.995867	0.998676
REH	ASF1B	CECR2	0.32869	0.228908	0.586438	8	1.47956	1.7683	2.29658	0.0216427	0.16981
REH	ASH1L	CECR2	0.217379	0.28739	0.586438	8	-0.583633	-0.644853	-0.86867	0.385028	0.687275
REH	ATAD2	CECR2	0.46217	0.499073	0.586438	8	0.239768	0.317213	0.393845	0.693695	0.879657
REH	ATAD2B	CECR2	0.48362	0.615784	0.586438	8	-0.353486	-0.266428	-0.438345	0.661136	0.863248
REH	ATRX	CECR2	0.0739432	0.0705018	0.586438	8	0.750443	0.902428	1.16876	0.242502	0.558561
REH	BAZ1A	CECR2	0.511233	0.629135	0.586438	8	-0.44769	0.0159295	-0.305301	0.760137	0.909612
REH	BAZ1B	CECR2	0.527819	0.665691	0.586438	8	0.470752	-0.427683	0.0304548	0.975704	0.992877
REH	BAZ2A	CECR2	0.266085	0.396201	0.586438	8	-1.54784	-1.03471	-1.82614	0.0678293	0.301085
REH	BAZ2B	CECR2	0.556137	0.67214	0.586438	8	0.480655	-0.0705684	0.289975	0.771835	0.91466
REH	BPTF	CECR2	0.316637	0.357229	0.586438	8	0.219344	-0.394968	-0.124185	0.901169	0.967935
REH	BRD1	CECR2	0.0226629	0.196813	0.586438	8	-0.423343	-1.59041	-1.42394	0.154465	0.451186
REH	BRD2	CECR2	0.524871	0.381702	0.586438	8	1.90491	1.94452	2.72196	0.00648969	0.0894403
REH	BRD3	CECR2	0.377545	0.342527	0.586438	8	0.360726	0.442387	0.567887	0.570112	0.812121
REH	BRD4	CECR2	-0.421733	-0.310596	0.586438	8	0.0203616	0.784661	0.569237	0.569195	0.811677
REH	BRD8	CECR2	0.0429373	0.260219	0.586438	8	-1.58558	-1.51367	-2.1915	0.0284155	0.19527
REH	BRD9	CECR2	0.015661	0.121909	0.586438	8	-0.276771	-0.560098	-0.591756	0.554014	0.802253
REH	BRDT	CECR2	0.399473	0.600476	0.586438	8	-0.561519	-1.27506	-1.29866	0.194062	0.503634
REH	BRPF1	CECR2	0.0656653	0.0547308	0.586438	8	1.55212	1.16466	1.92105	0.0547248	0.270344
REH	BRPF3	CECR2	0.422991	0.35695	0.586438	8	0.966572	0.952213	1.35679	0.174849	0.478422
REH	BRWD1	CECR2	0.295171	0.370848	0.586438	8	-0.32967	-0.444579	-0.547477	0.584051	0.820571
REH	BRWD3	CECR2	0.315262	0.403102	0.586438	8	-0.702436	-0.551894	-0.886945	0.375108	0.679219
REH	CARM1	CECR2	0.117453	0.250237	0.586438	8	-0.785195	-0.777536	-1.10502	0.269152	0.58547
REH	CBX1	CECR2	0.163753	0.160425	0.586438	8	0.146577	0.726574	0.617411	0.536964	0.791872
REH	CBX2	CECR2	0.357271	0.409285	0.586438	8	0.0362316	-0.422232	-0.272943	0.784897	0.920756
REH	CBX3	CECR2	-0.0190548	0.0522611	0.586438	8	-0.436383	0.120891	-0.223086	0.823468	0.937256
REH	CBX4	CECR2	0.472224	0.420671	0.586438	8	0.932541	1.04454	1.39801	0.162111	0.461764
REH	CBX5	CECR2	0.243692	0.25341	0.586438	8	0.631669	0.0500276	0.482032	0.629783	0.845702
REH	CBX6	CECR2	0.331046	0.51597	0.586438	8	-1.00557	-1.1621	-1.53277	0.125332	0.408644
REH	CBX7	CECR2	0.577947	0.515331	0.586438	8	1.50994	1.50818	2.13413	0.0328319	0.209877
REH	CBX8	CECR2	0.434428	0.476079	0.586438	8	-0.216834	0.130482	-0.0610598	0.951312	0.984503
REH	CDYL	CECR2	0.703949	0.776926	0.586438	8	0.44439	0.886946	0.941397	0.346502	0.656405
REH	CDYL2	CECR2	0.490755	0.58039	0.586438	8	0.539648	0.126092	0.470749	0.63782	0.850078
REH	CECR2	CECR2	0.534442	0.586438	0.586438	4	0.702666	0.702666	0.993719	0.32036	0.634514
REH	AIRE	CHAF1A	-0.68405	0.477779	-0.551509	6	-0.343819	-0.735527	-0.763213	0.445337	0.731383
REH	ARID1A	CHAF1A	-0.821144	0.302668	-0.551509	8	0.296075	-0.260781	0.0249566	0.98009	0.994217
REH	ARID1B	CHAF1A	-0.931993	0.189864	-0.551509	8	-1.43509	-1.15117	-1.82876	0.0674357	0.300205
REH	ARID2	CHAF1A	-0.797661	0.286627	-0.551509	8	-1.23809	-0.751925	-1.40715	0.159381	0.458365
REH	ARID3A	CHAF1A	-1.07454	0.122413	-0.551509	8	-1.54072	-1.85141	-2.3986	0.0164579	0.146669
REH	ARID3B	CHAF1A	-0.563123	0.506728	-0.551509	8	0.243781	0.751894	0.704049	0.481402	0.756536
REH	ARID3C	CHAF1A	-0.602693	0.435441	-0.551509	8	-0.59855	0.750979	0.107784	0.914167	0.972973
REH	ARID4A	CHAF1A	-1.39136	-0.0810852	-0.551509	8	-3.14222	-2.61258	-4.06926	4.71628e-05	0.00495018
REH	ARID4B	CHAF1A	-0.685146	0.586766	-0.551509	8	0.060216	-0.071234	-0.00779092	0.993784	0.99802
REH	ARID5A	CHAF1A	-0.809377	0.492827	-0.551509	8	-1.3641	-1.09229	-1.73693	0.0823993	0.330821
REH	ARID5B	CHAF1A	-0.570174	0.543681	-0.551509	8	0.394237	0.717177	0.785888	0.431933	0.722222
REH	ASF1A	CHAF1A	-0.901001	0.289479	-0.551509	8	-0.223444	-0.732067	-0.675648	0.499264	0.767851
REH	ASF1B	CHAF1A	-0.978656	0.228908	-0.551509	8	-1.50637	-1.41833	-2.06807	0.0386334	0.22743
REH	ASH1L	CHAF1A	-0.663749	0.28739	-0.551509	8	-0.867909	0.620819	-0.174719	0.861301	0.952292
REH	ATAD2	CHAF1A	-0.670138	0.499073	-0.551509	8	1.06919	0.0468201	0.78914	0.43003	0.721106
REH	ATAD2B	CHAF1A	-0.648387	0.615784	-0.551509	8	0.0604112	0.748376	0.571899	0.56739	0.810421
REH	ATRX	CHAF1A	-1.17523	0.0705018	-0.551509	8	-2.55188	-2.21063	-3.3676	0.000758243	0.026612
REH	BAZ1A	CHAF1A	-0.694321	0.629135	-0.551509	8	-0.0294	-0.356237	-0.272686	0.785094	0.920817
REH	BAZ1B	CHAF1A	-0.706785	0.665691	-0.551509	8	1.43946	-0.222581	0.860462	0.389534	0.690794
REH	BAZ2A	CHAF1A	-0.73288	0.396201	-0.551509	8	-0.583502	-0.656751	-0.876991	0.380491	0.683521
REH	BAZ2B	CHAF1A	-0.770754	0.67214	-0.551509	8	-0.387573	-0.770656	-0.818992	0.412791	0.70806
REH	BPTF	CHAF1A	-0.807123	0.357229	-0.551509	8	-0.393238	-1.3605	-1.24008	0.214945	0.528457
REH	BRD1	CHAF1A	-0.824754	0.196813	-0.551509	8	-1.33848	-0.293947	-1.1543	0.248376	0.564758
REH	BRD2	CHAF1A	-0.387378	0.381702	-0.551509	8	1.19395	2.91132	2.90286	0.00369769	0.0658232
REH	BRD3	CHAF1A	-0.549199	0.342527	-0.551509	8	-0.614526	1.46015	0.597947	0.549875	0.799569
REH	BRD4	CHAF1A	-1.24282	-0.310596	-0.551509	8	-2.3307	1.39613	-0.660838	0.508717	0.774176
REH	BRD8	CHAF1A	-0.61718	0.260219	-0.551509	8	-0.617444	2.15312	1.08589	0.277529	0.594234
REH	BRD9	CHAF1A	-0.993899	0.121909	-0.551509	8	-2.28083	-0.724581	-2.12514	0.0335745	0.212187
REH	BRDT	CHAF1A	-0.487885	0.600476	-0.551509	8	1.27551	1.96265	2.28973	0.0220369	0.171526
REH	BRPF1	CHAF1A	-1.28991	0.0547308	-0.551509	8	-1.65084	-2.51471	-2.94549	0.00322446	0.0613687
REH	BRPF3	CHAF1A	-0.73068	0.35695	-0.551509	8	-0.276102	-0.461306	-0.521426	0.60207	0.83043
REH	BRWD1	CHAF1A	-0.714165	0.370848	-0.551509	8	-1.40013	0.273311	-0.796785	0.425576	0.718084
REH	BRWD3	CHAF1A	-0.405072	0.403102	-0.551509	8	0.552865	3.15969	2.62517	0.00866055	0.104644
REH	CARM1	CHAF1A	-0.984038	0.250237	-0.551509	8	-0.527383	-1.90277	-1.71837	0.0857282	0.337987
REH	CBX1	CHAF1A	-0.748216	0.160425	-0.551509	8	-0.920984	2.7629	1.30243	0.192769	0.502204
REH	CBX2	CHAF1A	-0.660127	0.409285	-0.551509	8	0.854575	0.353255	0.854064	0.393069	0.693549
REH	CBX3	CHAF1A	-1.21007	0.0522611	-0.551509	8	-1.60463	-1.97989	-2.53464	0.0112563	0.119973
REH	CBX4	CHAF1A	-0.790449	0.420671	-0.551509	8	-0.467771	-0.923397	-0.983704	0.325261	0.639018
REH	CBX5	CHAF1A	-0.832174	0.25341	-0.551509	8	-0.907023	-1.18373	-1.47838	0.139305	0.429842
REH	CBX6	CHAF1A	-0.635194	0.51597	-0.551509	8	-0.0506337	0.515588	0.328772	0.742328	0.902371
REH	CBX7	CHAF1A	-0.708916	0.515331	-0.551509	8	0.117021	-0.206438	-0.0632274	0.949585	0.98399
REH	CBX8	CHAF1A	-0.73774	0.476079	-0.551509	8	-0.295222	0.295193	-2.09487e-05	0.999983	0.999983
REH	CDYL	CHAF1A	-0.574396	0.776926	-0.551509	8	0.824156	-0.0474837	0.54919	0.582875	0.820071
REH	CDYL2	CHAF1A	-0.865008	0.58039	-0.551509	8	-0.0675602	-1.2979	-0.965527	0.334281	0.646373
REH	CECR2	CHAF1A	-0.812456	0.586438	-0.551509	8	0.0707285	-1.09853	-0.726764	0.467371	0.746971
REH	CHAF1A	CHAF1A	-1.95005	-0.551509	-0.551509	4	-3.16512	-3.16512	-4.47616	7.59991e-06	0.0015078
REH	AIRE	CHAF1B	-1.26633	0.477779	-0.943067	6	-0.411106	-2.06349	-1.7498	0.0801526	0.326155
REH	ARID1A	CHAF1B	-0.990951	0.302668	-0.943067	8	1.51502	0.00585732	1.07542	0.282186	0.598671
REH	ARID1B	CHAF1B	-1.11607	0.189864	-0.943067	8	-0.0142496	-1.1599	-0.830247	0.406399	0.703269
REH	ARID2	CHAF1B	-0.910403	0.286627	-0.943067	8	1.65086	0.0688205	1.216	0.223987	0.538777
REH	ARID3A	CHAF1B	-1.18152	0.122413	-0.943067	8	1.88014	-0.911723	0.684774	0.493487	0.764211
REH	ARID3B	CHAF1B	-0.892918	0.506728	-0.943067	8	1.14287	0.336002	1.04572	0.295689	0.611461
REH	ARID3C	CHAF1B	-0.572384	0.435441	-0.943067	8	3.23252	2.59806	4.12285	3.7422e-05	0.00427335
REH	ARID4A	CHAF1B	-1.28882	-0.0810852	-0.943067	8	1.04272	-1.03215	0.00747309	0.994037	0.998024
REH	ARID4B	CHAF1B	-0.888255	0.586766	-0.943067	8	1.73262	0.637833	1.67616	0.0937063	0.353555
REH	ARID5A	CHAF1B	-1.01477	0.492827	-0.943067	8	0.531927	-0.669695	-0.0974164	0.922396	0.97573
REH	ARID5B	CHAF1B	-0.895521	0.543681	-0.943067	8	1.34512	0.350945	1.1993	0.230413	0.545245
REH	ASF1A	CHAF1B	-1.18142	0.289479	-0.943067	8	0.458405	-1.75141	-0.914295	0.360562	0.667615
REH	ASF1B	CHAF1B	-1.18238	0.228908	-0.943067	8	0.510713	-1.5094	-0.706175	0.480079	0.755909
REH	ASH1L	CHAF1B	-0.799376	0.28739	-0.943067	8	1.03412	0.783242	1.28507	0.198767	0.509415
REH	ATAD2	CHAF1B	-1.18124	0.499073	-0.943067	8	-0.3516	-1.70687	-1.45556	0.145514	0.439192
REH	ATAD2B	CHAF1B	-0.727464	0.615784	-0.943067	8	3.29502	2.07779	3.79915	0.000145193	0.00990158
REH	ATRX	CHAF1B	-1.10243	0.0705018	-0.943067	8	1.81225	-0.223308	1.12355	0.261203	0.577617
REH	BAZ1A	CHAF1B	-1.06978	0.629135	-0.943067	8	0.367611	-0.843037	-0.336177	0.736737	0.899666
REH	BAZ1B	CHAF1B	-1.15779	0.665691	-0.943067	8	0.729064	-1.94273	-0.858189	0.390788	0.691742
REH	BAZ2A	CHAF1B	-0.865891	0.396201	-0.943067	8	2.23871	0.810429	2.15607	0.0310785	0.203741
REH	BAZ2B	CHAF1B	-1.04283	0.67214	-0.943067	8	0.736294	-0.92971	-0.136765	0.891216	0.964418
REH	BPTF	CHAF1B	-1.03221	0.357229	-0.943067	8	1.55166	-1.04125	0.360916	0.718162	0.891431
REH	BRD1	CHAF1B	-0.699724	0.196813	-0.943067	8	2.67675	2.17862	3.43327	0.000596346	0.0229237
REH	BRD2	CHAF1B	-0.730622	0.381702	-0.943067	8	1.42062	1.72274	2.22269	0.0262366	0.187691
REH	BRD3	CHAF1B	-0.504248	0.342527	-0.943067	8	2.51085	3.40191	4.18095	2.9029e-05	0.00361552
REH	BRD4	CHAF1B	-1.27319	-0.310596	-0.943067	8	0.11637	0.689264	0.56967	0.568902	0.811526
REH	BRD8	CHAF1B	-0.782248	0.260219	-0.943067	8	1.05854	1.90193	2.09337	0.0363161	0.22041
REH	BRD9	CHAF1B	-0.974593	0.121909	-0.943067	8	0.918488	0.560759	1.04599	0.295568	0.611375
REH	BRDT	CHAF1B	-0.908469	0.600476	-0.943067	8	0.895934	0.0928337	0.699164	0.484449	0.758858
REH	BRPF1	CHAF1B	-1.40899	0.0547308	-0.943067	8	1.09721	-2.71624	-1.14483	0.252281	0.568719
REH	BRPF3	CHAF1B	-0.958054	0.35695	-0.943067	8	1.25674	-0.206123	0.7429	0.457542	0.73979
REH	BRWD1	CHAF1B	-0.826615	0.370848	-0.943067	8	0.593021	0.867557	1.03278	0.301705	0.617609
REH	BRWD3	CHAF1B	-0.53267	0.403102	-0.943067	8	2.32813	3.14998	3.87361	0.000107234	0.00817162
REH	CARM1	CHAF1B	-1.3384	0.250237	-0.943067	8	0.0113273	-2.5277	-1.77934	0.0751833	0.31688
REH	CBX1	CHAF1B	-0.848304	0.160425	-0.943067	6	0.407112	1.50321	1.3508	0.176759	0.481277
REH	CBX2	CHAF1B	-0.91177	0.409285	-0.943067	8	1.43303	0.241265	1.18391	0.23645	0.552021
REH	CBX3	CHAF1B	-1.37049	0.0522611	-0.943067	8	0.945706	-2.36697	-1.00499	0.314904	0.629791
REH	CBX4	CHAF1B	-1.08466	0.420671	-0.943067	8	0.568015	-0.986292	-0.295766	0.767409	0.912692
REH	CBX5	CHAF1B	-1.13934	0.25341	-0.943067	8	0.22866	-1.54297	-0.92936	0.352703	0.661115
REH	CBX6	CHAF1B	-0.883636	0.51597	-0.943067	8	1.23331	0.704473	1.37022	0.170618	0.473074
REH	CBX7	CHAF1B	-1.00928	0.515331	-0.943067	8	0.41246	-0.486882	-0.0526243	0.958031	0.98688
REH	CBX8	CHAF1B	-0.90789	0.476079	-0.943067	8	1.39593	0.344622	1.23076	0.218414	0.532546
REH	CDYL	CHAF1B	-0.949624	0.776926	-0.943067	8	1.08039	-0.0410962	0.734894	0.462404	0.743329
REH	CDYL2	CHAF1B	-1.03522	0.58039	-0.943067	8	2.51372	-0.263505	1.59114	0.111578	0.385317
REH	CECR2	CHAF1B	-1.22727	0.586438	-0.943067	8	0.021424	-1.9469	-1.36151	0.173351	0.476464
REH	CHAF1A	CHAF1B	-1.72848	-0.551509	-0.943067	8	2.59756	-1.60719	0.700294	0.483744	0.758416
REH	CHAF1B	CHAF1B	-1.7049	-0.943067	-0.943067	4	2.44136	2.44136	3.45261	0.000555199	0.0219571
REH	ARID1A	CHD1	-0.310804	0.302668	0.232225	8	-2.8297	-2.94734	-4.08499	4.40794e-05	0.00480798
REH	ARID1B	CHD1	-0.234985	0.189864	0.232225	8	-1.51956	-1.49375	-2.13073	0.0331112	0.210696
REH	ARID2	CHD1	0.148708	0.286627	0.232225	8	1.18403	1.67194	2.01947	0.0434381	0.241476
REH	ARID3A	CHD1	-0.377665	0.122413	0.232225	8	-1.88985	-2.44353	-3.06416	0.00218281	0.0494477
REH	ARID3B	CHD1	0.113348	0.506728	0.232225	8	-1.42314	0.20893	-0.858579	0.390573	0.691544
REH	ARID3C	CHD1	0.0409944	0.435441	0.232225	8	-1.44766	-0.339647	-1.26382	0.206296	0.518537
REH	ARID4A	CHD1	-0.366139	-0.0810852	0.232225	8	0.367807	-0.616971	-0.176186	0.860148	0.951865
REH	ARID4B	CHD1	0.1252	0.586766	0.232225	8	-1.04903	-0.182754	-0.871004	0.383752	0.686117
REH	ARID5A	CHD1	0.131615	0.492827	0.232225	8	-0.792563	0.329731	-0.327272	0.743462	0.902787
REH	ARID5B	CHD1	0.0536325	0.543681	0.232225	8	-2.35561	-0.57709	-2.07373	0.0381043	0.22567
REH	ASF1A	CHD1	-0.0225851	0.289479	0.232225	8	-0.561745	-0.00109538	-0.397988	0.690639	0.878156
REH	ASF1B	CHD1	-0.0108102	0.228908	0.232225	8	0.370077	0.608665	0.692075	0.48889	0.761307
REH	ASH1L	CHD1	-0.0477398	0.28739	0.232225	8	-0.955323	-0.294357	-0.883658	0.376881	0.680725
REH	ATAD2	CHD1	0.147058	0.499073	0.232225	8	-0.323981	0.561275	0.167792	0.866747	0.954681
REH	ATAD2B	CHD1	0.186633	0.615784	0.232225	8	-0.463731	0.312851	-0.106689	0.915036	0.973246
REH	ATRX	CHD1	-0.241119	0.0705018	0.232225	8	-0.507957	-0.612481	-0.792269	0.428204	0.719601
REH	BAZ1A	CHD1	0.0846036	0.629135	0.232225	8	-1.81331	-0.731929	-1.79976	0.071899	0.309453
REH	BAZ1B	CHD1	0.130298	0.665691	0.232225	8	-0.822503	-0.609939	-1.01289	0.311113	0.626635
REH	BAZ2A	CHD1	-0.00569222	0.396201	0.232225	8	-1.61026	-0.456318	-1.46129	0.143935	0.436701
REH	BAZ2B	CHD1	0.243494	0.67214	0.232225	8	0.240699	0.501223	0.524618	0.599848	0.829356
REH	BPTF	CHD1	-0.103588	0.357229	0.232225	8	-1.78021	-1.39127	-2.24257	0.0249245	0.182676
REH	BRD1	CHD1	-0.0769868	0.196813	0.232225	8	0.377462	0.0872195	0.328579	0.742474	0.902371
REH	BRD2	CHD1	0.106887	0.381702	0.232225	8	0.306257	0.662795	0.685223	0.493203	0.764149
REH	BRD3	CHD1	0.133171	0.342527	0.232225	8	0.212454	1.13585	0.953396	0.34039	0.651154
REH	BRD4	CHD1	-0.41508	-0.310596	0.232225	8	0.493689	0.713953	0.853931	0.393143	0.693549
REH	BRD8	CHD1	0.0835386	0.260219	0.232225	8	0.675991	1.53599	1.56411	0.117792	0.395637
REH	BRD9	CHD1	-0.195005	0.121909	0.232225	8	-0.629482	-0.533845	-0.822597	0.410737	0.706469
REH	BRDT	CHD1	0.141193	0.600476	0.232225	8	-0.562284	-0.152039	-0.505103	0.613486	0.836369
REH	BRPF1	CHD1	-0.375262	0.0547308	0.232225	8	-0.900985	-1.77139	-1.88966	0.0588037	0.27986
REH	BRPF3	CHD1	0.0464663	0.35695	0.232225	8	-0.698139	0.202379	-0.350555	0.725922	0.894591
REH	BRWD1	CHD1	-0.0154385	0.370848	0.232225	8	-0.942734	-0.481723	-1.00724	0.313818	0.628646
REH	BRWD3	CHD1	0.266867	0.403102	0.232225	8	1.27645	2.26698	2.50558	0.012225	0.125011
REH	CARM1	CHD1	-0.131103	0.250237	0.232225	8	-0.742789	-0.730522	-1.04179	0.29751	0.613394
REH	CBX1	CHD1	-0.162976	0.160425	0.232225	8	-1.6793	-0.399048	-1.46961	0.141666	0.433431
REH	CBX2	CHD1	-0.0680828	0.409285	0.232225	8	-2.02596	-1.32288	-2.36799	0.0178852	0.153285
REH	CBX3	CHD1	-0.22659	0.0522611	0.232225	8	-0.13108	-0.306023	-0.309078	0.757262	0.908602
REH	CBX4	CHD1	-0.136181	0.420671	0.232225	8	-3.09906	-2.00502	-3.60914	0.000307219	0.0154462
REH	CBX5	CHD1	-0.133418	0.25341	0.232225	8	-1.45574	-1.00253	-1.73826	0.0821646	0.330296
REH	CBX6	CHD1	0.0496752	0.51597	0.232225	8	-1.31267	-0.524909	-1.29937	0.193818	0.503287
REH	CBX7	CHD1	0.0577634	0.515331	0.232225	8	-1.05121	-0.444335	-1.05751	0.290278	0.60631
REH	CBX8	CHD1	-0.00560179	0.476079	0.232225	8	-2.13103	-1.00699	-2.21892	0.0264924	0.188415
REH	CDYL	CHD1	0.268549	0.776926	0.232225	8	-1.06114	0.622504	-0.310161	0.756439	0.90826
REH	CDYL2	CHD1	0.166633	0.58039	0.232225	8	0.167074	0.364824	0.376109	0.706836	0.886075
REH	CECR2	CHD1	0.0609231	0.586438	0.232225	8	-1.74916	-0.734898	-1.75649	0.0790042	0.323952
REH	CHAF1A	CHD1	-0.734903	-0.551509	0.232225	8	0.679604	-0.867723	-0.13302	0.894177	0.965713
REH	CHAF1B	CHD1	-0.938898	-0.943067	0.232225	8	-0.111726	0.167949	0.0397561	0.968288	0.990259
REH	CHD1	CHD1	0.177052	0.232225	0.232225	4	3.425	3.425	4.84369	1.27452e-06	0.000389252
REH	AIRE	CHD1L	0.577033	0.477779	0.477078	6	2.0659	2.32305	3.10345	0.00191275	0.0457229
REH	ARID1A	CHD1L	0.288172	0.302668	0.477078	8	1.36754	0.959571	1.64552	0.0998627	0.365269
REH	ARID1B	CHD1L	-0.149342	0.189864	0.477078	8	-2.27493	-2.65513	-3.48608	0.000490151	0.0204968
REH	ARID2	CHD1L	0.440197	0.286627	0.477078	8	2.48729	2.50356	3.52907	0.00041703	0.018655
REH	ARID3A	CHD1L	-0.0286704	0.122413	0.477078	8	0.0941257	-0.945158	-0.601771	0.547327	0.798056
REH	ARID3B	CHD1L	0.425934	0.506728	0.477078	8	-0.0692555	0.89083	0.580941	0.56128	0.806836
REH	ARID3C	CHD1L	0.322839	0.435441	0.477078	8	-0.421023	0.126986	-0.207915	0.835295	0.941955
REH	ARID4A	CHD1L	-0.203406	-0.0810852	0.477078	8	0.899813	-0.787654	0.0793081	0.936788	0.980145
REH	ARID4B	CHD1L	0.438869	0.586766	0.477078	8	-0.0367465	0.402527	0.258646	0.795909	0.925254
REH	ARID5A	CHD1L	0.413065	0.492827	0.477078	8	0.134046	0.657813	0.559929	0.575528	0.815469
REH	ARID5B	CHD1L	0.432394	0.543681	0.477078	8	-0.249202	0.720632	0.333351	0.738869	0.90077
REH	ASF1A	CHD1L	0.275625	0.289479	0.477078	8	0.480234	0.902207	0.977533	0.328305	0.641745
REH	ASF1B	CHD1L	0.121254	0.228908	0.477078	8	-0.0107937	-0.264471	-0.194641	0.845674	0.946231
REH	ASH1L	CHD1L	0.215325	0.28739	0.477078	8	-0.0163349	0.227153	0.149071	0.881498	0.960813
REH	ATAD2	CHD1L	0.368208	0.499073	0.477078	8	-0.129026	0.280629	0.1072	0.914631	0.973068
REH	ATAD2B	CHD1L	0.414503	0.615784	0.477078	8	-0.336669	-0.103661	-0.31136	0.755527	0.907891
REH	ATRX	CHD1L	-0.0945533	0.0705018	0.477078	8	-0.535272	-1.11426	-1.16639	0.243456	0.559533
REH	BAZ1A	CHD1L	0.303122	0.629135	0.477078	8	-1.87644	-1.21775	-2.18792	0.0286752	0.195931
REH	BAZ1B	CHD1L	0.407592	0.665691	0.477078	8	-0.300308	-0.474219	-0.547673	0.583916	0.820537
REH	BAZ2A	CHD1L	0.38391	0.396201	0.477078	8	0.456378	1.19161	1.16531	0.243895	0.560031
REH	BAZ2B	CHD1L	0.246151	0.67214	0.477078	8	-2.16172	-2.20152	-3.08527	0.00203364	0.0475046
REH	BPTF	CHD1L	0.359174	0.357229	0.477078	8	1.29527	1.12769	1.71329	0.0866585	0.339621
REH	BRD1	CHD1L	-0.0464248	0.196813	0.477078	8	-0.694289	-1.62434	-1.63952	0.101106	0.367332
REH	BRD2	CHD1L	0.320032	0.381702	0.477078	8	0.621732	0.505693	0.79721	0.425329	0.717931
REH	BRD3	CHD1L	0.145148	0.342527	0.477078	8	-1.25138	-0.906251	-1.52568	0.12709	0.411243
REH	BRD4	CHD1L	-0.325707	-0.310596	0.477078	8	0.724625	-0.141624	0.412244	0.680161	0.872831
REH	BRD8	CHD1L	0.183063	0.260219	0.477078	8	0.46139	0.279519	0.523902	0.600347	0.829504
REH	BRD9	CHD1L	-0.099196	0.121909	0.477078	8	-1.01312	-1.49886	-1.77624	0.0756932	0.317823
REH	BRDT	CHD1L	0.322486	0.600476	0.477078	8	-0.656151	-0.903838	-1.10308	0.269993	0.586344
REH	BRPF1	CHD1L	-0.0877122	0.0547308	0.477078	8	0.481127	-0.736808	-0.180793	0.85653	0.950506
REH	BRPF3	CHD1L	0.18936	0.35695	0.477078	8	-0.914502	-0.541768	-1.02974	0.303133	0.618885
REH	BRWD1	CHD1L	0.111537	0.370848	0.477078	8	-1.44091	-1.43462	-2.03331	0.0420217	0.237466
REH	BRWD3	CHD1L	0.253064	0.403102	0.477078	8	-0.629714	-0.292948	-0.65242	0.51413	0.777681
REH	CARM1	CHD1L	0.202659	0.250237	0.477078	8	0.804087	0.497087	0.920069	0.357537	0.664894
REH	CBX1	CHD1L	0.00418541	0.160425	0.477078	7	-1.27624	-1.06565	-1.65597	0.0977281	0.361628
REH	CBX2	CHD1L	0.114951	0.409285	0.477078	8	-1.94448	-1.71616	-2.58846	0.00964057	0.110987
REH	CBX3	CHD1L	-0.0996725	0.0522611	0.477078	8	-0.68552	-0.96699	-1.1685	0.242605	0.558732
REH	CBX4	CHD1L	0.218032	0.420671	0.477078	8	-1.25787	-0.762961	-1.42895	0.15302	0.449095
REH	CBX5	CHD1L	0.124902	0.25341	0.477078	8	-0.199197	-0.443963	-0.454782	0.649266	0.856683
REH	CBX6	CHD1L	0.332851	0.51597	0.477078	8	-0.348175	-0.175885	-0.370567	0.71096	0.887869
REH	CBX7	CHD1L	0.528126	0.515331	0.477078	8	1.74515	1.86406	2.5521	0.0107076	0.117117
REH	CBX8	CHD1L	0.229361	0.476079	0.477078	8	-1.75665	-1.06399	-1.9945	0.0460977	0.248691
REH	CDYL	CHD1L	0.556425	0.776926	0.477078	8	-0.43749	0.785872	0.246344	0.805416	0.929241
REH	CDYL2	CHD1L	0.232374	0.58039	0.477078	8	-1.56936	-1.67787	-2.29614	0.0216677	0.169937
REH	CECR2	CHD1L	0.549834	0.586438	0.477078	8	1.50141	1.60233	2.19468	0.0281868	0.194464
REH	CHAF1A	CHD1L	-0.571786	-0.551509	0.477078	8	0.855224	-0.06263	0.560448	0.575174	0.815406
REH	CHAF1B	CHD1L	-0.693477	-0.943067	0.477078	8	1.99134	1.48354	2.45711	0.014006	0.134648
REH	CHD1	CHD1L	0.136141	0.232225	0.477078	8	0.55895	-0.0246721	0.377791	0.705586	0.885619
REH	CHD1L	CHD1L	0.323267	0.477078	0.477078	4	0.0672681	0.0672681	0.0951315	0.92421	0.976377
REH	AIRE	CHD2	0.268854	0.477779	0.182982	6	1.20392	1.23912	1.7275	0.0840785	0.33439
REH	ARID1A	CHD2	-0.122713	0.302668	0.182982	8	0.00315948	-1.53729	-1.0848	0.278011	0.594675
REH	ARID1B	CHD2	-0.188459	0.189864	0.182982	8	-0.235304	-1.58569	-1.28764	0.197872	0.508316
REH	ARID2	CHD2	0.108722	0.286627	0.182982	8	1.30294	0.724622	1.43371	0.151656	0.447423
REH	ARID3A	CHD2	-0.151861	0.122413	0.182982	8	1.12799	-0.548059	0.410072	0.681753	0.873516
REH	ARID3B	CHD2	0.254019	0.506728	0.182982	8	1.07934	1.26905	1.66056	0.0968015	0.359575
REH	ARID3C	CHD2	0.372599	0.435441	0.182982	8	2.77836	2.74622	3.90647	9.36549e-05	0.00749625
REH	ARID4A	CHD2	-0.311712	-0.0810852	0.182982	8	1.83966	-0.23237	1.13652	0.255738	0.572472
REH	ARID4B	CHD2	0.242325	0.586766	0.182982	8	1.34386	0.783838	1.50451	0.13245	0.419353
REH	ARID5A	CHD2	0.247804	0.492827	0.182982	8	1.50865	1.24578	1.94768	0.0514536	0.262785
REH	ARID5B	CHD2	0.117065	0.543681	0.182982	8	-0.627379	-0.407758	-0.731953	0.464197	0.744488
REH	ASF1A	CHD2	0.0857967	0.289479	0.182982	8	1.79715	0.631321	1.71719	0.085945	0.338394
REH	ASF1B	CHD2	-0.154518	0.228908	0.182982	8	-0.34205	-1.28733	-1.15215	0.24926	0.565566
REH	ASH1L	CHD2	0.0856203	0.28739	0.182982	8	1.05666	0.528113	1.1206	0.262457	0.578828
REH	ATAD2	CHD2	0.176681	0.499073	0.182982	8	1.07136	0.467768	1.08833	0.27645	0.593015
REH	ATAD2B	CHD2	0.141794	0.615784	0.182982	8	-0.0429873	-0.333545	-0.266249	0.790048	0.922774
REH	ATRX	CHD2	-0.14965	0.0705018	0.182982	8	1.26609	-0.0899461	0.831658	0.405602	0.702918
REH	BAZ1A	CHD2	0.171866	0.629135	0.182982	8	0.160681	-0.124144	0.0258353	0.979389	0.994029
REH	BAZ1B	CHD2	0.085022	0.665691	0.182982	8	0.0873402	-1.28118	-0.844175	0.398572	0.697389
REH	BAZ2A	CHD2	0.0495412	0.396201	0.182982	8	-0.181106	-0.378457	-0.39567	0.692348	0.87885
REH	BAZ2B	CHD2	0.229242	0.67214	0.182982	8	1.31683	0.263213	1.11726	0.263882	0.580508
REH	BPTF	CHD2	0.018996	0.357229	0.182982	8	0.494801	-0.666118	-0.121139	0.903581	0.968875
REH	BRD1	CHD2	0.0358458	0.196813	0.182982	8	2.20613	0.735416	2.07998	0.0375269	0.223937
REH	BRD2	CHD2	0.0950912	0.381702	0.182982	8	0.627559	0.0574741	0.484391	0.628108	0.845
REH	BRD3	CHD2	0.11539	0.342527	0.182982	8	0.64608	0.391991	0.734027	0.462932	0.743701
REH	BRD4	CHD2	-0.444019	-0.310596	0.182982	8	0.745668	0.38737	0.801179	0.423028	0.71594
REH	BRD8	CHD2	0.106011	0.260219	0.182982	8	1.4941	1.52573	2.13535	0.0327328	0.209613
REH	BRD9	CHD2	-0.153591	0.121909	0.182982	8	0.286058	-0.599251	-0.221461	0.824734	0.937695
REH	BRDT	CHD2	0.095328	0.600476	0.182982	8	-0.102029	-0.814439	-0.64804	0.516959	0.7795
REH	BRPF1	CHD2	-0.251515	0.0547308	0.182982	8	1.73198	-0.842313	0.629088	0.529291	0.787085
REH	BRPF3	CHD2	0.107465	0.35695	0.182982	8	0.85822	0.307687	0.824421	0.4097	0.70573
REH	BRWD1	CHD2	-0.138984	0.370848	0.182982	8	-1.54949	-2.21068	-2.65884	0.00784097	0.0991805
REH	BRWD3	CHD2	0.167027	0.403102	0.182982	8	0.719598	0.86867	1.12307	0.261406	0.577788
REH	CARM1	CHD2	-0.0559198	0.250237	0.182982	8	1.0748	-0.438248	0.450107	0.652633	0.858565
REH	CBX1	CHD2	0.0264173	0.160425	0.182982	7	1.81853	1.31343	2.21463	0.0267856	0.189367
REH	CBX2	CHD2	0.0593707	0.409285	0.182982	8	0.566447	-0.520287	0.03264	0.973962	0.992301
REH	CBX3	CHD2	-0.363412	0.0522611	0.182982	8	-0.629953	-2.13917	-1.95806	0.0502224	0.259296
REH	CBX4	CHD2	0.0609951	0.420671	0.182982	8	0.193179	-0.403167	-0.148483	0.881961	0.96089
REH	CBX5	CHD2	0.05951	0.25341	0.182982	8	1.24599	0.456525	1.20386	0.228644	0.54342
REH	CBX6	CHD2	0.00821747	0.51597	0.182982	8	-1.01386	-1.26681	-1.61268	0.106815	0.377467
REH	CBX7	CHD2	0.0850346	0.515331	0.182982	8	0.292422	-0.632354	-0.240368	0.810045	0.931314
REH	CBX8	CHD2	0.0654533	0.476079	0.182982	8	-0.160523	-0.598326	-0.536587	0.591553	0.824851
REH	CDYL	CHD2	0.354048	0.776926	0.182982	8	1.18809	0.864689	1.45153	0.146632	0.440728
REH	CDYL2	CHD2	-0.0165872	0.58039	0.182982	8	-0.897513	-1.8443	-1.93876	0.0525312	0.265038
REH	CECR2	CHD2	0.167113	0.586438	0.182982	8	0.736854	-0.0318636	0.498504	0.618129	0.838896
REH	CHAF1A	CHD2	-0.824881	-0.551509	0.182982	8	1.5524	-1.19196	0.254868	0.798825	0.926358
REH	CHAF1B	CHD2	-0.898529	-0.943067	0.182982	8	0.966309	1.27001	1.58131	0.113806	0.389088
REH	CHD1	CHD2	-0.218239	0.232225	0.182982	8	-1.02518	-2.27729	-2.3352	0.0195331	0.16073
REH	CHD1L	CHD2	0.0775581	0.477078	0.182982	8	-0.0968853	-0.557076	-0.46242	0.64378	0.853827
REH	CHD2	CHD2	0.157512	0.182982	0.182982	4	3.6808	3.6808	5.20543	1.93543e-07	8.97209e-05
REH	AIRE	CHD3	0.392691	0.477779	0.57435	6	-0.480973	0.166263	-0.222533	0.823899	0.937366
REH	ARID1A	CHD3	0.105957	0.302668	0.57435	8	-1.30038	-1.68707	-2.11244	0.0346484	0.215424
REH	ARID1B	CHD3	0.141727	0.189864	0.57435	8	0.260191	-0.59631	-0.237672	0.812136	0.932366
REH	ARID2	CHD3	0.327252	0.286627	0.57435	8	0.492862	0.389487	0.623915	0.532684	0.789081
REH	ARID3A	CHD3	-0.130687	0.122413	0.57435	8	-1.63986	-2.71826	-3.08165	0.00205855	0.047914
REH	ARID3B	CHD3	0.374386	0.506728	0.57435	8	-1.35454	-0.666978	-1.42943	0.152882	0.448977
REH	ARID3C	CHD3	0.535871	0.435441	0.57435	8	1.05661	1.07631	1.50821	0.131501	0.41813
REH	ARID4A	CHD3	-0.124808	-0.0810852	0.57435	8	1.52344	-0.391189	0.800624	0.42335	0.716173
REH	ARID4B	CHD3	0.405717	0.586766	0.57435	8	-1.10744	-1.12489	-1.57849	0.114452	0.390123
REH	ARID5A	CHD3	0.466731	0.492827	0.57435	8	-0.0117842	0.254397	0.171553	0.863789	0.953632
REH	ARID5B	CHD3	0.487555	0.543681	0.57435	8	-0.392315	0.0793786	-0.221279	0.824875	0.937733
REH	ASF1A	CHD3	0.368077	0.289479	0.57435	8	0.787483	0.729864	1.07293	0.283304	0.59979
REH	ASF1B	CHD3	0.325075	0.228908	0.57435	8	1.32242	0.947784	1.60528	0.108432	0.37996
REH	ASH1L	CHD3	0.243086	0.28739	0.57435	8	-0.270924	-0.527746	-0.564744	0.572248	0.813364
REH	ATAD2	CHD3	0.390072	0.499073	0.57435	8	-0.507908	-0.518964	-0.726109	0.467772	0.74735
REH	ATAD2B	CHD3	0.545576	0.615784	0.57435	8	0.349679	0.0661308	0.294022	0.768741	0.913133
REH	ATRX	CHD3	0.103307	0.0705018	0.57435	8	0.94786	0.247525	0.845265	0.397963	0.69707
REH	BAZ1A	CHD3	0.696061	0.629135	0.57435	8	1.73931	1.62055	2.37578	0.0175121	0.151545
REH	BAZ1B	CHD3	0.597234	0.665691	0.57435	8	1.24945	0.244621	1.05647	0.290756	0.606665
REH	BAZ2A	CHD3	0.430023	0.396201	0.57435	8	0.237988	0.708845	0.669512	0.503169	0.770596
REH	BAZ2B	CHD3	0.510327	0.67214	0.57435	8	0.051092	-0.643418	-0.418838	0.675335	0.870578
REH	BPTF	CHD3	0.492804	0.357229	0.57435	8	1.99761	1.50518	2.47684	0.013255	0.130536
REH	BRD1	CHD3	0.023612	0.196813	0.57435	8	-0.400587	-1.83988	-1.58425	0.113137	0.387768
REH	BRD2	CHD3	0.330354	0.381702	0.57435	8	-0.0650689	-0.485095	-0.389025	0.697258	0.881397
REH	BRD3	CHD3	0.331521	0.342527	0.57435	8	-0.115268	-0.0964869	-0.149733	0.880975	0.96066
REH	BRD4	CHD3	-0.296101	-0.310596	0.57435	8	0.821619	-0.0162456	0.569485	0.569027	0.811597
REH	BRD8	CHD3	0.132267	0.260219	0.57435	8	-0.587369	-1.07087	-1.17255	0.240976	0.557227
REH	BRD9	CHD3	0.0964701	0.121909	0.57435	8	0.543539	-0.341896	0.142583	0.886619	0.962648
REH	BRDT	CHD3	0.619295	0.600476	0.57435	8	1.72441	0.938972	1.88329	0.0596608	0.281701
REH	BRPF1	CHD3	0.0177985	0.0547308	0.57435	8	1.28744	-0.345468	0.666074	0.505364	0.771819
REH	BRPF3	CHD3	0.255317	0.35695	0.57435	8	-0.971317	-0.913235	-1.33258	0.18267	0.489045
REH	BRWD1	CHD3	0.320935	0.370848	0.57435	8	-0.0458042	-0.408871	-0.321504	0.747829	0.90453
REH	BRWD3	CHD3	0.212353	0.403102	0.57435	8	-1.72104	-1.69629	-2.41642	0.015674	0.143041
REH	CARM1	CHD3	0.174438	0.250237	0.57435	8	-0.288412	-0.540213	-0.585927	0.557925	0.80483
REH	CBX1	CHD3	0.180627	0.160425	0.57435	8	0.487427	0.194514	0.482205	0.62966	0.845615
REH	CBX2	CHD3	0.271196	0.409285	0.57435	8	-0.793807	-1.161	-1.38226	0.166892	0.468127
REH	CBX3	CHD3	-0.00295943	0.0522611	0.57435	8	-0.20523	-0.616357	-0.58095	0.561274	0.806836
REH	CBX4	CHD3	0.391459	0.420671	0.57435	8	-0.101717	-0.023238	-0.0883562	0.929594	0.978014
REH	CBX5	CHD3	0.286283	0.25341	0.57435	8	0.883682	0.212471	0.775097	0.438282	0.726722
REH	CBX6	CHD3	0.519391	0.51597	0.57435	8	1.20772	0.732997	1.3723	0.169971	0.472391
REH	CBX7	CHD3	0.402959	0.515331	0.57435	8	-0.296643	-0.59979	-0.633874	0.526163	0.784831
REH	CBX8	CHD3	0.312557	0.476079	0.57435	8	-1.51094	-1.39747	-2.05656	0.0397286	0.230711
REH	CDYL	CHD3	0.688459	0.776926	0.57435	8	0.244746	0.657945	0.638299	0.523279	0.782995
REH	CDYL2	CHD3	0.573634	0.58039	0.57435	8	1.5911	0.745662	1.65234	0.0984658	0.362812
REH	CECR2	CHD3	0.495081	0.586438	0.57435	8	0.0161946	-0.0810631	-0.045869	0.963415	0.988624
REH	CHAF1A	CHD3	-0.415818	-0.551509	0.57435	8	2.98185	0.959639	2.78705	0.00531896	0.0804976
REH	CHAF1B	CHD3	-0.798229	-0.943067	0.57435	8	0.99104	0.803414	1.26887	0.204487	0.51649
REH	CHD1	CHD3	0.121544	0.232225	0.57435	8	-0.191429	-1.10922	-0.919695	0.357732	0.665031
REH	CHD1L	CHD3	0.233417	0.477078	0.57435	8	-1.62685	-2.0371	-2.59081	0.00957502	0.110606
REH	CHD2	CHD3	0.381949	0.182982	0.57435	8	2.30523	2.10002	3.11498	0.00183956	0.0447423
REH	CHD3	CHD3	0.596635	0.57435	0.57435	4	1.21213	1.21213	1.71421	0.0864901	0.33936
REH	AIRE	CHD4	-0.260683	0.477779	-0.0769923	6	-0.328017	-0.567445	-0.633187	0.526612	0.785078
REH	ARID1A	CHD4	-0.235899	0.302668	-0.0769923	8	1.331	0.800146	1.50694	0.131825	0.418578
REH	ARID1B	CHD4	-0.221249	0.189864	-0.0769923	8	1.54023	1.3258	2.0266	0.0427038	0.239264
REH	ARID2	CHD4	-0.248608	0.286627	-0.0769923	8	-0.0446205	0.334274	0.204816	0.837716	0.94297
REH	ARID3A	CHD4	-0.61203	0.122413	-0.0769923	8	-1.03283	-1.96133	-2.11719	0.0342437	0.214071
REH	ARID3B	CHD4	-0.211366	0.506728	-0.0769923	8	-1.00338	-0.00580054	-0.713596	0.475477	0.752706
REH	ARID3C	CHD4	0.00964319	0.435441	-0.0769923	8	1.33079	2.31007	2.57448	0.0100392	0.113264
REH	ARID4A	CHD4	-0.65058	-0.0810852	-0.0769923	8	0.146614	-0.731575	-0.41363	0.679145	0.872241
REH	ARID4B	CHD4	-0.284217	0.586766	-0.0769923	8	-1.47932	-1.00871	-1.7593	0.0785266	0.323186
REH	ARID5A	CHD4	-0.125588	0.492827	-0.0769923	8	0.36172	0.794624	0.817658	0.413552	0.70851
REH	ARID5B	CHD4	-0.287351	0.543681	-0.0769923	8	-1.89361	-1.04646	-2.07894	0.0376229	0.224212
REH	ASF1A	CHD4	-0.455959	0.289479	-0.0769923	8	-1.32606	-1.42698	-1.94669	0.0515718	0.263181
REH	ASF1B	CHD4	-0.202691	0.228908	-0.0769923	8	1.7242	1.44964	2.24424	0.0248167	0.182264
REH	ASH1L	CHD4	-0.393898	0.28739	-0.0769923	8	-1.74737	-1.02682	-1.96165	0.0498034	0.258355
REH	ATAD2	CHD4	-0.0849023	0.499073	-0.0769923	8	1.10196	1.24204	1.65745	0.0974277	0.36106
REH	ATAD2B	CHD4	-0.177227	0.615784	-0.0769923	8	-0.670102	-0.0365173	-0.499655	0.617318	0.838538
REH	ATRX	CHD4	-0.497629	0.0705018	-0.0769923	8	-0.0918784	-0.440608	-0.376525	0.706527	0.885974
REH	BAZ1A	CHD4	-0.0122475	0.629135	-0.0769923	8	1.25036	1.52086	1.95955	0.0500483	0.258798
REH	BAZ1B	CHD4	-0.332228	0.665691	-0.0769923	8	-1.32159	-2.02329	-2.36519	0.0180208	0.153822
REH	BAZ2A	CHD4	-0.16846	0.396201	-0.0769923	8	0.447224	0.692828	0.806139	0.420163	0.713619
REH	BAZ2B	CHD4	-0.264897	0.67214	-0.0769923	8	-1.1007	-1.25293	-1.66427	0.0960589	0.358134
REH	BPTF	CHD4	-0.182145	0.357229	-0.0769923	8	1.402	0.728076	1.50619	0.132018	0.418783
REH	BRD1	CHD4	-0.31513	0.196813	-0.0769923	8	0.389955	0.332974	0.511188	0.60922	0.834159
REH	BRD2	CHD4	-0.105797	0.381702	-0.0769923	8	0.675685	1.33266	1.42012	0.155573	0.452792
REH	BRD3	CHD4	-0.228327	0.342527	-0.0769923	8	-0.85732	0.266668	-0.417654	0.6762	0.870925
REH	BRD4	CHD4	-0.685152	-0.310596	-0.0769923	8	-0.15772	0.796825	0.451915	0.65133	0.857655
REH	BRD8	CHD4	-0.261918	0.260219	-0.0769923	8	-0.388141	0.814685	0.301612	0.762948	0.910892
REH	BRD9	CHD4	-0.517947	0.121909	-0.0769923	8	-1.39193	-1.03346	-1.71501	0.0863435	0.339087
REH	BRDT	CHD4	-0.059371	0.600476	-0.0769923	8	0.920499	0.920696	1.30192	0.192943	0.502425
REH	BRPF1	CHD4	-0.713342	0.0547308	-0.0769923	8	-0.942685	-2.41387	-2.37344	0.0176231	0.152009
REH	BRPF3	CHD4	-0.143717	0.35695	-0.0769923	8	0.858794	1.14625	1.41778	0.156255	0.453854
REH	BRWD1	CHD4	-0.33345	0.370848	-0.0769923	8	-1.5615	-0.694014	-1.59489	0.110736	0.383793
REH	BRWD3	CHD4	-0.0176369	0.403102	-0.0769923	8	0.94642	2.24341	2.25555	0.024099	0.179583
REH	CARM1	CHD4	-0.71861	0.250237	-0.0769923	8	-3.18908	-3.80914	-4.94849	7.47919e-07	0.000266211
REH	CBX1	CHD4	-0.205125	0.160425	-0.0769923	7	0.458703	1.46447	1.35989	0.173865	0.477271
REH	CBX2	CHD4	-0.259987	0.409285	-0.0769923	8	-0.245218	-0.249729	-0.34998	0.726354	0.894879
REH	CBX3	CHD4	-0.581592	0.0522611	-0.0769923	8	-0.506821	-1.14013	-1.16457	0.244192	0.560368
REH	CBX4	CHD4	-0.373904	0.420671	-0.0769923	8	-1.61538	-1.32379	-2.07831	0.037681	0.224341
REH	CBX5	CHD4	-0.583988	0.25341	-0.0769923	8	-2.86701	-2.74686	-3.96961	7.19916e-05	0.00642234
REH	CBX6	CHD4	-0.044321	0.51597	-0.0769923	8	1.23598	1.47694	1.91833	0.0550697	0.271427
REH	CBX7	CHD4	-0.212728	0.515331	-0.0769923	8	-0.202861	-0.186028	-0.274986	0.783327	0.919971
REH	CBX8	CHD4	-0.18619	0.476079	-0.0769923	8	-0.31579	0.501732	0.131481	0.895395	0.966167
REH	CDYL	CHD4	0.0310869	0.776926	-0.0769923	8	0.8516	1.03701	1.33545	0.18173	0.487536
REH	CDYL2	CHD4	-0.295204	0.58039	-0.0769923	8	-0.653847	-0.952023	-1.13552	0.256157	0.572815
REH	CECR2	CHD4	-0.47761	0.586438	-0.0769923	8	-3.19558	-2.85639	-4.27939	1.87403e-05	0.00272293
REH	CHAF1A	CHD4	-1.05722	-0.551509	-0.0769923	8	0.439103	-1.01502	-0.407237	0.683834	0.874711
REH	CHAF1B	CHD4	-1.19108	-0.943067	-0.0769923	8	-0.189085	1.02881	0.593775	0.552663	0.801456
REH	CHD1	CHD4	-0.234421	0.232225	-0.0769923	8	0.669617	0.800326	1.03941	0.298615	0.614606
REH	CHD1L	CHD4	-0.235373	0.477078	-0.0769923	8	-1.14424	-0.350815	-1.05717	0.290435	0.606408
REH	CHD2	CHD4	-0.404671	0.182982	-0.0769923	8	-1.28275	0.0208719	-0.892282	0.372242	0.677009
REH	CHD3	CHD4	-0.226987	0.57435	-0.0769923	8	-1.6371	-0.550848	-1.54711	0.121836	0.402809
REH	CHD4	CHD4	-0.575138	-0.0769923	-0.0769923	4	-0.0923607	-0.0923607	-0.130618	0.896078	0.966425
REH	AIRE	CHD5	0.181606	0.477779	0.279597	6	0.152658	0.655829	0.571686	0.567534	0.810526
REH	ARID1A	CHD5	-0.0812103	0.302668	0.279597	8	-1.00731	-1.54375	-1.80387	0.0712513	0.308104
REH	ARID1B	CHD5	0.0119544	0.189864	0.279597	8	0.709877	0.0509995	0.538021	0.590563	0.824123
REH	ARID2	CHD5	0.159039	0.286627	0.279597	8	0.93688	0.799305	1.22767	0.219571	0.533898
REH	ARID3A	CHD5	-0.249506	0.122413	0.279597	8	-0.817702	-2.14186	-2.09273	0.0363734	0.22062
REH	ARID3B	CHD5	0.179889	0.506728	0.279597	8	-1.03916	0.0442388	-0.703518	0.481733	0.756779
REH	ARID3C	CHD5	0.0892194	0.435441	0.279597	8	-1.37571	-0.796492	-1.53598	0.124543	0.40755
REH	ARID4A	CHD5	-0.348727	-0.0810852	0.279597	8	0.339027	-1.34596	-0.712006	0.476461	0.75356
REH	ARID4B	CHD5	0.254564	0.586766	0.279597	8	-0.25526	0.296254	0.0289876	0.976874	0.993319
REH	ARID5A	CHD5	0.0568299	0.492827	0.279597	8	-2.09276	-1.32995	-2.42022	0.015511	0.142151
REH	ARID5B	CHD5	0.306142	0.543681	0.279597	8	0.130933	0.931466	0.751229	0.452515	0.736167
REH	ASF1A	CHD5	0.196611	0.289479	0.279597	8	1.16288	1.26326	1.71554	0.0862464	0.338945
REH	ASF1B	CHD5	0.276808	0.228908	0.279597	8	2.89557	2.66117	3.92921	8.52258e-05	0.00710048
REH	ASH1L	CHD5	-0.0553916	0.28739	0.279597	8	-1.33519	-1.40419	-1.93703	0.0527411	0.265564
REH	ATAD2	CHD5	0.328797	0.499073	0.279597	8	1.15227	1.51944	1.88918	0.0588678	0.279964
REH	ATAD2B	CHD5	0.309227	0.615784	0.279597	8	0.259955	0.751938	0.715516	0.47429	0.751882
REH	ATRX	CHD5	0.00108742	0.0705018	0.279597	8	1.63096	0.961855	1.8334	0.0667438	0.298753
REH	BAZ1A	CHD5	0.224501	0.629135	0.279597	8	-0.818504	-0.214424	-0.73039	0.465152	0.745253
REH	BAZ1B	CHD5	0.103987	0.665691	0.279597	8	-1.7056	-1.92198	-2.56509	0.0103149	0.114876
REH	BAZ2A	CHD5	0.309383	0.396201	0.279597	8	1.43549	1.90895	2.36488	0.0180361	0.153899
REH	BAZ2B	CHD5	0.308148	0.67214	0.279597	8	0.324528	0.412534	0.521181	0.602241	0.8305
REH	BPTF	CHD5	0.0628081	0.357229	0.279597	8	-0.336047	-0.610076	-0.66901	0.503489	0.770682
REH	BRD1	CHD5	-0.0385919	0.196813	0.279597	8	0.421547	-0.527953	-0.0752403	0.940024	0.981394
REH	BRD2	CHD5	0.0339343	0.381702	0.279597	8	-0.813524	-1.05903	-1.3241	0.185471	0.492542
REH	BRD3	CHD5	-0.0576856	0.342527	0.279597	8	-2.06448	-1.86375	-2.77768	0.00547482	0.0819076
REH	BRD4	CHD5	-0.308448	-0.310596	0.279597	8	1.36943	1.08193	1.73337	0.0830296	0.332172
REH	BRD8	CHD5	-0.0107896	0.260219	0.279597	8	-0.339356	-0.347412	-0.485618	0.627238	0.844547
REH	BRD9	CHD5	-0.0797937	0.121909	0.279597	8	0.139935	-0.342408	-0.14317	0.886156	0.962487
REH	BRDT	CHD5	0.267932	0.600476	0.279597	8	0.292565	0.274828	0.401207	0.688268	0.877121
REH	BRPF1	CHD5	-0.278662	0.0547308	0.279597	8	-0.325025	-1.74416	-1.46314	0.14343	0.435964
REH	BRPF3	CHD5	0.0702747	0.35695	0.279597	8	-0.826071	-0.456637	-0.907012	0.364401	0.670403
REH	BRWD1	CHD5	0.0680784	0.370848	0.279597	8	-0.534007	-0.635135	-0.826708	0.408402	0.704741
REH	BRWD3	CHD5	0.141894	0.403102	0.279597	8	-0.371705	0.0821912	-0.204717	0.837793	0.943017
REH	CARM1	CHD5	-0.0486238	0.250237	0.279597	8	-0.239726	-0.739057	-0.692104	0.488872	0.761307
REH	CBX1	CHD5	0.146886	0.160425	0.279597	8	1.15394	1.84746	2.12231	0.033812	0.212979
REH	CBX2	CHD5	0.053512	0.409285	0.279597	8	-1.05713	-0.947665	-1.4176	0.156307	0.453885
REH	CBX3	CHD5	-0.245272	0.0522611	0.279597	8	-0.914136	-1.47939	-1.69248	0.0905549	0.347671
REH	CBX4	CHD5	0.190503	0.420671	0.279597	8	0.116303	0.442441	0.395092	0.692775	0.879154
REH	CBX5	CHD5	-0.056118	0.25341	0.279597	8	-0.703282	-1.2032	-1.34809	0.177631	0.482375
REH	CBX6	CHD5	0.223364	0.51597	0.279597	8	0.0754366	0.491472	0.400865	0.68852	0.877244
REH	CBX7	CHD5	0.0621486	0.515331	0.279597	8	-1.61773	-1.50574	-2.20863	0.0272007	0.191005
REH	CBX8	CHD5	0.223115	0.476079	0.279597	8	-0.34169	0.333975	-0.0054551	0.995647	0.998609
REH	CDYL	CHD5	0.470496	0.776926	0.279597	8	0.500756	1.27043	1.25242	0.210417	0.523105
REH	CDYL2	CHD5	0.197081	0.58039	0.279597	8	-0.16857	-0.234666	-0.285131	0.775544	0.916447
REH	CECR2	CHD5	0.247999	0.586438	0.279597	8	-0.152157	0.242145	0.0636311	0.949264	0.983914
REH	CHAF1A	CHD5	-0.630823	-0.551509	0.279597	8	1.14886	-0.645697	0.355787	0.722	0.89305
REH	CHAF1B	CHD5	-0.735297	-0.943067	0.279597	8	1.69013	1.71067	2.40473	0.0161845	0.145528
REH	CHD1	CHD5	0.0220977	0.232225	0.279597	8	0.452297	-0.0880125	0.257588	0.796725	0.925583
REH	CHD1L	CHD5	0.143585	0.477078	0.279597	8	-0.468167	-0.3802	-0.599886	0.548582	0.798798
REH	CHD2	CHD5	-0.0694339	0.182982	0.279597	8	-1.02771	-0.477099	-1.06406	0.287303	0.603396
REH	CHD3	CHD5	0.263514	0.57435	0.279597	8	-0.227163	0.405363	0.126006	0.899727	0.967414
REH	CHD4	CHD5	-0.29645	-0.0769923	0.279597	8	-0.0514394	-0.927289	-0.692066	0.488896	0.761307
REH	CHD5	CHD5	0.0632902	0.279597	0.279597	4	-0.122646	-0.122646	-0.173447	0.8623	0.952742
REH	AIRE	CHD6	0.296178	0.477779	0.372007	6	0.468386	0.693484	0.821566	0.411324	0.707072
REH	ARID1A	CHD6	0.275384	0.302668	0.372007	8	1.9929	1.68994	2.60416	0.00921005	0.108416
REH	ARID1B	CHD6	0.038273	0.189864	0.372007	8	0.366487	0.0870119	0.320672	0.748459	0.904654
REH	ARID2	CHD6	-0.0554945	0.286627	0.372007	8	-2.08449	-1.79224	-2.74126	0.00612034	0.0867745
REH	ARID3A	CHD6	-0.242715	0.122413	0.372007	8	-1.42668	-2.46422	-2.75128	0.00593624	0.085525
REH	ARID3B	CHD6	0.319911	0.506728	0.372007	8	-0.382507	0.719809	0.238509	0.811486	0.931995
REH	ARID3C	CHD6	0.182563	0.435441	0.372007	8	-1.14858	-0.286066	-1.01445	0.31037	0.625625
REH	ARID4A	CHD6	-0.310136	-0.0810852	0.372007	8	0.176499	-1.21198	-0.732195	0.464049	0.744462
REH	ARID4B	CHD6	0.416006	0.586766	0.372007	8	0.704668	1.26256	1.39104	0.164213	0.464746
REH	ARID5A	CHD6	0.314589	0.492827	0.372007	8	-0.144024	0.768863	0.441828	0.658614	0.861666
REH	ARID5B	CHD6	0.434175	0.543681	0.372007	8	0.593966	1.61563	1.56242	0.118189	0.396321
REH	ASF1A	CHD6	0.15169	0.289479	0.372007	8	-0.0473077	0.508899	0.326394	0.744126	0.903107
REH	ASF1B	CHD6	0.130734	0.228908	0.372007	8	0.698297	0.788048	1.051	0.293256	0.609035
REH	ASH1L	CHD6	0.196376	0.28739	0.372007	8	0.551349	0.915363	1.03712	0.299679	0.615684
REH	ATAD2	CHD6	0.243691	0.499073	0.372007	8	-0.605007	-0.0436554	-0.458674	0.646469	0.855208
REH	ATAD2B	CHD6	0.2639	0.615784	0.372007	8	-1.08348	-0.448332	-1.08315	0.27874	0.595319
REH	ATRX	CHD6	-0.0838621	0.0705018	0.372007	8	0.103174	-0.217695	-0.0809788	0.935459	0.979587
REH	BAZ1A	CHD6	0.228382	0.629135	0.372007	8	-1.77418	-1.00745	-1.96691	0.0491936	0.256852
REH	BAZ1B	CHD6	0.331645	0.665691	0.372007	8	-0.166939	-0.134588	-0.213212	0.831162	0.940305
REH	BAZ2A	CHD6	0.274346	0.396201	0.372007	8	0.180162	0.982002	0.821774	0.411206	0.706947
REH	BAZ2B	CHD6	0.236023	0.67214	0.372007	8	-1.33618	-1.18182	-1.7805	0.0749949	0.316427
REH	BPTF	CHD6	0.104687	0.357229	0.372007	8	-0.721924	-0.603237	-0.93703	0.348743	0.657984
REH	BRD1	CHD6	0.0644684	0.196813	0.372007	8	0.9287	0.246349	0.830885	0.406038	0.703211
REH	BRD2	CHD6	0.150649	0.381702	0.372007	8	-0.399379	-0.32656	-0.513316	0.60773	0.833597
REH	BRD3	CHD6	0.343918	0.342527	0.372007	8	1.29686	1.96829	2.30881	0.0209543	0.166829
REH	BRD4	CHD6	-0.278706	-0.310596	0.372007	8	1.29388	0.915021	1.56193	0.118305	0.396386
REH	BRD8	CHD6	0.150764	0.260219	0.372007	8	0.587748	0.934797	1.0766	0.281658	0.598381
REH	BRD9	CHD6	-0.0330616	0.121909	0.372007	8	0.163598	-0.100789	0.0444126	0.964576	0.988903
REH	BRDT	CHD6	0.398875	0.600476	0.372007	8	1.00764	1.11017	1.49752	0.134258	0.422371
REH	BRPF1	CHD6	-0.298309	0.0547308	0.372007	8	-1.03959	-2.20004	-2.29076	0.0219771	0.171272
REH	BRPF3	CHD6	0.330653	0.35695	0.372007	8	1.21231	1.75562	2.09864	0.0358485	0.219002
REH	BRWD1	CHD6	0.160869	0.370848	0.372007	8	-0.373032	-0.0095477	-0.270525	0.786757	0.921329
REH	BRWD3	CHD6	0.290884	0.403102	0.372007	8	0.384964	1.15808	1.0911	0.275229	0.591783
REH	CARM1	CHD6	-0.0366499	0.250237	0.372007	8	-1.00823	-1.19284	-1.55639	0.119615	0.398908
REH	CBX1	CHD6	0.0875798	0.160425	0.372007	8	0.0710533	0.927203	0.705874	0.480267	0.755965
REH	CBX2	CHD6	0.103015	0.409285	0.372007	8	-1.23372	-0.972348	-1.55993	0.118777	0.39737
REH	CBX3	CHD6	-0.140468	0.0522611	0.372007	8	-0.433797	-0.640602	-0.759714	0.447425	0.732874
REH	CBX4	CHD6	0.369077	0.420671	0.372007	8	1.23553	1.80864	2.15256	0.0313536	0.204809
REH	CBX5	CHD6	-0.00972447	0.25341	0.372007	8	-0.950187	-1.08396	-1.43836	0.150333	0.445674
REH	CBX6	CHD6	0.357942	0.51597	0.372007	8	0.803955	1.07759	1.33045	0.183369	0.489824
REH	CBX7	CHD6	0.225585	0.515331	0.372007	8	-0.559	-0.386983	-0.668912	0.503552	0.770706
REH	CBX8	CHD6	0.182708	0.476079	0.372007	8	-1.48113	-0.467997	-1.37824	0.168129	0.469889
REH	CDYL	CHD6	0.443239	0.776926	0.372007	8	-0.817001	-0.0220895	-0.593326	0.552963	0.801641
REH	CDYL2	CHD6	0.220961	0.58039	0.372007	8	-0.777995	-0.812933	-1.12496	0.260608	0.57705
REH	CECR2	CHD6	0.426949	0.586438	0.372007	8	1.00677	1.30966	1.63797	0.101429	0.367938
REH	CHAF1A	CHD6	-0.574745	-0.551509	0.372007	8	1.39679	0.147535	1.092	0.274833	0.591376
REH	CHAF1B	CHD6	-0.732754	-0.943067	0.372007	8	1.58421	1.07247	1.87855	0.0603053	0.283439
REH	CHD1	CHD6	-0.0191285	0.232225	0.372007	8	-0.545998	-0.986879	-1.08391	0.278406	0.595077
REH	CHD1L	CHD6	0.141313	0.477078	0.372007	8	-1.17341	-1.07468	-1.58963	0.111917	0.38581
REH	CHD2	CHD6	0.0160474	0.182982	0.372007	8	-0.661304	0.0571553	-0.427197	0.669236	0.867407
REH	CHD3	CHD6	0.31948	0.57435	0.372007	8	-0.323132	0.386936	0.0451165	0.964014	0.988772
REH	CHD4	CHD6	-0.284185	-0.0769923	0.372007	8	-0.264885	-0.986628	-0.884953	0.376182	0.680141
REH	CHD5	CHD6	0.198586	0.279597	0.372007	8	0.853787	0.997629	1.30915	0.190484	0.499206
REH	CHD6	CHD6	0.23486	0.372007	0.372007	4	0.899836	0.899836	1.27256	0.203174	0.514948
REH	AIRE	CHD7	-0.184941	0.477779	-0.250174	6	2.76612	0.602932	2.38228	0.0172058	0.15019
REH	ARID1A	CHD7	-0.380286	0.302668	-0.250174	8	1.49301	-0.521151	0.687212	0.491949	0.76328
REH	ARID1B	CHD7	-0.161412	0.189864	-0.250174	8	3.87527	1.8557	4.05241	5.06931e-05	0.00520155
REH	ARID2	CHD7	-0.301541	0.286627	-0.250174	8	1.16091	0.0694087	0.86997	0.384317	0.686622
REH	ARID3A	CHD7	-0.541052	0.122413	-0.250174	8	1.76944	-1.17477	0.420498	0.674121	0.869885
REH	ARID3B	CHD7	-0.202564	0.506728	-0.250174	8	1.31369	0.491127	1.2762	0.201885	0.513482
REH	ARID3C	CHD7	-0.220369	0.435441	-0.250174	8	0.781865	0.391831	0.829929	0.406579	0.703356
REH	ARID4A	CHD7	-0.582467	-0.0810852	-0.250174	8	2.33972	-0.456792	1.33143	0.183046	0.489549
REH	ARID4B	CHD7	-0.156363	0.586766	-0.250174	8	2.0314	0.659983	1.90309	0.0570282	0.275799
REH	ARID5A	CHD7	-0.198527	0.492827	-0.250174	8	1.67687	0.48854	1.53117	0.125726	0.409206
REH	ARID5B	CHD7	-0.242792	0.543681	-0.250174	8	0.732762	-0.0270006	0.499049	0.617745	0.838694
REH	ASF1A	CHD7	-0.250357	0.289479	-0.250174	8	2.97089	0.622086	2.54062	0.0110657	0.118968
REH	ASF1B	CHD7	-0.420859	0.228908	-0.250174	8	1.45524	-0.591599	0.610683	0.541409	0.79452
REH	ASH1L	CHD7	-0.212711	0.28739	-0.250174	8	1.71304	0.915393	1.85858	0.0630864	0.290514
REH	ATAD2	CHD7	-0.30509	0.499073	-0.250174	8	0.833776	-0.490263	0.2429	0.808083	0.930329
REH	ATAD2B	CHD7	-0.112268	0.615784	-0.250174	8	2.1913	1.03052	2.27818	0.0227161	0.174177
REH	ATRX	CHD7	-0.48207	0.0705018	-0.250174	8	1.83859	-0.449014	0.982581	0.325814	0.639562
REH	BAZ1A	CHD7	-0.308614	0.629135	-0.250174	8	0.274984	-0.787891	-0.36268	0.716844	0.890878
REH	BAZ1B	CHD7	-0.332791	0.665691	-0.250174	8	1.26782	-1.27062	-0.00197859	0.998421	0.999525
REH	BAZ2A	CHD7	-0.455286	0.396201	-0.250174	8	-0.457355	-1.57643	-1.4381	0.150405	0.445765
REH	BAZ2B	CHD7	-0.197947	0.67214	-0.250174	8	1.84624	-0.0340551	1.2814	0.200052	0.511071
REH	BPTF	CHD7	-0.315964	0.357229	-0.250174	8	2.17765	-0.298443	1.3288	0.183914	0.490538
REH	BRD1	CHD7	-0.235048	0.196813	-0.250174	8	2.51759	1.1416	2.58744	0.00966922	0.1111
REH	BRD2	CHD7	-0.106444	0.381702	-0.250174	8	2.34114	1.55667	2.75617	0.00584834	0.084928
REH	BRD3	CHD7	-0.0749475	0.342527	-0.250174	8	1.98671	1.92243	2.76418	0.00570667	0.0838716
REH	BRD4	CHD7	-0.620176	-0.310596	-0.250174	8	1.45065	0.691579	1.51479	0.129827	0.415666
REH	BRD8	CHD7	-0.146336	0.260219	-0.250174	8	2.25333	2.0156	3.01859	0.00253951	0.0538234
REH	BRD9	CHD7	-0.490132	0.121909	-0.250174	8	0.292102	-0.7971	-0.357088	0.721026	0.892726
REH	BRDT	CHD7	-0.270439	0.600476	-0.250174	8	0.893754	-0.470483	0.299298	0.764713	0.911577
REH	BRPF1	CHD7	-0.641688	0.0547308	-0.250174	8	1.74048	-1.74794	-0.00527181	0.995794	0.99864
REH	BRPF3	CHD7	-0.24266	0.35695	-0.250174	8	2.07894	0.401143	1.75368	0.0794853	0.3249
REH	BRWD1	CHD7	-0.243522	0.370848	-0.250174	8	0.763686	0.397689	0.821216	0.411523	0.707209
REH	BRWD3	CHD7	-0.0562931	0.403102	-0.250174	8	2.06469	2.08803	2.93642	0.00332023	0.0623159
REH	CARM1	CHD7	-0.344236	0.250237	-0.250174	8	3.1453	0.0709861	2.27426	0.0229506	0.174994
REH	CBX1	CHD7	-0.218417	0.160425	-0.250174	6	1.28229	1.24448	1.7867	0.0739862	0.31402
REH	CBX2	CHD7	-0.213924	0.409285	-0.250174	8	2.13857	0.467523	1.84279	0.0653599	0.295394
REH	CBX3	CHD7	-0.621248	0.0522611	-0.250174	8	0.930691	-1.60785	-0.478825	0.632063	0.846532
REH	CBX4	CHD7	-0.331219	0.420671	-0.250174	8	1.21827	-0.535821	0.482568	0.629403	0.845457
REH	CBX5	CHD7	-0.466525	0.25341	-0.250174	8	0.545845	-1.31157	-0.541448	0.588199	0.822874
REH	CBX6	CHD7	-0.111909	0.51597	-0.250174	8	2.5041	1.31432	2.70003	0.00693332	0.0925711
REH	CBX7	CHD7	-0.493812	0.515331	-0.250174	8	-1.19399	-2.27356	-2.45192	0.0142095	0.13565
REH	CBX8	CHD7	0.0265517	0.476079	-0.250174	8	3.8984	2.58435	4.584	4.56172e-06	0.00104065
REH	CDYL	CHD7	-0.172843	0.776926	-0.250174	8	0.944104	-0.0253674	0.649645	0.515922	0.778939
REH	CDYL2	CHD7	-0.150541	0.58039	-0.250174	8	3.2912	0.822376	2.90874	0.00362889	0.0651798
REH	CECR2	CHD7	-0.461302	0.586438	-0.250174	8	-0.32073	-2.08179	-1.69883	0.0893503	0.345152
REH	CHAF1A	CHD7	-1.06632	-0.551509	-0.250174	8	2.02445	-2.31935	-0.208529	0.834816	0.941925
REH	CHAF1B	CHD7	-1.00022	-0.943067	-0.250174	8	2.39874	1.16287	2.51844	0.0117877	0.122842
REH	CHD1	CHD7	-0.292687	0.232225	-0.250174	8	1.52751	0.424038	1.37995	0.167602	0.469087
REH	CHD1L	CHD7	-0.158627	0.477078	-0.250174	8	1	0.892157	1.33796	0.18091	0.486524
REH	CHD2	CHD7	-0.267322	0.182982	-0.250174	8	1.7493	1.20124	2.08635	0.036947	0.222507
REH	CHD3	CHD7	-0.336712	0.57435	-0.250174	8	-0.937795	-1.02167	-1.38555	0.165884	0.466746
REH	CHD4	CHD7	-0.716278	-0.0769923	-0.250174	8	-0.101233	-1.70978	-1.28058	0.200342	0.511457
REH	CHD5	CHD7	-0.119212	0.279597	-0.250174	8	2.54959	1.82759	3.09513	0.00196724	0.0465822
REH	CHD6	CHD7	-0.267556	0.372007	-0.250174	8	0.59741	0.177049	0.547625	0.583949	0.820537
REH	CHD7	CHD7	-0.306059	-0.250174	-0.250174	4	4.51255	4.51255	6.38171	1.75125e-10	2.43548e-07
REH	AIRE	CHD8	-0.368506	0.477779	-0.202606	6	-0.257765	-0.389256	-0.457513	0.647302	0.855661
REH	ARID1A	CHD8	-0.476687	0.302668	-0.202606	8	0.312638	-0.277367	0.0249403	0.980103	0.994217
REH	ARID1B	CHD8	-0.422835	0.189864	-0.202606	8	0.773359	0.57467	0.9532	0.340489	0.651289
REH	ARID2	CHD8	-0.236736	0.286627	-0.202606	8	1.33052	1.44192	1.96041	0.0499479	0.258571
REH	ARID3A	CHD8	-0.679801	0.122413	-0.202606	8	-0.590235	-1.45402	-1.44551	0.148315	0.442722
REH	ARID3B	CHD8	-0.454487	0.506728	-0.202606	8	-2.19736	-0.897465	-2.18837	0.0286426	0.195794
REH	ARID3C	CHD8	-0.325193	0.435441	-0.202606	8	-0.765359	0.751305	-0.00993833	0.99207	0.997515
REH	ARID4A	CHD8	-0.681316	-0.0810852	-0.202606	8	0.942096	0.27889	0.863367	0.387936	0.689545
REH	ARID4B	CHD8	-0.29386	0.586766	-0.202606	8	0.149913	0.55848	0.500909	0.616435	0.838022
REH	ARID5A	CHD8	-0.392961	0.492827	-0.202606	8	-0.925502	-0.340793	-0.895406	0.37057	0.67572
REH	ARID5B	CHD8	-0.334651	0.543681	-0.202606	8	-0.945453	0.377507	-0.401598	0.68798	0.876892
REH	ASF1A	CHD8	-0.609848	0.289479	-0.202606	8	-1.20847	-1.5089	-1.92147	0.0546726	0.270223
REH	ASF1B	CHD8	-0.613075	0.228908	-0.202606	8	-1.0522	-1.09682	-1.51959	0.128615	0.413838
REH	ASH1L	CHD8	-0.294933	0.28739	-0.202606	8	0.322209	1.30342	1.14949	0.250354	0.566707
REH	ATAD2	CHD8	-0.345194	0.499073	-0.202606	8	0.068032	0.42448	0.348259	0.727646	0.895749
REH	ATAD2B	CHD8	-0.370795	0.615784	-0.202606	8	-1.02779	0.0288756	-0.706338	0.479978	0.755886
REH	ATRX	CHD8	-0.512129	0.0705018	-0.202606	8	1.0094	0.567889	1.11531	0.264716	0.581324
REH	BAZ1A	CHD8	-0.391869	0.629135	-0.202606	8	-1.12114	-0.310465	-1.0123	0.311396	0.626846
REH	BAZ1B	CHD8	-0.570527	0.665691	-0.202606	8	-1.76637	-1.8595	-2.56388	0.0103509	0.115063
REH	BAZ2A	CHD8	-0.294137	0.396201	-0.202606	8	0.57206	0.886385	1.03128	0.302411	0.61819
REH	BAZ2B	CHD8	-0.378869	0.67214	-0.202606	8	-0.489223	-0.470298	-0.678484	0.497465	0.766663
REH	BPTF	CHD8	-0.590338	0.357229	-0.202606	8	-1.67948	-1.95414	-2.56936	0.0101886	0.114125
REH	BRD1	CHD8	-0.608151	0.196813	-0.202606	8	-1.60022	-1.20713	-1.9851	0.0471335	0.251559
REH	BRD2	CHD8	-0.459941	0.381702	-0.202606	8	-1.93765	-0.597083	-1.79233	0.0730803	0.311636
REH	BRD3	CHD8	-0.275891	0.342527	-0.202606	8	-0.367316	1.18992	0.581669	0.560789	0.806632
REH	BRD4	CHD8	-0.83132	-0.310596	-0.202606	8	-0.916297	0.535538	-0.269237	0.787747	0.921804
REH	BRD8	CHD8	-0.38458	0.260219	-0.202606	8	-0.558701	0.976	0.295075	0.767937	0.912841
REH	BRD9	CHD8	-0.529477	0.121909	-0.202606	8	-0.459592	0.0969849	-0.256402	0.797641	0.925957
REH	BRDT	CHD8	-0.456697	0.600476	-0.202606	8	-1.81972	-0.798932	-1.85167	0.0640736	0.292564
REH	BRPF1	CHD8	-0.787156	0.0547308	-0.202606	8	-0.0615227	-1.73435	-1.26987	0.20413	0.516107
REH	BRPF3	CHD8	-0.374986	0.35695	-0.202606	8	-0.202133	0.118536	-0.0591117	0.952863	0.984976
REH	BRWD1	CHD8	-0.319844	0.370848	-0.202606	8	-0.235604	0.809585	0.405866	0.684841	0.875125
REH	BRWD3	CHD8	-0.198746	0.403102	-0.202606	8	0.0715254	2.08696	1.52628	0.12694	0.410946
REH	CARM1	CHD8	-0.557112	0.250237	-0.202606	8	0.15256	-0.942843	-0.558814	0.576288	0.81595
REH	CBX1	CHD8	-0.41462	0.160425	-0.202606	8	-0.910176	1.06177	0.107192	0.914637	0.973068
REH	CBX2	CHD8	-0.304964	0.409285	-0.202606	8	0.863576	0.698588	1.10462	0.269325	0.58565
REH	CBX3	CHD8	-0.527059	0.0522611	-0.202606	8	1.67945	0.686523	1.673	0.0943276	0.354872
REH	CBX4	CHD8	-0.467571	0.420671	-0.202606	8	-0.943807	-0.669774	-1.14097	0.253881	0.570413
REH	CBX5	CHD8	-0.49573	0.25341	-0.202606	8	-0.696236	-0.638943	-0.944114	0.345111	0.655105
REH	CBX6	CHD8	-0.456278	0.51597	-0.202606	8	-2.04105	-0.768757	-1.98683	0.0469411	0.251076
REH	CBX7	CHD8	-0.526535	0.515331	-0.202606	8	-1.80305	-1.36547	-2.24048	0.0250599	0.183221
REH	CBX8	CHD8	-0.439763	0.476079	-0.202606	8	-1.31845	-0.209642	-1.08052	0.27991	0.596738
REH	CDYL	CHD8	-0.169458	0.776926	-0.202606	8	0.569363	1.45611	1.43223	0.152079	0.447803
REH	CDYL2	CHD8	-0.291016	0.58039	-0.202606	8	1.29035	0.780913	1.4646	0.143029	0.435439
REH	CECR2	CHD8	-0.495941	0.586438	-0.202606	8	-1.37931	-1.32774	-1.91418	0.0555977	0.272298
REH	CHAF1A	CHD8	-1.34875	-0.551509	-0.202606	8	-0.609946	-2.15849	-1.95758	0.0502795	0.259494
REH	CHAF1B	CHD8	-1.35523	-0.943067	-0.202606	8	-0.878991	0.278978	-0.424274	0.671366	0.868567
REH	CHD1	CHD8	-0.399246	0.232225	-0.202606	8	0.0303175	0.382862	0.292162	0.770163	0.913898
REH	CHD1L	CHD8	-0.457877	0.477078	-0.202606	8	-2.21841	-0.788028	-2.12587	0.0335141	0.212012
REH	CHD2	CHD8	-0.461915	0.182982	-0.202606	8	-0.648744	0.9424	0.207646	0.835505	0.942062
REH	CHD3	CHD8	-0.189657	0.57435	-0.202606	8	0.0249516	1.59983	1.14889	0.250601	0.566936
REH	CHD4	CHD8	-0.700059	-0.0769923	-0.202606	8	-0.13551	-0.239711	-0.265321	0.790762	0.923004
REH	CHD5	CHD8	-0.346777	0.279597	-0.202606	8	-0.336831	0.783693	0.315979	0.752018	0.90643
REH	CHD6	CHD8	-0.364815	0.372007	-0.202606	8	-0.660239	0.275925	-0.271751	0.785813	0.921035
REH	CHD7	CHD8	-0.755161	-0.250174	-0.202606	8	-1.30339	0.529518	-0.547209	0.584235	0.820623
REH	CHD8	CHD8	-0.722414	-0.202606	-0.202606	4	0.982975	0.982975	1.39014	0.164487	0.465014
REH	AIRE	CHD9	0.230178	0.477779	0.326531	6	-0.152571	0.0919273	-0.0428816	0.965796	0.98935
REH	ARID1A	CHD9	0.259239	0.302668	0.326531	8	2.14727	1.66554	2.69606	0.00701642	0.0931318
REH	ARID1B	CHD9	-0.0725955	0.189864	0.326531	8	-0.495317	-1.0015	-1.05841	0.28987	0.605961
REH	ARID2	CHD9	-0.0487333	0.286627	0.326531	8	-1.82516	-1.63378	-2.44584	0.0144516	0.136871
REH	ARID3A	CHD9	0.0160585	0.122413	0.326531	8	1.48786	0.520174	1.41989	0.155639	0.452883
REH	ARID3B	CHD9	0.317072	0.506728	0.326531	8	-0.193491	0.80562	0.43284	0.665131	0.865272
REH	ARID3C	CHD9	0.22893	0.435441	0.326531	8	-0.417778	0.145547	-0.192496	0.847353	0.946752
REH	ARID4A	CHD9	-0.225392	-0.0810852	0.326531	8	1.11137	0.235324	0.952257	0.340966	0.651819
REH	ARID4B	CHD9	0.276788	0.586766	0.326531	8	-0.54643	-0.147072	-0.49038	0.623865	0.842634
REH	ARID5A	CHD9	0.216909	0.492827	0.326531	8	-0.8385	-0.237229	-0.760655	0.446863	0.732436
REH	ARID5B	CHD9	0.53557	0.543681	0.326531	8	1.9814	2.69977	3.31009	0.000932669	0.030015
REH	ASF1A	CHD9	0.251567	0.289479	0.326531	8	1.27182	1.52281	1.9761	0.0481436	0.253901
REH	ASF1B	CHD9	-0.028095	0.228908	0.326531	8	-0.745876	-0.67494	-1.00467	0.315057	0.629927
REH	ASH1L	CHD9	0.0112721	0.28739	0.326531	8	-1.08641	-0.967297	-1.45219	0.146449	0.440446
REH	ATAD2	CHD9	0.380477	0.499073	0.326531	8	1.15152	1.42527	1.82207	0.068445	0.30244
REH	ATAD2B	CHD9	0.337332	0.615784	0.326531	8	0.00916086	0.367281	0.266185	0.790097	0.922779
REH	ATRX	CHD9	-0.0109099	0.0705018	0.326531	8	1.02654	0.841858	1.32116	0.186449	0.493766
REH	BAZ1A	CHD9	0.22983	0.629135	0.326531	8	-1.41087	-0.844738	-1.59496	0.110722	0.383791
REH	BAZ1B	CHD9	0.250277	0.665691	0.326531	8	-0.866082	-0.944524	-1.28029	0.200443	0.51155
REH	BAZ2A	CHD9	0.155846	0.396201	0.326531	8	-0.875233	-0.224631	-0.777721	0.436734	0.725854
REH	BAZ2B	CHD9	0.354078	0.67214	0.326531	8	0.279843	0.0541879	0.236196	0.813281	0.932873
REH	BPTF	CHD9	0.154484	0.357229	0.326531	8	0.031476	-0.107704	-0.0539012	0.957014	0.98651
REH	BRD1	CHD9	-0.147032	0.196813	0.326531	8	-0.98001	-1.76967	-1.94432	0.0518573	0.263702
REH	BRD2	CHD9	0.170492	0.381702	0.326531	8	0.152969	-0.0710481	0.0579269	0.953807	0.985305
REH	BRD3	CHD9	0.0565144	0.342527	0.326531	8	-1.20551	-1.02097	-1.57436	0.115404	0.391419
REH	BRD4	CHD9	-0.415497	-0.310596	0.326531	8	0.0361072	0.274903	0.219918	0.825935	0.938136
REH	BRD8	CHD9	0.0175108	0.260219	0.326531	8	-0.59928	-0.228488	-0.58532	0.558333	0.805037
REH	BRD9	CHD9	-0.178099	0.121909	0.326531	8	-1.18582	-1.35165	-1.79426	0.0727712	0.311123
REH	BRDT	CHD9	0.256565	0.600476	0.326531	8	-0.370795	-0.512416	-0.624524	0.532283	0.788883
REH	BRPF1	CHD9	-0.331629	0.0547308	0.326531	8	-1.25028	-2.10785	-2.37456	0.0175701	0.151769
REH	BRPF3	CHD9	0.30163	0.35695	0.326531	8	1.10159	1.38495	1.75825	0.0787048	0.323467
REH	BRWD1	CHD9	0.215796	0.370848	0.326531	8	0.659221	0.577221	0.874296	0.381957	0.684622
REH	BRWD3	CHD9	0.207682	0.403102	0.326531	8	-0.0863465	0.240648	0.109108	0.913117	0.97248
REH	CARM1	CHD9	0.135639	0.250237	0.326531	8	1.16807	0.843502	1.4224	0.154912	0.451854
REH	CBX1	CHD9	0.103766	0.160425	0.326531	8	0.61056	1.33324	1.37447	0.169295	0.471555
REH	CBX2	CHD9	0.227669	0.409285	0.326531	8	0.351585	0.2391	0.417677	0.676183	0.870925
REH	CBX3	CHD9	0.0575362	0.0522611	0.326531	8	1.89354	1.75825	2.58221	0.00981702	0.112071
REH	CBX4	CHD9	0.107367	0.420671	0.326531	8	-1.49842	-0.970327	-1.74567	0.0808682	0.327561
REH	CBX5	CHD9	0.165007	0.25341	0.326531	8	1.04115	0.838141	1.32886	0.183895	0.490538
REH	CBX6	CHD9	0.0881755	0.51597	0.326531	8	-1.88019	-1.5463	-2.42289	0.0153974	0.141526
REH	CBX7	CHD9	0.162529	0.515331	0.326531	8	-0.974665	-0.962724	-1.36994	0.170705	0.473233
REH	CBX8	CHD9	0.254453	0.476079	0.326531	8	-0.391098	0.214235	-0.125061	0.900475	0.96769
REH	CDYL	CHD9	0.383458	0.776926	0.326531	8	-1.15098	-0.240819	-0.984151	0.325041	0.638743
REH	CDYL2	CHD9	0.389953	0.58039	0.326531	8	1.3881	1.15132	1.79564	0.072551	0.310603
REH	CECR2	CHD9	0.20774	0.586438	0.326531	8	-1.31067	-0.832733	-1.51561	0.129617	0.415268
REH	CHAF1A	CHD9	-0.821087	-0.551509	0.326531	8	-1.3902	-1.35944	-1.94429	0.0518604	0.263702
REH	CHAF1B	CHD9	-0.756223	-0.943067	0.326531	8	1.39908	2.20522	2.54863	0.0108147	0.117544
REH	CHD1	CHD9	0.108554	0.232225	0.326531	8	1.00484	0.459911	1.03574	0.300325	0.616383
REH	CHD1L	CHD9	0.245779	0.477078	0.326531	8	0.213416	0.174278	0.274141	0.783976	0.920294
REH	CHD2	CHD9	0.0854632	0.182982	0.326531	8	0.227364	1.08657	0.929093	0.352841	0.66121
REH	CHD3	CHD9	0.268374	0.57435	0.326531	8	-0.560761	-0.21252	-0.546792	0.584522	0.820788
REH	CHD4	CHD9	-0.269064	-0.0769923	0.326531	8	-0.138374	-0.276166	-0.293124	0.769427	0.913512
REH	CHD5	CHD9	0.157456	0.279597	0.326531	8	0.586811	0.562802	0.812899	0.416276	0.71069
REH	CHD6	CHD9	0.0983496	0.372007	0.326531	8	-0.437076	-0.668132	-0.7815	0.434508	0.724268
REH	CHD7	CHD9	-0.434877	-0.250174	0.326531	8	-1.29674	-0.300105	-1.12914	0.258838	0.575277
REH	CHD8	CHD9	-0.255117	-0.202606	0.326531	8	1.29713	1.1461	1.72763	0.0840553	0.334332
REH	CHD9	CHD9	0.33629	0.326531	0.326531	4	2.8296	2.8296	4.00166	6.29004e-05	0.00598754
REH	AIRE	CORO2A	0.434864	0.477779	0.585161	6	0.0687566	-0.104591	-0.0253385	0.979785	0.994103
REH	ARID1A	CORO2A	0.402786	0.302668	0.585161	8	1.78642	1.19435	2.10772	0.035055	0.216673
REH	ARID1B	CORO2A	0.180386	0.189864	0.585161	8	0.661055	-0.172942	0.345148	0.729983	0.896611
REH	ARID2	CORO2A	0.298376	0.286627	0.585161	8	0.171021	-0.0361319	0.0953812	0.924012	0.976254
REH	ARID3A	CORO2A	0.120485	0.122413	0.585161	8	1.17976	-0.0976076	0.765201	0.444152	0.730591
REH	ARID3B	CORO2A	0.543458	0.506728	0.585161	8	0.473793	0.870605	0.950633	0.341791	0.65253
REH	ARID3C	CORO2A	0.601776	0.435441	0.585161	8	1.69109	1.8525	2.5057	0.012221	0.124987
REH	ARID4A	CORO2A	-0.396611	-0.0810852	0.585161	8	-1.12025	-2.91353	-2.85231	0.00434025	0.0719495
REH	ARID4B	CORO2A	0.538393	0.586766	0.585161	8	0.319167	0.138704	0.323764	0.746117	0.903807
REH	ARID5A	CORO2A	0.526272	0.492827	0.585161	8	0.664905	0.597407	0.89259	0.372077	0.676949
REH	ARID5B	CORO2A	0.627721	0.543681	0.585161	8	1.09531	1.59235	1.90046	0.0573726	0.276479
REH	ASF1A	CORO2A	0.309094	0.289479	0.585161	8	0.168728	0.211105	0.268583	0.788251	0.922003
REH	ASF1B	CORO2A	0.365266	0.228908	0.585161	8	1.69552	1.55419	2.29789	0.021568	0.169515
REH	ASH1L	CORO2A	0.15331	0.28739	0.585161	8	-1.18171	-1.56911	-1.94513	0.0517598	0.263468
REH	ATAD2	CORO2A	0.469966	0.499073	0.585161	8	0.303105	0.13655	0.310883	0.75589	0.907992
REH	ATAD2B	CORO2A	0.621312	0.615784	0.585161	8	1.13889	0.843652	1.40187	0.160954	0.460477
REH	ATRX	CORO2A	0.0506419	0.0705018	0.585161	8	0.35928	0.0316317	0.276417	0.782228	0.919588
REH	BAZ1A	CORO2A	0.650637	0.629135	0.585161	8	1.18715	1.08385	1.60584	0.108309	0.379909
REH	BAZ1B	CORO2A	0.487785	0.665691	0.585161	8	0.0033615	-0.954879	-0.672825	0.501059	0.769249
REH	BAZ2A	CORO2A	0.454561	0.396201	0.585161	8	0.500867	0.769659	0.898398	0.368973	0.674119
REH	BAZ2B	CORO2A	0.732203	0.67214	0.585161	8	2.50477	1.64107	2.93155	0.0033727	0.0627159
REH	BPTF	CORO2A	0.367814	0.357229	0.585161	8	0.740259	0.0117716	0.531766	0.594888	0.826707
REH	BRD1	CORO2A	0.136556	0.196813	0.585161	8	0.73585	-0.649395	0.0611329	0.951253	0.984503
REH	BRD2	CORO2A	0.419318	0.381702	0.585161	8	0.786576	0.357056	0.80867	0.418705	0.712448
REH	BRD3	CORO2A	0.380206	0.342527	0.585161	8	0.302121	0.166931	0.33167	0.740138	0.901402
REH	BRD4	CORO2A	-0.520037	-0.310596	0.585161	8	-1.06152	-1.68073	-1.93906	0.0524938	0.265029
REH	BRD8	CORO2A	0.10048	0.260219	0.585161	8	-0.826122	-1.37238	-1.55458	0.120047	0.399593
REH	BRD9	CORO2A	0.0477337	0.121909	0.585161	8	0.0765786	-0.672644	-0.421482	0.673403	0.869613
REH	BRDT	CORO2A	0.583921	0.600476	0.585161	8	1.52255	0.585169	1.49038	0.136124	0.425229
REH	BRPF1	CORO2A	-0.0595217	0.0547308	0.585161	8	0.424144	-0.911314	-0.344481	0.730485	0.896982
REH	BRPF3	CORO2A	0.29358	0.35695	0.585161	8	-0.393619	-0.753863	-0.811392	0.41714	0.711371
REH	BRWD1	CORO2A	0.243219	0.370848	0.585161	8	-0.892292	-1.39126	-1.61471	0.106373	0.376509
REH	BRWD3	CORO2A	0.333657	0.403102	0.585161	8	-0.509113	-0.636813	-0.810292	0.417772	0.71171
REH	CARM1	CORO2A	0.289096	0.250237	0.585161	8	1.0552	0.559773	1.14196	0.253471	0.570051
REH	CBX1	CORO2A	0.246553	0.160425	0.585161	8	1.27904	1.20018	1.75307	0.0795893	0.325153
REH	CBX2	CORO2A	0.379059	0.409285	0.585161	8	0.412912	-0.416332	-0.0024183	0.99807	0.999385
REH	CBX3	CORO2A	0.0338937	0.0522611	0.585161	8	0.149343	0.0601273	0.148118	0.88225	0.960933
REH	CBX4	CORO2A	0.351223	0.420671	0.585161	8	-0.443666	-0.646462	-0.770836	0.440804	0.72835
REH	CBX5	CORO2A	0.194703	0.25341	0.585161	8	-0.0146039	-0.828468	-0.596142	0.551081	0.800294
REH	CBX6	CORO2A	0.490343	0.51597	0.585161	8	0.70252	0.278591	0.69375	0.487839	0.760619
REH	CBX7	CORO2A	0.381888	0.515331	0.585161	8	-0.540612	-1.06764	-1.1372	0.255453	0.57213
REH	CBX8	CORO2A	0.456785	0.476079	0.585161	8	-6.71238e-05	0.0183709	0.0129427	0.989674	0.997138
REH	CDYL	CORO2A	0.61869	0.776926	0.585161	8	-0.582559	-0.0751422	-0.465065	0.641885	0.852657
REH	CDYL2	CORO2A	0.408583	0.58039	0.585161	8	-0.38286	-1.2286	-1.13948	0.254504	0.571165
REH	CECR2	CORO2A	0.57033	0.586438	0.585161	8	1.00339	0.533462	1.08672	0.277161	0.593866
REH	CHAF1A	CORO2A	-0.460029	-0.551509	0.585161	8	2.30423	1.62548	2.77872	0.00545733	0.0817812
REH	CHAF1B	CORO2A	-0.957879	-0.943067	0.585161	8	0.0690698	0.156246	0.159323	0.873415	0.957551
REH	CHD1	CORO2A	0.0633497	0.232225	0.585161	8	-0.800022	-1.91363	-1.91884	0.0550043	0.271256
REH	CHD1L	CORO2A	0.435435	0.477078	0.585161	8	0.327797	-0.131775	0.138608	0.88976	0.96416
REH	CHD2	CORO2A	0.180373	0.182982	0.585161	8	0.198334	0.460543	0.465897	0.641289	0.852225
REH	CHD3	CORO2A	0.578905	0.57435	0.585161	8	0.614575	0.622736	0.874911	0.381622	0.684358
REH	CHD4	CORO2A	-0.263244	-0.0769923	0.585161	8	-0.716459	-1.5638	-1.61238	0.106878	0.377467
REH	CHD5	CORO2A	0.233771	0.279597	0.585161	8	0.0907065	-0.654898	-0.398943	0.689935	0.877876
REH	CHD6	CORO2A	0.20884	0.372007	0.585161	8	-0.950673	-1.86569	-1.99147	0.0464293	0.249762
REH	CHD7	CORO2A	-0.127334	-0.250174	0.585161	8	0.978462	1.96157	2.07892	0.037625	0.224212
REH	CHD8	CORO2A	-0.427398	-0.202606	0.585161	8	-0.711402	-1.84228	-1.80573	0.0709613	0.307479
REH	CHD9	CORO2A	0.450033	0.326531	0.585161	8	1.65792	1.18267	2.0086	0.04458	0.244737
REH	CORO2A	CORO2A	0.56929	0.585161	0.585161	4	0.571728	0.571728	0.808546	0.418776	0.712465
REH	ARID1A	CREBBP	-0.82664	0.302668	-0.283096	8	-2.56363	-3.91859	-4.58362	4.56989e-06	0.00104065
REH	ARID1B	CREBBP	-0.448699	0.189864	-0.283096	8	1.24776	0.429236	1.18581	0.235695	0.55123
REH	ARID2	CREBBP	-0.420638	0.286627	-0.283096	8	0.0942665	-0.125006	-0.0217359	0.982659	0.995073
REH	ARID3A	CREBBP	-0.667585	0.122413	-0.283096	8	0.473315	-1.03975	-0.400532	0.688765	0.877275
REH	ARID3B	CREBBP	-0.126014	0.506728	-0.283096	8	2.37239	1.72025	2.89393	0.00380453	0.0670052
REH	ARID3C	CREBBP	-0.270953	0.435441	-0.283096	8	0.652758	0.654104	0.924091	0.355439	0.663516
REH	ARID4A	CREBBP	-0.961208	-0.0810852	-0.283096	8	-0.959293	-1.81726	-1.96332	0.0496089	0.257896
REH	ARID4B	CREBBP	-0.182682	0.586766	-0.283096	8	2.38492	0.909888	2.32978	0.0198176	0.16207
REH	ARID5A	CREBBP	-0.321473	0.492827	-0.283096	8	0.842167	-0.29442	0.387316	0.698523	0.881975
REH	ARID5B	CREBBP	-0.174262	0.543681	-0.283096	8	1.89356	1.3845	2.31794	0.0204527	0.164416
REH	ASF1A	CREBBP	-0.411576	0.289479	-0.283096	8	1.97205	0.223971	1.55282	0.120465	0.40042
REH	ASF1B	CREBBP	-0.509655	0.228908	-0.283096	8	0.840582	-0.254548	0.414389	0.678589	0.872008
REH	ASH1L	CREBBP	-0.425362	0.28739	-0.283096	8	-0.335918	-0.0578226	-0.278417	0.780693	0.918851
REH	ATAD2	CREBBP	-0.486619	0.499073	-0.283096	8	-0.46055	-1.60112	-1.45782	0.144891	0.438098
REH	ATAD2B	CREBBP	-0.421001	0.615784	-0.283096	8	-0.60981	-1.40284	-1.42316	0.15469	0.451589
REH	ATRX	CREBBP	-0.71382	0.0705018	-0.283096	8	-0.253009	-0.898487	-0.81423	0.415513	0.710087
REH	BAZ1A	CREBBP	-0.374281	0.629135	-0.283096	8	0.11055	-1.15479	-0.738389	0.460278	0.741763
REH	BAZ1B	CREBBP	-0.373944	0.665691	-0.283096	8	1.77888	-1.16418	0.434663	0.663807	0.864489
REH	BAZ2A	CREBBP	-0.269965	0.396201	-0.283096	8	1.77505	0.739381	1.77797	0.0754091	0.317364
REH	BAZ2B	CREBBP	-0.241499	0.67214	-0.283096	8	2.06837	0.0644144	1.50811	0.131527	0.41813
REH	BPTF	CREBBP	-0.600113	0.357229	-0.283096	8	-0.701345	-2.32646	-2.14098	0.0322755	0.20815
REH	BRD1	CREBBP	-0.574417	0.196813	-0.283096	8	-0.627191	-0.827608	-1.0287	0.303622	0.619361
REH	BRD2	CREBBP	-0.547236	0.381702	-0.283096	8	-2.15273	-1.99484	-2.93278	0.00335944	0.0626367
REH	BRD3	CREBBP	-0.349539	0.342527	-0.283096	8	-0.441446	-0.0756462	-0.36564	0.714634	0.889777
REH	BRD4	CREBBP	-1.00866	-0.310596	-0.283096	8	-1.80769	-0.274612	-1.47241	0.14091	0.432261
REH	BRD8	CREBBP	-0.184301	0.260219	-0.283096	8	2.11264	2.93014	3.56578	0.00036277	0.0170814
REH	BRD9	CREBBP	-0.694496	0.121909	-0.283096	8	-1.39318	-1.22505	-1.85137	0.064117	0.292698
REH	BRDT	CREBBP	-0.375342	0.600476	-0.283096	8	0.0642214	-0.886425	-0.581386	0.56098	0.806713
REH	BRPF1	CREBBP	-0.957298	0.0547308	-0.283096	8	-1.09859	-2.80293	-2.7588	0.00580145	0.0847051
REH	BRPF3	CREBBP	-0.256901	0.35695	-0.283096	8	2.10291	0.994873	2.19046	0.0284908	0.195454
REH	BRWD1	CREBBP	-0.183944	0.370848	-0.283096	8	1.88482	1.86934	2.65459	0.00794047	0.0997861
REH	BRWD3	CREBBP	-0.0353135	0.403102	-0.283096	8	2.49548	3.13929	3.98439	6.76546e-05	0.00624282
REH	CARM1	CREBBP	-0.867337	0.250237	-0.283096	8	-2.29659	-3.99313	-4.4475	8.68758e-06	0.00162807
REH	CBX1	CREBBP	-0.273926	0.160425	-0.283096	8	1.48301	2.92167	3.11458	0.00184208	0.0447617
REH	CBX2	CREBBP	-0.459095	0.409285	-0.283096	8	0.233607	-1.31938	-0.767758	0.442631	0.72963
REH	CBX3	CREBBP	-0.648589	0.0522611	-0.283096	8	1.31735	-0.160633	0.817923	0.413401	0.708406
REH	CBX4	CREBBP	-0.390918	0.420671	-0.283096	8	0.951947	-0.467622	0.342469	0.731998	0.897622
REH	CBX5	CREBBP	-0.206937	0.25341	-0.283096	8	3.30934	2.04183	3.78385	0.000154422	0.0102789
REH	CBX6	CREBBP	-0.305098	0.51597	-0.283096	8	0.62427	0.0893052	0.504574	0.613858	0.83664
REH	CBX7	CREBBP	-0.466337	0.515331	-0.283096	8	-0.240581	-1.58821	-1.29315	0.195958	0.505997
REH	CBX8	CREBBP	-0.292608	0.476079	-0.283096	8	1.2553	0.503809	1.24388	0.213545	0.526728
REH	CDYL	CREBBP	-0.139578	0.776926	-0.283096	8	2.09989	0.943897	2.15228	0.0313752	0.204854
REH	CDYL2	CREBBP	-0.477131	0.58039	-0.283096	8	0.299451	-1.8738	-1.11323	0.26561	0.58199
REH	CECR2	CREBBP	-0.222224	0.586438	-0.283096	8	3.06025	0.505439	2.52132	0.0116915	0.122702
REH	CHAF1A	CREBBP	-1.33473	-0.551509	-0.283096	8	0.999422	-0.467353	0.37623	0.706746	0.886043
REH	CHAF1B	CREBBP	-1.33767	-0.943067	-0.283096	8	0.102175	2.54916	1.87477	0.0608237	0.284672
REH	CHD1	CREBBP	-0.405734	0.232225	-0.283096	8	0.62144	0.604319	0.866742	0.386083	0.688247
REH	CHD1L	CREBBP	-0.152776	0.477078	-0.283096	8	1.56804	1.62901	2.26065	0.0237807	0.178304
REH	CHD2	CREBBP	-0.563103	0.182982	-0.283096	8	-0.89332	0.0771551	-0.577116	0.563861	0.808524
REH	CHD3	CREBBP	-0.175695	0.57435	-0.283096	8	0.95589	0.992079	1.37742	0.168382	0.470268
REH	CHD4	CREBBP	-0.78744	-0.0769923	-0.283096	8	-0.448836	-0.221298	-0.473856	0.635603	0.848628
REH	CHD5	CREBBP	-0.525072	0.279597	-0.283096	8	-1.43998	-1.0166	-1.73707	0.0823757	0.330772
REH	CHD6	CREBBP	-0.251	0.372007	-0.283096	8	1.308	1.0815	1.68963	0.0910983	0.348655
REH	CHD7	CREBBP	-0.686581	-0.250174	-0.283096	8	-0.19289	2.24856	1.45358	0.146063	0.439965
REH	CHD8	CREBBP	-1.02223	-0.202606	-0.283096	8	-1.34631	-1.04352	-1.68987	0.0910534	0.348584
REH	CHD9	CREBBP	-0.193452	0.326531	-0.283096	8	2.61422	1.75104	3.08671	0.00202386	0.0474352
REH	CORO2A	CREBBP	-0.259622	0.585161	-0.283096	8	1.01354	0.15882	0.828982	0.407115	0.703829
REH	CREBBP	CREBBP	-0.791032	-0.283096	-0.283096	4	2.82534	2.82534	3.99563	6.45219e-05	0.00603237
REH	AIRE	CSTF1	-1.15352	0.477779	-0.731472	6	-0.92937	-0.924844	-1.31113	0.189815	0.498392
REH	ARID1A	CSTF1	-0.981018	0.302668	-0.731472	8	-0.368625	-0.0494764	-0.295643	0.767503	0.912694
REH	ARID1B	CSTF1	-1.15418	0.189864	-0.731472	8	-1.91836	-1.40102	-2.34715	0.0189174	0.15779
REH	ARID2	CSTF1	-0.995455	0.286627	-0.731472	8	-1.5284	-0.684667	-1.56488	0.117612	0.39539
REH	ARID3A	CSTF1	-1.34819	0.122413	-0.731472	8	-1.83332	-2.47314	-3.04513	0.00232583	0.0513569
REH	ARID3B	CSTF1	-0.921596	0.506728	-0.731472	8	-1.03188	-0.109487	-0.807071	0.419626	0.713175
REH	ARID3C	CSTF1	-0.701536	0.435441	-0.731472	8	0.387077	1.70117	1.47662	0.139778	0.430598
REH	ARID4A	CSTF1	-1.42626	-0.0810852	-0.731472	8	-1.67109	-1.72127	-2.39876	0.0164507	0.146638
REH	ARID4B	CSTF1	-0.781809	0.586766	-0.731472	8	0.76628	0.884287	1.16713	0.243159	0.559292
REH	ARID5A	CSTF1	-0.98675	0.492827	-0.731472	8	-1.3032	-0.883939	-1.54654	0.121975	0.403006
REH	ARID5B	CSTF1	-0.83723	0.543681	-0.731472	8	-0.113415	0.533437	0.297	0.766466	0.912373
REH	ASF1A	CSTF1	-1.01967	0.289479	-0.731472	8	0.1036	-0.645678	-0.383307	0.701492	0.88351
REH	ASF1B	CSTF1	-1.10111	0.228908	-0.731472	8	-0.518641	-0.920833	-1.01786	0.308743	0.624106
REH	ASH1L	CSTF1	-0.818601	0.28739	-0.731472	8	-0.523058	1.00403	0.340096	0.733784	0.898399
REH	ATAD2	CSTF1	-0.912501	0.499073	-0.731472	8	0.0961902	-0.0830529	0.00928945	0.992588	0.997713
REH	ATAD2B	CSTF1	-0.967756	0.615784	-0.731472	8	-1.60005	-0.732339	-1.64925	0.0990963	0.363953
REH	ATRX	CSTF1	-1.12554	0.0705018	-0.731472	8	-0.146884	-0.235168	-0.270151	0.787044	0.921425
REH	BAZ1A	CSTF1	-0.909689	0.629135	-0.731472	8	-0.303261	-0.15127	-0.321402	0.747906	0.904561
REH	BAZ1B	CSTF1	-1.02595	0.665691	-0.731472	8	-0.174119	-1.75603	-1.36482	0.172309	0.475205
REH	BAZ2A	CSTF1	-1.13138	0.396201	-0.731472	8	-2.56718	-1.9544	-3.19724	0.00138749	0.0375853
REH	BAZ2B	CSTF1	-1.06212	0.67214	-0.731472	8	-1.83001	-1.96376	-2.6826	0.00730519	0.0953138
REH	BPTF	CSTF1	-0.974501	0.357229	-0.731472	8	0.28008	-0.708578	-0.302994	0.761895	0.910462
REH	BRD1	CSTF1	-0.963447	0.196813	-0.731472	8	-1.30847	0.290676	-0.719689	0.471717	0.750307
REH	BRD2	CSTF1	-0.799708	0.381702	-0.731472	8	-0.539954	0.910183	0.261791	0.793482	0.92407
REH	BRD3	CSTF1	-0.622271	0.342527	-0.731472	8	0.150345	2.53347	1.89774	0.05773	0.277602
REH	BRD4	CSTF1	-1.33991	-0.310596	-0.731472	8	-1.87232	0.888685	-0.695539	0.486718	0.760027
REH	BRD8	CSTF1	-0.83664	0.260219	-0.731472	8	-0.638436	1.66195	0.723731	0.469231	0.748379
REH	BRD9	CSTF1	-0.911106	0.121909	-0.731472	8	-0.12475	1.31564	0.842085	0.399741	0.698257
REH	BRDT	CSTF1	-0.869151	0.600476	-0.731472	8	-0.239781	-0.0129355	-0.178697	0.858175	0.951075
REH	BRPF1	CSTF1	-1.47946	0.0547308	-0.731472	8	-1.60422	-3.2657	-3.44355	0.000574128	0.0223889
REH	BRPF3	CSTF1	-1.02353	0.35695	-0.731472	8	-1.41872	-1.05707	-1.75065	0.0800065	0.325932
REH	BRWD1	CSTF1	-0.917622	0.370848	-0.731472	8	-1.83304	-0.0121923	-1.30478	0.191968	0.501173
REH	BRWD3	CSTF1	-0.81283	0.403102	-0.731472	8	-1.8804	0.891958	-0.698933	0.484594	0.758915
REH	CARM1	CSTF1	-1.19294	0.250237	-0.731472	8	-0.633129	-1.65261	-1.61626	0.106038	0.376024
REH	CBX1	CSTF1	-0.48183	0.160425	-0.731472	8	0.806905	4.9926	4.10087	4.11605e-05	0.00455986
REH	CBX2	CSTF1	-0.952207	0.409285	-0.731472	8	-0.865081	-0.580739	-1.02235	0.306616	0.622151
REH	CBX3	CSTF1	-1.24771	0.0522611	-0.731472	8	-0.203624	-1.15861	-0.963242	0.335426	0.647307
REH	CBX4	CSTF1	-0.911189	0.420671	-0.731472	8	0.291646	0.0111424	0.214104	0.830466	0.939919
REH	CBX5	CSTF1	-1.04478	0.25341	-0.731472	8	-0.826137	-0.868381	-1.1982	0.230837	0.545662
REH	CBX6	CSTF1	-0.8255	0.51597	-0.731472	8	-0.156075	0.755363	0.423761	0.67174	0.868719
REH	CBX7	CSTF1	-0.837074	0.515331	-0.731472	8	0.409781	0.509139	0.649774	0.515838	0.778857
REH	CBX8	CSTF1	-0.835225	0.476079	-0.731472	8	-0.0923744	0.536994	0.314394	0.753222	0.906948
REH	CDYL	CSTF1	-0.823953	0.776926	-0.731472	8	-0.0396469	0.385523	0.244571	0.806788	0.929808
REH	CDYL2	CSTF1	-1.09066	0.58039	-0.731472	8	-1.04609	-1.66532	-1.91726	0.0552054	0.271638
REH	CECR2	CSTF1	-0.982389	0.586438	-0.731472	8	0.00123211	-0.772702	-0.545512	0.585402	0.821239
REH	CHAF1A	CSTF1	-1.81719	-0.551509	-0.731472	8	0.621714	-1.65747	-0.732389	0.463931	0.744446
REH	CHAF1B	CSTF1	-1.53484	-0.943067	-0.731472	8	1.73911	3.99845	4.05707	4.96917e-05	0.00512581
REH	CHD1	CSTF1	-0.875905	0.232225	-0.731472	8	-0.547392	0.830388	0.200108	0.841396	0.944551
REH	CHD1L	CSTF1	-0.613083	0.477078	-0.731472	8	0.367414	2.58153	2.08522	0.0370492	0.222769
REH	CHD2	CSTF1	-0.870661	0.182982	-0.731472	8	-0.223848	1.68242	1.03137	0.30237	0.618169
REH	CHD3	CSTF1	-0.778045	0.57435	-0.731472	8	-0.851665	0.801088	-0.035763	0.971471	0.991238
REH	CHD4	CSTF1	-1.27891	-0.0769923	-0.731472	8	-1.40198	-0.460918	-1.31727	0.187749	0.495355
REH	CHD5	CSTF1	-0.798442	0.279597	-0.731472	8	-0.326155	1.38829	0.751046	0.452625	0.736215
REH	CHD6	CSTF1	-0.646033	0.372007	-0.731472	8	0.227118	2.46992	1.90709	0.0565084	0.274497
REH	CHD7	CSTF1	-1.16029	-0.250174	-0.731472	8	-1.35015	2.02666	0.478361	0.632393	0.846725
REH	CHD8	CSTF1	-1.29209	-0.202606	-0.731472	8	-0.347576	0.410923	0.0447932	0.964272	0.988808
REH	CHD9	CSTF1	-0.935221	0.326531	-0.731472	8	-1.32311	-0.184336	-1.06592	0.286458	0.602663
REH	CORO2A	CSTF1	-0.887694	0.585161	-0.731472	8	-0.896054	0.0784893	-0.578106	0.563193	0.808115
REH	CREBBP	CSTF1	-1.47674	-0.283096	-0.731472	8	-0.687458	-0.590371	-0.903562	0.366228	0.672114
REH	CSTF1	CSTF1	-1.82341	-0.731472	-0.731472	4	-0.1583	-0.1583	-0.22387	0.822858	0.937103
REH	AIRE	CXXC1	-0.132104	0.477779	-0.0521002	6	1.09754	0.0994978	0.846431	0.397312	0.696735
REH	ARID1A	CXXC1	-0.217171	0.302668	-0.0521002	7	1.25846	0.243398	1.06197	0.288249	0.604435
REH	ARID1B	CXXC1	-0.175844	0.189864	-0.0521002	8	1.77353	1.08388	2.0205	0.043332	0.241119
REH	ARID2	CXXC1	-0.301163	0.286627	-0.0521002	8	-0.772163	-1.40106	-1.5367	0.124366	0.407366
REH	ARID3A	CXXC1	-0.380375	0.122413	-0.0521002	8	1.40266	0.00339056	0.994225	0.320113	0.634304
REH	ARID3B	CXXC1	0.0509361	0.506728	-0.0521002	8	1.66942	1.94568	2.55626	0.0105805	0.116484
REH	ARID3C	CXXC1	-0.00767593	0.435441	-0.0521002	7	0.791889	1.1654	1.38401	0.166355	0.467326
REH	ARID4A	CXXC1	-0.584768	-0.0810852	-0.0521002	8	0.609617	-0.863571	-0.179573	0.857488	0.950798
REH	ARID4B	CXXC1	-0.136523	0.586766	-0.0521002	8	-0.230416	-1.07128	-0.920442	0.357342	0.664815
REH	ARID5A	CXXC1	0.0165231	0.492827	-0.0521002	8	1.51007	1.34276	2.01726	0.0436685	0.241994
REH	ARID5B	CXXC1	-0.0053184	0.543681	-0.0521002	8	1.01433	0.982502	1.41197	0.157959	0.456217
REH	ASF1A	CXXC1	-0.24944	0.289479	-0.0521002	8	0.507812	-0.420388	0.0618178	0.950708	0.984419
REH	ASF1B	CXXC1	-0.380664	0.228908	-0.0521002	8	-0.250834	-1.16495	-1.00111	0.316774	0.63131
REH	ASH1L	CXXC1	-0.147042	0.28739	-0.0521002	8	0.640986	0.768551	0.996693	0.318913	0.633193
REH	ATAD2	CXXC1	-0.0781173	0.499073	-0.0521002	8	0.762751	0.147842	0.643887	0.519649	0.781025
REH	ATAD2B	CXXC1	0.0129408	0.615784	-0.0521002	8	1.05782	0.947127	1.41771	0.156276	0.453854
REH	ATRX	CXXC1	-0.516111	0.0705018	-0.0521002	8	-0.517456	-1.35784	-1.32603	0.184829	0.491783
REH	BAZ1A	CXXC1	-0.00142508	0.629135	-0.0521002	8	1.07397	0.49421	1.10887	0.267485	0.583877
REH	BAZ1B	CXXC1	-0.080243	0.665691	-0.0521002	8	1.25205	-0.880745	0.262552	0.792896	0.923727
REH	BAZ2A	CXXC1	-0.19987	0.396201	-0.0521002	8	-0.0661954	-0.897489	-0.681428	0.495601	0.765335
REH	BAZ2B	CXXC1	0.0505952	0.67214	-0.0521002	8	1.94304	0.43604	1.68226	0.0925184	0.351291
REH	BPTF	CXXC1	-0.236477	0.357229	-0.0521002	8	0.600159	-0.947884	-0.245879	0.805776	0.929364
REH	BRD1	CXXC1	-0.334165	0.196813	-0.0521002	8	0.0216991	-0.630035	-0.430159	0.66708	0.866111
REH	BRD2	CXXC1	-0.102792	0.381702	-0.0521002	8	0.632829	0.448915	0.764908	0.444326	0.730723
REH	BRD3	CXXC1	-0.104219	0.342527	-0.0521002	7	0.0586761	0.616344	0.477311	0.63314	0.84716
REH	BRD4	CXXC1	-0.790139	-0.310596	-0.0521002	7	-0.746225	0.467161	-0.197328	0.843571	0.945331
REH	BRD8	CXXC1	-0.16964	0.260219	-0.0521002	8	0.437907	0.83898	0.902895	0.366582	0.672383
REH	BRD9	CXXC1	-0.430403	0.121909	-0.0521002	8	-0.738275	-1.14435	-1.33122	0.183118	0.489624
REH	BRDT	CXXC1	-0.0366781	0.600476	-0.0521002	8	0.942031	-0.0838308	0.606839	0.543958	0.796021
REH	BRPF1	CXXC1	-0.494465	0.0547308	-0.0521002	8	0.986175	-1.29499	-0.218367	0.827143	0.938749
REH	BRPF3	CXXC1	-0.15194	0.35695	-0.0521002	8	0.656852	-0.0528382	0.427102	0.669305	0.867413
REH	BRWD1	CXXC1	-0.0754403	0.370848	-0.0521002	8	0.797834	0.969272	1.24953	0.21147	0.524216
REH	BRWD3	CXXC1	-0.0744873	0.403102	-0.0521002	8	0.284894	0.606282	0.630157	0.528592	0.786526
REH	CARM1	CXXC1	-0.500983	0.250237	-0.0521002	8	-1.05663	-2.45837	-2.48548	0.0129375	0.128813
REH	CBX1	CXXC1	-0.217733	0.160425	-0.0521002	6	-0.325829	1.17931	0.6035	0.546176	0.797409
REH	CBX2	CXXC1	-0.271842	0.409285	-0.0521002	8	-0.872392	-1.63433	-1.77252	0.0763088	0.318905
REH	CBX3	CXXC1	-0.326767	0.0522611	-0.0521002	8	1.8671	0.856495	1.92587	0.0541206	0.268757
REH	CBX4	CXXC1	-0.152279	0.420671	-0.0521002	8	0.593179	-0.2499	0.242735	0.808211	0.930428
REH	CBX5	CXXC1	-0.297122	0.25341	-0.0521002	8	0.219447	-0.916384	-0.492809	0.622148	0.8414
REH	CBX6	CXXC1	-0.113948	0.51597	-0.0521002	8	0.115909	-0.320118	-0.144397	0.885187	0.962248
REH	CBX7	CXXC1	-0.0593465	0.515331	-0.0521002	8	1.00909	0.417737	1.00892	0.313014	0.627946
REH	CBX8	CXXC1	-0.1385	0.476079	-0.0521002	8	-0.279698	-0.39588	-0.477706	0.63286	0.847032
REH	CDYL	CXXC1	-0.0461089	0.776926	-0.0521002	8	-0.445266	-0.427891	-0.617415	0.536961	0.791872
REH	CDYL2	CXXC1	-0.13399	0.58039	-0.0521002	8	0.661705	-0.630135	0.022323	0.98219	0.994927
REH	CECR2	CXXC1	-0.0453492	0.586438	-0.0521002	8	1.46901	0.23477	1.20476	0.228298	0.543094
REH	CHAF1A	CXXC1	-0.966037	-0.551509	-0.0521002	8	0.603892	-1.04462	-0.31164	0.755314	0.907779
REH	CHAF1B	CXXC1	-1.30617	-0.943067	-0.0521002	8	-1.38439	-1.26881	-1.87609	0.0606426	0.284286
REH	CHD1	CXXC1	-0.203466	0.232225	-0.0521002	7	0.559676	0.520998	0.764152	0.444777	0.731022
REH	CHD1L	CXXC1	-0.0781799	0.477078	-0.0521002	8	0.106849	0.351398	0.32403	0.745915	0.90376
REH	CHD2	CXXC1	-0.357292	0.182982	-0.0521002	8	-1.029	-0.609304	-1.15846	0.246677	0.562983
REH	CHD3	CXXC1	0.0163753	0.57435	-0.0521002	8	0.657664	0.898664	1.10049	0.271119	0.587638
REH	CHD4	CXXC1	-0.654538	-0.0769923	-0.0521002	8	-1.09405	-1.61435	-1.91513	0.0554756	0.272102
REH	CHD5	CXXC1	-0.218019	0.279597	-0.0521002	8	-0.287634	0.0482627	-0.169261	0.865592	0.95425
REH	CHD6	CXXC1	-0.28023	0.372007	-0.0521002	8	-1.17546	-1.29393	-1.74612	0.0807903	0.32747
REH	CHD7	CXXC1	-0.508405	-0.250174	-0.0521002	8	0.0624843	1.86418	1.36235	0.173086	0.476011
REH	CHD8	CXXC1	-0.708379	-0.202606	-0.0521002	8	-0.460754	-1.06077	-1.07588	0.281982	0.598556
REH	CHD9	CXXC1	-0.0993163	0.326531	-0.0521002	7	1.0268	0.700826	1.22162	0.221852	0.536578
REH	CORO2A	CXXC1	0.0303606	0.585161	-0.0521002	8	1.24796	1.10697	1.66518	0.0958762	0.357877
REH	CREBBP	CXXC1	-0.560928	-0.283096	-0.0521002	8	1.5168	1.20857	1.92713	0.0539636	0.268422
REH	CSTF1	CXXC1	-1.09983	-0.731472	-0.0521002	8	0.947629	-0.138508	0.572135	0.567231	0.810328
REH	CXXC1	CXXC1	-0.283471	-0.0521002	-0.0521002	4	3.28171	3.28171	4.64104	3.46653e-06	0.000860785
REH	AIRE	DDB2	0.437288	0.477779	0.466497	6	0.903037	0.760045	1.17598	0.239604	0.55555
REH	ARID1A	DDB2	0.163113	0.302668	0.466497	8	0.256779	-0.575875	-0.225635	0.821486	0.936464
REH	ARID1B	DDB2	0.0304607	0.189864	0.466497	8	-0.318113	-0.811438	-0.798713	0.424457	0.717162
REH	ARID2	DDB2	0.215258	0.286627	0.466497	8	0.063243	-0.100851	-0.0265927	0.978785	0.993823
REH	ARID3A	DDB2	-0.0816335	0.122413	0.466497	8	-0.240248	-1.59185	-1.29549	0.195151	0.504964
REH	ARID3B	DDB2	0.465571	0.506728	0.466497	8	0.576322	1.05032	1.15021	0.250057	0.566416
REH	ARID3C	DDB2	0.389184	0.435441	0.466497	8	0.43655	0.445919	0.624	0.532627	0.789048
REH	ARID4A	DDB2	-0.37577	-0.0810852	0.466497	8	-0.541918	-1.57716	-1.49841	0.134026	0.422004
REH	ARID4B	DDB2	0.330389	0.586766	0.466497	8	-0.934559	-1.28682	-1.57076	0.116239	0.392879
REH	ARID5A	DDB2	0.400009	0.492827	0.466497	8	0.223797	0.233249	0.32318	0.746559	0.904089
REH	ARID5B	DDB2	0.385185	0.543681	0.466497	8	-0.685266	-0.216114	-0.637372	0.523882	0.783323
REH	ASF1A	DDB2	0.216327	0.289479	0.466497	8	0.0848198	0.106616	0.135366	0.892323	0.965048
REH	ASF1B	DDB2	0.102303	0.228908	0.466497	8	-0.0730188	-0.43541	-0.359513	0.719211	0.891768
REH	ASH1L	DDB2	0.267854	0.28739	0.466497	8	0.681007	0.683136	0.964595	0.334748	0.646758
REH	ATAD2	DDB2	0.360975	0.499073	0.466497	8	0.0635356	-0.146365	-0.0585689	0.953296	0.985212
REH	ATAD2B	DDB2	0.42719	0.615784	0.466497	8	0.0482751	-0.326524	-0.196751	0.844022	0.945478
REH	ATRX	DDB2	-0.165645	0.0705018	0.466497	8	-1.14393	-1.5131	-1.8788	0.0602715	0.283365
REH	BAZ1A	DDB2	0.493886	0.629135	0.466497	8	0.475354	0.345179	0.580205	0.561777	0.807202
REH	BAZ1B	DDB2	0.463495	0.665691	0.466497	8	0.748635	-0.309779	0.310318	0.756319	0.908237
REH	BAZ2A	DDB2	0.404933	0.396201	0.466497	8	0.88365	1.20886	1.47963	0.138972	0.429423
REH	BAZ2B	DDB2	0.500925	0.67214	0.466497	8	0.918594	0.124789	0.737783	0.460646	0.742111
REH	BPTF	DDB2	0.1542	0.357229	0.466497	8	-0.734612	-1.56707	-1.62753	0.103624	0.372051
REH	BRD1	DDB2	-0.0236194	0.196813	0.466497	8	-0.268397	-1.51394	-1.2603	0.20756	0.520123
REH	BRD2	DDB2	0.196966	0.381702	0.466497	8	-0.496826	-1.27766	-1.25475	0.209568	0.522244
REH	BRD3	DDB2	0.280758	0.342527	0.466497	8	0.167965	0.0473294	0.152236	0.879001	0.959884
REH	BRD4	DDB2	-0.31865	-0.310596	0.466497	8	0.808405	1.8136	1.85404	0.0637336	0.291855
REH	BRD8	DDB2	0.130824	0.260219	0.466497	8	0.0338577	0.07302	0.0755739	0.939758	0.981359
REH	BRD9	DDB2	-0.129837	0.121909	0.466497	8	-1.14283	-1.71034	-2.01749	0.0436441	0.241974
REH	BRDT	DDB2	0.22849	0.600476	0.466497	8	-1.47298	-2.53048	-2.83088	0.00464204	0.0745713
REH	BRPF1	DDB2	-0.249235	0.0547308	0.466497	8	-1.07259	-1.75938	-2.00251	0.04523	0.246202
REH	BRPF3	DDB2	0.286294	0.35695	0.466497	8	0.343784	0.102097	0.315285	0.752545	0.906581
REH	BRWD1	DDB2	0.292316	0.370848	0.466497	8	0.501678	0.0547491	0.393454	0.693985	0.879794
REH	BRWD3	DDB2	0.437562	0.403102	0.466497	8	1.38748	1.56206	2.08564	0.0370113	0.2227
REH	CARM1	DDB2	0.166563	0.250237	0.466497	8	0.653068	0.00197297	0.463184	0.643232	0.853512
REH	CBX1	DDB2	0.0842009	0.160425	0.466497	8	-0.0825869	0.615437	0.376782	0.706336	0.88591
REH	CBX2	DDB2	0.459532	0.409285	0.466497	8	2.02598	1.44804	2.4565	0.0140297	0.134703
REH	CBX3	DDB2	-0.0273916	0.0522611	0.466497	8	0.313158	0.336877	0.459644	0.645772	0.854766
REH	CBX4	DDB2	0.358313	0.420671	0.466497	8	0.579929	0.389945	0.685805	0.492836	0.763899
REH	CBX5	DDB2	0.172364	0.25341	0.466497	8	0.461032	-0.262581	0.140326	0.888402	0.963364
REH	CBX6	DDB2	0.489531	0.51597	0.466497	8	1.67854	1.29866	2.1052	0.0352738	0.217336
REH	CBX7	DDB2	0.355684	0.515331	0.466497	8	0.103888	-0.346165	-0.171316	0.863976	0.953693
REH	CBX8	DDB2	0.418012	0.476079	0.466497	8	0.528679	0.544508	0.758858	0.447938	0.733225
REH	CDYL	DDB2	0.575986	0.776926	0.466497	8	0.0756045	0.2891	0.257885	0.796495	0.92545
REH	CDYL2	DDB2	0.371297	0.58039	0.466497	8	0.216054	-0.686673	-0.332778	0.739302	0.900948
REH	CECR2	DDB2	0.344326	0.586438	0.466497	8	-0.680257	-1.07335	-1.23998	0.214981	0.528509
REH	CHAF1A	DDB2	-0.880461	-0.551509	0.466497	8	-1.1057	-0.544398	-1.16679	0.243294	0.559292
REH	CHAF1B	DDB2	-1.00256	-0.943067	0.466497	8	-0.126006	2.36113	1.58047	0.113999	0.389405
REH	CHD1	DDB2	0.0206551	0.232225	0.466497	8	-0.500714	-1.46085	-1.38704	0.165431	0.466093
REH	CHD1L	DDB2	0.464822	0.477078	0.466497	8	1.53962	1.18649	1.92766	0.0538979	0.268333
REH	CHD2	DDB2	0.268222	0.182982	0.466497	8	1.6728	2.70918	3.09853	0.00194486	0.0461957
REH	CHD3	DDB2	0.638909	0.57435	0.466497	8	2.29265	2.39809	3.31686	0.00091035	0.0296644
REH	CHD4	DDB2	-0.338613	-0.0769923	0.466497	8	-0.96796	-1.35683	-1.64388	0.100202	0.365916
REH	CHD5	DDB2	0.278275	0.279597	0.466497	8	1.1682	0.674267	1.30282	0.192635	0.502005
REH	CHD6	DDB2	0.246256	0.372007	0.466497	8	0.213756	-0.566804	-0.249643	0.802864	0.928098
REH	CHD7	DDB2	-0.302624	-0.250174	0.466497	8	-0.310539	1.31877	0.712926	0.475892	0.753042
REH	CHD8	DDB2	-0.452325	-0.202606	0.466497	8	-0.491963	-0.593994	-0.767887	0.442554	0.7296
REH	CHD9	DDB2	0.258233	0.326531	0.466497	8	0.457443	-0.0409906	0.294477	0.768394	0.913
REH	CORO2A	DDB2	0.513745	0.585161	0.466497	8	0.914836	0.853543	1.25043	0.211141	0.523935
REH	CREBBP	DDB2	-0.431093	-0.283096	0.466497	8	-0.67634	0.77959	0.0730084	0.941799	0.981945
REH	CSTF1	DDB2	-0.911322	-0.731472	0.466497	8	0.0731897	0.746773	0.579801	0.562049	0.807235
REH	CXXC1	DDB2	-0.161168	-0.0521002	0.466497	8	-0.605966	0.214221	-0.277005	0.781776	0.919364
REH	DDB2	DDB2	0.438601	0.466497	0.466497	4	1.5993	1.5993	2.26175	0.023713	0.178054
REH	ARID1A	DIDO1	0.045218	0.302668	0.170048	8	1.91401	1.71963	2.56938	0.0101882	0.114125
REH	ARID1B	DIDO1	-0.189813	0.189864	0.170048	8	0.0553876	-0.0418229	0.00959168	0.992347	0.997599
REH	ARID2	DIDO1	-0.248264	0.286627	0.170048	8	-2.04974	-1.49012	-2.50306	0.0123125	0.125472
REH	ARID3A	DIDO1	-0.444141	0.122413	0.170048	8	-1.12452	-1.86149	-2.11143	0.0347356	0.215629
REH	ARID3B	DIDO1	0.173569	0.506728	0.170048	8	0.542279	1.59872	1.51392	0.130047	0.415954
REH	ARID3C	DIDO1	0.0879891	0.435441	0.170048	8	0.0104494	0.977928	0.698888	0.484622	0.758915
REH	ARID4A	DIDO1	-0.466144	-0.0810852	0.170048	8	0.490674	0.0435065	0.377722	0.705637	0.885619
REH	ARID4B	DIDO1	0.196328	0.586766	0.170048	8	1.05047	1.31016	1.66922	0.0950745	0.356543
REH	ARID5A	DIDO1	0.0870137	0.492827	0.170048	8	-0.0106795	0.779941	0.54395	0.586476	0.821857
REH	ARID5B	DIDO1	0.00335741	0.543681	0.170048	8	-1.3351	-0.423194	-1.2433	0.213756	0.52693
REH	ASF1A	DIDO1	-0.162764	0.289479	0.170048	8	-0.731895	-0.465758	-0.846868	0.397069	0.696538
REH	ASF1B	DIDO1	-0.242572	0.228908	0.170048	8	-0.76934	-0.670836	-1.01836	0.308508	0.623883
REH	ASH1L	DIDO1	0.099486	0.28739	0.170048	8	1.33194	2.17375	2.4789	0.013179	0.130168
REH	ATAD2	DIDO1	-0.0589028	0.499073	0.170048	8	-1.25099	-0.814827	-1.46076	0.144082	0.436872
REH	ATAD2B	DIDO1	-0.0701831	0.615784	0.170048	8	-2.12813	-1.41733	-2.50701	0.0121756	0.124717
REH	ATRX	DIDO1	-0.307073	0.0705018	0.170048	8	-0.0401561	0.157633	0.0830689	0.933797	0.979296
REH	BAZ1A	DIDO1	0.00899193	0.629135	0.170048	8	-1.33607	-0.76827	-1.488	0.136752	0.426112
REH	BAZ1B	DIDO1	0.0657385	0.665691	0.170048	8	0.0748068	-0.710262	-0.449334	0.65319	0.858878
REH	BAZ2A	DIDO1	-0.014103	0.396201	0.170048	8	-0.360763	0.276256	-0.0597556	0.95235	0.984912
REH	BAZ2B	DIDO1	-0.00275813	0.67214	0.170048	8	-1.19962	-1.24529	-1.72881	0.0838429	0.334068
REH	BPTF	DIDO1	-0.194607	0.357229	0.170048	8	-1.18895	-1.52755	-1.92086	0.0547494	0.270431
REH	BRD1	DIDO1	-0.213006	0.196813	0.170048	8	-0.211213	-0.194598	-0.286951	0.77415	0.915747
REH	BRD2	DIDO1	-0.00585201	0.381702	0.170048	8	-0.172759	0.363519	0.134887	0.892701	0.965151
REH	BRD3	DIDO1	0.0262633	0.342527	0.170048	8	-0.0646725	0.766126	0.496002	0.619893	0.840124
REH	BRD4	DIDO1	-0.498549	-0.310596	0.170048	8	0.567043	2.17751	1.94069	0.0522955	0.264639
REH	BRD8	DIDO1	-0.136934	0.260219	0.170048	8	-0.65606	0.429382	-0.160286	0.872656	0.95726
REH	BRD9	DIDO1	-0.122629	0.121909	0.170048	8	0.913154	1.40582	1.63976	0.101055	0.367199
REH	BRDT	DIDO1	0.103258	0.600476	0.170048	8	0.279204	0.225116	0.356609	0.721385	0.892873
REH	BRPF1	DIDO1	-0.54885	0.0547308	0.170048	8	-1.53888	-2.08194	-2.56031	0.0104579	0.115763
REH	BRPF3	DIDO1	0.0186687	0.35695	0.170048	8	0.401651	0.77147	0.829522	0.406809	0.70351
REH	BRWD1	DIDO1	0.0843427	0.370848	0.170048	8	0.802898	1.44461	1.58923	0.112009	0.38595
REH	BRWD3	DIDO1	-0.155918	0.403102	0.170048	8	-2.28179	-1.16337	-2.43609	0.0148468	0.138786
REH	CARM1	DIDO1	-0.298698	0.250237	0.170048	8	-1.16287	-1.32279	-1.75762	0.0788117	0.323612
REH	CBX1	DIDO1	-0.156109	0.160425	0.170048	8	-1.3982	0.92986	-0.331168	0.740518	0.901498
REH	CBX2	DIDO1	-0.0217951	0.409285	0.170048	8	-0.245153	-0.129966	-0.265249	0.790818	0.923039
REH	CBX3	DIDO1	-0.351035	0.0522611	0.170048	8	-0.384197	-0.118242	-0.355278	0.722381	0.893228
REH	CBX4	DIDO1	0.0237194	0.420671	0.170048	8	0.209581	0.444173	0.462274	0.643885	0.853893
REH	CBX5	DIDO1	-0.34211	0.25341	0.170048	8	-2.10596	-2.21588	-3.056	0.00224311	0.050286
REH	CBX6	DIDO1	0.0581403	0.51597	0.170048	8	-0.00941917	0.369561	0.254658	0.798987	0.926419
REH	CBX7	DIDO1	-0.0535619	0.515331	0.170048	8	-1.06737	-0.871342	-1.37088	0.170414	0.472865
REH	CBX8	DIDO1	0.120527	0.476079	0.170048	8	0.387848	1.1854	1.11246	0.265942	0.582244
REH	CDYL	DIDO1	0.247644	0.776926	0.170048	8	0.141685	0.534737	0.478303	0.632435	0.846725
REH	CDYL2	DIDO1	0.0522779	0.58039	0.170048	8	0.288556	0.0585054	0.245409	0.806139	0.929472
REH	CECR2	DIDO1	0.0787654	0.586438	0.170048	8	0.200404	0.159313	0.254358	0.799219	0.926441
REH	CHAF1A	DIDO1	-1.04603	-0.551509	0.170048	8	-1.20581	-1.05217	-1.59664	0.110347	0.383135
REH	CHAF1B	DIDO1	-1.03634	-0.943067	0.170048	8	0.217127	2.63716	2.01829	0.0435615	0.241808
REH	CHD1	DIDO1	-0.22752	0.232225	0.170048	8	-0.906106	-0.79353	-1.20182	0.229432	0.544147
REH	CHD1L	DIDO1	0.0670552	0.477078	0.170048	8	-0.0592384	0.433126	0.264378	0.791488	0.923264
REH	CHD2	DIDO1	-0.0600298	0.182982	0.170048	8	0.434207	1.83613	1.60537	0.108413	0.37996
REH	CHD3	DIDO1	0.11008	0.57435	0.170048	8	-0.251262	0.394999	0.101638	0.919044	0.974647
REH	CHD4	DIDO1	-0.492841	-0.0769923	0.170048	8	-0.863869	-0.197021	-0.750162	0.453157	0.736725
REH	CHD5	DIDO1	-0.115239	0.279597	0.170048	8	-0.673986	0.011065	-0.468756	0.639244	0.851042
REH	CHD6	DIDO1	0.0011073	0.372007	0.170048	8	-0.0136208	0.597047	0.412545	0.67994	0.872691
REH	CHD7	DIDO1	-0.360661	-0.250174	0.170048	8	0.483327	3.05185	2.49975	0.0124281	0.126068
REH	CHD8	DIDO1	-0.582699	-0.202606	0.170048	8	-0.284374	0.277018	-0.0052018	0.99585	0.998671
REH	CHD9	DIDO1	-0.0542411	0.326531	0.170048	8	-0.156917	0.091903	-0.0459715	0.963333	0.988568
REH	CORO2A	DIDO1	0.108666	0.585161	0.170048	8	-0.170338	0.582065	0.291135	0.770948	0.914194
REH	CREBBP	DIDO1	-0.592837	-0.283096	0.170048	8	-0.205349	1.06873	0.610505	0.541527	0.794554
REH	CSTF1	DIDO1	-1.28423	-0.731472	0.170048	8	-1.7422	-1.74408	-2.46517	0.0136949	0.132821
REH	CXXC1	DIDO1	-0.372275	-0.0521002	0.170048	8	-0.0780606	0.794149	0.506351	0.61261	0.83586
REH	DDB2	DIDO1	-0.0112468	0.466497	0.170048	8	-0.451636	-0.0382269	-0.346386	0.729053	0.896213
REH	DIDO1	DIDO1	-0.165867	0.170048	0.170048	4	1.48787	1.48787	2.10416	0.0353644	0.217584
REH	AIRE	DNMT1	-0.845574	0.477779	-0.708852	6	0.690236	-0.644774	0.0321468	0.974355	0.992396
[truncated: 75,881 more rows]

## Sheet: Validation
condition	gene_a	gene_b	lfc	base_lfc_a	base_lfc_b	guide_pairs	pair_z_score_gene_a_anchor	pair_z_score_gene_b_anchor	pair_z_score	p-value	fdr_bh
MV411	ASF1A	ASF1B	-1.43507	0.146573	-0.203506	8	-9.3581	-7.45329	-11.8874	1.37545e-32	7.06067e-29
MV411	HDAC2	HDAC2	-0.596486	0.355396	0.355396	4	-7.67544	-7.67544	-10.8547	1.89393e-27	5.8333e-24
MV411	ING4	ING5	-1.42629	0.184499	-0.50647	8	-5.61322	-5.23582	-7.67143	1.70089e-14	1.44746e-11
MV411	MBD2	MBD2	-0.958048	-0.536924	-0.536924	4	5.39348	5.39348	7.62754	2.3928e-14	1.84246e-11
MV411	ASF1B	ASF1B	-0.368364	-0.203506	-0.203506	4	5.0422	5.0422	7.13075	9.98222e-13	5.69356e-10
MV411	ING1	ING2	-0.651727	0.13046	0.1875	8	-4.1503	-5.55802	-6.86482	6.65744e-12	3.53533e-09
MV411	ARID2	ARID2	-1.75586	-1.11106	-1.11106	4	4.53511	4.53511	6.41361	1.42109e-10	5.91483e-08
MV411	ING5	ING5	-0.990491	-0.50647	-0.50647	4	4.4945	4.4945	6.35618	2.0683e-10	7.76875e-08
MV411	JMJD6	JMJD6	-0.789964	-0.416321	-0.416321	4	3.79178	3.79178	5.36238	8.21313e-08	1.97629e-05
MV411	MTA1	MTA2	-1.44194	0.187574	-0.727849	8	-3.63202	-3.37173	-4.9524	7.33037e-07	0.000143008
MV411	MBD2	PHF12	-2.54462	-0.536924	-1.12686	8	-3.44777	-3.46836	-4.89044	1.00613e-06	0.000188956
MV411	DNMT3A	EHMT1	-0.738528	0.130721	-0.0395535	8	-3.58543	-3.0204	-4.67102	2.99701e-06	0.00048077
MV411	SET	SET	-0.648313	-0.264853	-0.264853	4	3.18558	3.18558	4.50509	6.63435e-06	0.00095485
MV411	KMT2B	WDR92	-0.570836	-0.805179	0.0321285	8	2.81877	3.34695	4.35982	1.30169e-05	0.00163591
MV411	KAT2B	KAT2B	0.333485	0.207919	0.207919	4	3.07218	3.07218	4.34471	1.39458e-05	0.0016799
MV411	JMJD6	SMYD5	-0.878272	-0.416321	0.306015	8	-2.3025	-3.65363	-4.21162	2.53542e-05	0.00280903
MV411	ARID1B	ASF1B	-1.04861	-0.0161203	-0.203506	8	-2.958	-2.93979	-4.17037	3.04108e-05	0.00322984
MV411	TRIM33	TRIM33	0.202779	0.171167	0.171167	4	2.88855	2.88855	4.08503	4.40719e-05	0.00418955
MV411	CHD6	CHD6	-0.224548	0.193882	0.193882	4	-2.83925	-2.83925	-4.0153	5.93697e-05	0.00540394
MV411	DPF2	ING4	-0.2648	-0.40358	0.184499	8	2.70655	2.87706	3.94821	7.87384e-05	0.00648434
MV411	KAT6A	KMT2B	-0.899191	-0.318098	-0.805179	7	2.7671	2.76399	3.91108	9.18856e-05	0.00718294
MV411	ING1	ING1	-0.432314	0.13046	0.13046	4	-2.74692	-2.74692	-3.88473	0.000102442	0.00788806
MV411	EEF2	ING1	-2.63227	-1.53852	0.13046	4	-2.61201	-2.87614	-3.88071	0.000104153	0.0079636
MV411	ASF1A	KDM3B	0.0384841	0.146573	-0.0585834	8	3.22031	2.24506	3.86459	0.000111274	0.00831853
MV411	HDAC1	HDAC2	-0.17433	0.259984	0.355396	8	-2.9373	-2.48793	-3.83622	0.000124944	0.00908621
MV411	DNMT3A	KMT2B	-0.596305	0.130721	-0.805179	8	3.17256	2.21734	3.81124	0.000138273	0.00967914
MV411	BRD1	BRD1	0.105004	0.122361	0.122361	4	2.59079	2.59079	3.66393	0.000248378	0.0151186
MV411	ARID3A	HDAC1	-0.813909	-0.347159	0.259984	8	-2.53009	-2.60151	-3.62859	0.000284969	0.0164364
MV411	ARID4B	KMT2B	-1.29824	0.263449	-0.805179	8	-2.39941	-2.72443	-3.62311	0.000291087	0.0166645
MV411	DNMT3A	DNMT3A	0.148447	0.130721	0.130721	4	2.54524	2.54524	3.59952	0.000318808	0.0175345
MV411	ING1	JMJD6	-0.977936	0.13046	-0.416321	8	-2.81127	-2.25561	-3.58282	0.000339901	0.0181768
MV411	ARID4B	ARID4B	0.393316	0.263449	0.263449	4	2.52295	2.52295	3.56798	0.000359739	0.0185114
MV411	HDAC2	PHF12	-1.63034	0.355396	-1.12686	8	-3.0116	-2.03904	-3.57135	0.000355151	0.0185114
MV411	ARID2	KAT6A	-1.11219	-1.11106	-0.318098	8	3.19279	1.79521	3.52705	0.000420213	0.0207413
MV411	KAT6A	PHF12	-1.27785	-0.318098	-1.12686	8	1.05526	3.78333	3.4214	0.000622985	0.0275689
MV411	KDM3B	TRIM33	-0.55704	-0.0585834	0.171167	8	-1.48019	-3.25276	-3.3467	0.000817806	0.033602
MV411	HDAC1	SET	-0.647944	0.259984	-0.264853	8	-1.96877	-2.74731	-3.33477	0.000853704	0.0345975
MV411	ARID1B	KAT2B	-0.494951	-0.0161203	0.207919	8	-2.14853	-2.55867	-3.32849	0.000873178	0.0352938
MV411	DPF2	DPF2	-0.937237	-0.40358	-0.40358	4	2.34143	2.34143	3.31128	0.000928701	0.0367741
MV411	DPF2	KDM3B	-1.17868	-0.40358	-0.0585834	8	-2.53697	-2.14579	-3.31121	0.000928944	0.0367741
MV411	ING4	SETD1A	-0.757538	0.184499	-0.2769	8	-2.34769	-2.3278	-3.30607	0.00094613	0.0370111
MV411	DNMT3A	PHF12	-1.7577	0.130721	-1.12686	8	-2.89759	-1.75267	-3.28823	0.0010082	0.0386778
MV411	EEF2	KAT2B	-2.42819	-1.53852	0.207919	4	-2.01333	-2.58105	-3.24872	0.00115925	0.0424048
MV411	HDAC2	MBD2	-0.223052	0.355396	-0.536924	8	2.15608	2.42717	3.24085	0.00119174	0.0428247
MV411	EHMT1	KAT6A	-1.2318	-0.0395535	-0.318098	6	-1.91206	-2.59957	-3.19021	0.0014217	0.0483316
MV411	BPTF	MTA1	-0.800155	-0.370515	0.187574	8	-2.51957	-1.86908	-3.10325	0.0019141	0.0571261
MV411	KAT6B	PHF12	-1.74697	0.166079	-1.12686	8	-2.35767	-2.02798	-3.10112	0.0019279	0.0574267
MV411	ING2	PHF12	-1.70343	0.1875	-1.12686	8	-2.43619	-1.91751	-3.07853	0.00208025	0.0593723
MV411	BRD1	CHD3	-0.158585	0.122361	0.37391	8	-2.31579	-2.03659	-3.07759	0.00208678	0.059402
MV411	ARID1B	DPF2	-1.12238	-0.0161203	-0.40358	8	-2.11262	-2.22261	-3.06547	0.00217329	0.060963
MV411	DNMT3A	SETD1A	-0.182725	0.130721	-0.2769	8	2.09571	2.2014	3.03851	0.0023775	0.0638978
MV411	ASF1B	BRD1	-0.737444	-0.203506	0.122361	8	-1.87036	-2.39989	-3.01952	0.00253173	0.0668513
MV411	ARID3A	KDM3B	-1.07422	-0.347159	-0.0585834	8	-2.05732	-2.21128	-3.01836	0.00254145	0.0669032
MV411	SMYD5	SMYD5	0.115852	0.306015	0.306015	4	-2.13325	-2.13325	-3.01688	0.00255395	0.0671175
MV411	MBD2	SET	-1.43537	-0.536924	-0.264853	8	-2.12218	-2.14066	-3.01428	0.0025759	0.067579
MV411	ARID4B	EHMT1	-0.466633	0.263449	-0.0395535	8	-2.38784	-1.85943	-3.00327	0.00267093	0.0695977
MV411	ASF1B	PHF12	-1.46733	-0.203506	-1.12686	8	2.52156	1.70863	2.9912	0.00277883	0.0716327
MV411	ARID3A	MTA2	-1.78283	-0.347159	-0.727849	8	-1.88533	-2.32559	-2.97757	0.00290544	0.0736836
MV411	CHD3	WDR92	0.293835	0.37391	0.0321285	8	2.26068	1.95092	2.97806	0.00290083	0.0736836
MV411	ARID2	KMT2B	-1.75369	-1.11106	-0.805179	8	1.79927	2.40411	2.97224	0.00295637	0.07415
MV411	DPF2	KAT6B	-0.876568	-0.40358	0.166079	8	-1.78624	-2.3614	-2.93283	0.00335892	0.0808241
MV411	EHMT1	PHF12	-1.91895	-0.0395535	-1.12686	8	-1.99033	-2.14804	-2.92627	0.00343058	0.0819084
MV411	ING5	TRIM33	-0.980572	-0.50647	0.171167	8	-1.71834	-2.40429	-2.91514	0.00355527	0.0842324
MV411	HDAC2	UHRF2	0.503325	0.355396	0.291133	8	2.03504	2.05657	2.89321	0.00381326	0.0884299
MV411	ARID1A	ING4	-1.76252	-1.15262	0.184499	8	-2.0217	-2.02588	-2.86207	0.00420883	0.0932604
MV411	JMJD6	KMT2B	-1.13223	-0.416321	-0.805179	8	2.36956	1.56739	2.78384	0.0053719	0.107999
MV411	ASF1B	CHD6	-0.113018	-0.203506	0.193882	8	1.79014	2.13233	2.7736	0.00554396	0.110022
MV411	ING1	WDR92	-0.497208	0.13046	0.0321285	8	-2.09467	-1.80981	-2.76088	0.00576459	0.112945
MV411	EEF2	EEF2	-3.75749	-1.53852	-1.53852	1	-1.93441	-1.93441	-2.73567	0.00622534	0.116417
MV411	KAT6B	SETD1A	-0.198037	0.166079	-0.2769	8	2.21833	1.65351	2.73781	0.00618506	0.116417
MV411	ASF1A	ASF1A	0.0925586	0.146573	0.146573	4	1.9257	1.9257	2.72335	0.00646227	0.119042
MV411	KDM3B	RAD54L2	-0.389088	-0.0585834	0.283942	8	-0.697523	-3.15186	-2.72192	0.00649033	0.119132
MV411	ARID4B	CHD3	0.0228392	0.263449	0.37391	8	-2.14543	-1.67483	-2.70133	0.00690626	0.12347
MV411	KMT2B	PHF12	-1.92832	-0.805179	-1.12686	8	1.51971	2.29934	2.70048	0.00692398	0.12347
MV411	ING1	SET	-0.265012	0.13046	-0.264853	8	2.04401	1.76701	2.6948	0.00704313	0.124243
MV411	ARID1B	KAT6B	-0.482775	-0.0161203	0.166079	8	-1.78276	-2.01021	-2.68204	0.00731751	0.127046
MV411	ING5	MBD2	-1.63647	-0.50647	-0.536924	8	-1.91227	-1.85018	-2.66045	0.00780357	0.132351
MV411	SET	TRIM33	-0.259798	-0.264853	0.171167	8	1.43969	2.30806	2.65006	0.00804781	0.134421
MV411	ARID3A	MBD2	-1.52193	-0.347159	-0.536924	8	-1.59067	-2.12216	-2.62537	0.00865558	0.14098
MV411	EHMT1	SMC2	-2.33887	-0.0395535	-1.59904	8	-1.53421	-2.15573	-2.60918	0.00907605	0.144584
MV411	ING2	SMC2	-2.17278	0.1875	-1.59904	8	-1.36394	-2.32422	-2.60793	0.00910928	0.144584
MV411	TRIM33	WDR5	-1.63105	0.171167	-1.0843	8	-1.55973	-2.10553	-2.59173	0.00954938	0.147948
MV411	PHF12	WDR92	-1.69284	-1.12686	0.0321285	8	-1.01507	-2.62752	-2.5757	0.0100038	0.151931
MV411	ING1	KDM3B	-0.556206	0.13046	-0.0585834	8	-1.79018	-1.83994	-2.56688	0.0102617	0.154932
MV411	BRD1	ING5	-1.00428	0.122361	-0.50647	8	-2.13986	-1.42794	-2.52282	0.0116419	0.166812
MV411	ARID2	HDAC1	-0.904322	-1.11106	0.259984	8	1.37968	2.15147	2.4969	0.0125284	0.174132
MV411	RAD54L2	RAD54L2	0.30461	0.283942	0.283942	4	1.76492	1.76492	2.49597	0.0125613	0.174356
MV411	PHF12	UHRF2	-1.07688	-1.12686	0.291133	8	2.01608	1.49499	2.4827	0.0130392	0.178492
MV411	ASF1B	CHD3	-0.455917	-0.203506	0.37391	8	-1.92198	-1.57469	-2.47252	0.0134164	0.181766
MV411	CHD3	HDAC2	0.0812895	0.37391	0.355396	8	-2.3423	-1.15246	-2.47117	0.0134672	0.181766
MV411	DPF2	KAT2B	-0.813733	-0.40358	0.207919	8	-1.17345	-2.3208	-2.47081	0.0134809	0.181791
MV411	CHD6	KAT6B	-0.263091	0.193882	0.166079	8	-2.06371	-1.40176	-2.45046	0.0142673	0.188271
MV411	SMC2	SMC2	-3.90082	-1.59904	-1.59904	4	-1.72253	-1.72253	-2.43603	0.0148496	0.193291
MV411	ARID2	EEF2	-2.25886	-1.11106	-1.53852	4	1.32833	2.09633	2.4216	0.0154523	0.198801
MV411	ARID1B	SET	-0.923623	-0.0161203	-0.264853	8	-1.50293	-1.89731	-2.40433	0.016202	0.20435
MV411	ARID1A	MTA2	-2.51928	-1.15262	-0.727849	8	-1.8336	-1.55346	-2.39501	0.0166199	0.20758
MV411	ARID4B	ING5	-0.484072	0.263449	-0.50647	8	1.62689	1.75318	2.39007	0.016845	0.208867
MV411	ARID1A	KDM3B	-1.26513	-1.15262	-0.0585834	8	2.05359	1.32204	2.38693	0.0169897	0.209146
MV411	HDAC1	SMC2	-2.08185	0.259984	-1.59904	8	-1.3272	-2.04242	-2.38268	0.0171871	0.210565
MV411	KDM3B	SETD1A	-0.405515	-0.0585834	-0.2769	8	2.06953	1.29064	2.376	0.0175015	0.21239
MV411	ING5	MTA2	-1.80796	-0.50647	-0.727849	8	-1.70505	-1.64328	-2.36763	0.0179024	0.215052
MV411	HDAC1	ING4	-0.139872	0.259984	0.184499	8	-1.25888	-2.07407	-2.35675	0.0184355	0.217887
MV411	KAT6B	WDR92	0.0319617	0.166079	0.0321285	8	1.68898	1.63908	2.3533	0.0186077	0.218413
MV411	HDAC1	HDAC1	-0.0513858	0.259984	0.259984	4	-1.65999	-1.65999	-2.34758	0.0188959	0.220028
MV411	ARID4B	RAD54L2	0.366219	0.263449	0.283942	8	1.18115	2.12104	2.335	0.0195434	0.224604
MV411	ARID1B	KAT6A	-0.486786	-0.0161203	-0.318098	8	2.59397	0.698065	2.32782	0.0199218	0.226752
MV411	ARID1B	PHF12	-1.86085	-0.0161203	-1.12686	8	-1.48712	-1.79771	-2.32273	0.0201939	0.228498
MV411	KAT6B	SET	-0.680656	0.166079	-0.264853	8	-1.52411	-1.75795	-2.32077	0.0202994	0.228684
MV411	ARID4B	KAT6B	-0.158861	0.263449	0.166079	8	-2.01238	-1.26233	-2.31556	0.0205821	0.230261
MV411	ARID1A	MTA1	-1.62032	-1.15262	0.187574	8	-1.74061	-1.52674	-2.31036	0.0208682	0.232517
MV411	ING4	PHF12	-1.66789	0.184499	-1.12686	8	-1.71549	-1.5481	-2.30771	0.0210153	0.232558
MV411	ARID1B	HDAC2	-0.299518	-0.0161203	0.355396	8	-1.67636	-1.58193	-2.30396	0.021225	0.233647
MV411	MTA2	MTA2	-1.6897	-0.727849	-0.727849	4	1.62891	1.62891	2.30362	0.0212437	0.233647
MV411	BPTF	KAT6B	-0.382704	-0.370515	0.166079	8	1.61744	1.63744	2.30155	0.0213604	0.233723
MV411	DPF2	UHRF2	-0.675213	-0.40358	0.291133	8	-0.913012	-2.33486	-2.29659	0.021642	0.23504
MV411	KAT2B	MTA1	0.247159	0.207919	0.187574	8	1.54227	1.70047	2.29297	0.02185	0.236235
MV411	CHD3	EHMT1	-0.290454	0.37391	-0.0395535	8	-1.73641	-1.50205	-2.28993	0.0220252	0.237527
MV411	MBD2	SETD1A	-1.37354	-0.536924	-0.2769	8	-1.50771	-1.71227	-2.27687	0.022794	0.241755
MV411	EHMT1	TRIM33	-0.448213	-0.0395535	0.171167	8	-0.950588	-2.26687	-2.27508	0.0229009	0.242182
MV411	ING2	ING2	0.154786	0.1875	0.1875	4	1.59875	1.59875	2.26097	0.023761	0.246909
MV411	DPF2	MBD2	-1.46147	-0.40358	-0.536924	8	-1.73663	-1.46141	-2.26135	0.0237374	0.246909
MV411	BPTF	CHD6	-0.318629	-0.370515	0.193882	8	1.58072	1.61294	2.25826	0.0239295	0.247807
MV411	KMT2B	RAD54L2	-0.743819	-0.805179	0.283942	8	0.879862	2.30713	2.25354	0.0242248	0.24904
MV411	DNMT3A	KAT6B	-0.292499	0.130721	0.166079	8	-1.43069	-1.74897	-2.24836	0.0245534	0.251061
MV411	BPTF	CHD3	-0.585163	-0.370515	0.37391	8	-1.9371	-1.23252	-2.24126	0.0250091	0.253715
MV411	ARID3A	PHF12	-2.14434	-0.347159	-1.12686	8	-1.19211	-1.95386	-2.22454	0.0261123	0.259318
MV411	ARID1B	SMYD5	-0.26406	-0.0161203	0.306015	8	-1.31784	-1.80504	-2.20821	0.0272297	0.263812
MV411	MBD2	WDR5	-2.31976	-0.536924	-1.0843	8	-0.82988	-2.29352	-2.20858	0.0272038	0.263812
MV411	PHF12	PHF12	-2.41605	-1.12686	-1.12686	4	1.55899	1.55899	2.20475	0.0274719	0.26512
MV411	MTA2	UHRF2	-1.01823	-0.727849	0.291133	8	-1.31047	-1.79601	-2.19662	0.028048	0.266666
MV411	ARID1A	ASF1A	-1.67823	-1.15262	0.146573	8	-1.65254	-1.44784	-2.1923	0.028358	0.267593
MV411	BPTF	KMT2B	-1.70329	-0.370515	-0.805179	8	-1.17205	-1.89876	-2.17139	0.0299015	0.273936
MV411	HDAC1	WDR92	-0.29995	0.259984	0.0321285	8	-1.03197	-2.03534	-2.16891	0.0300892	0.274999
MV411	ARID1A	KAT2B	-1.64777	-1.15262	0.207919	8	-1.56157	-1.49845	-2.16376	0.0304825	0.276624
MV411	ING2	KAT6B	0.147173	0.1875	0.166079	8	1.29519	1.76441	2.16346	0.0305057	0.276651
MV411	EHMT1	EHMT1	-0.647327	-0.0395535	-0.0395535	4	-1.51751	-1.51751	-2.14608	0.0318667	0.283207
MV411	HDAC2	KAT6A	-0.588263	0.355396	-0.318098	7	-1.17684	-1.84265	-2.1351	0.0327526	0.286804
MV411	BRD1	KAT6A	-0.313543	0.122361	-0.318098	7	1.87292	1.14505	2.13403	0.0328406	0.286896
MV411	ARID2	WDR92	-1.1367	-1.11106	0.0321285	8	1.48943	1.52848	2.13399	0.032844	0.286896
MV411	ARID3A	RAD54L2	-0.623421	-0.347159	0.283942	8	-0.940679	-2.0666	-2.12647	0.0334644	0.290339
MV411	KMT2B	UHRF2	-0.666604	-0.805179	0.291133	8	0.975936	2.0301	2.12559	0.0335375	0.290645
MV411	CHD3	PHF12	-1.4766	0.37391	-1.12686	8	-1.35234	-1.64591	-2.12008	0.033999	0.292342
MV411	HDAC2	KAT2B	-0.0214185	0.355396	0.207919	8	-1.00931	-1.98719	-2.11885	0.0341035	0.293077
MV411	CHD3	ING4	0.381778	0.37391	0.184499	8	1.85838	1.13394	2.11589	0.0343541	0.29371
MV411	ING1	MTA1	0.0715376	0.13046	0.187574	8	2.39621	0.586427	2.10904	0.0349409	0.295979
MV411	ASF1B	EEF2	-2.4877	-0.203506	-1.53852	4	-1.6592	-1.32217	-2.10815	0.0350178	0.295979
MV411	DPF2	WDR92	-0.518308	-0.40358	0.0321285	8	1.74545	1.22544	2.10073	0.0356645	0.298821
MV411	ARID1A	ARID4B	-1.17318	-1.15262	0.263449	8	1.31538	1.65021	2.09699	0.0359944	0.299651
MV411	HDAC2	WDR92	0.212211	0.355396	0.0321285	8	1.36926	1.59446	2.09567	0.0361118	0.299738
MV411	ASF1B	ING5	-1.33709	-0.203506	-0.50647	8	-1.37947	-1.58303	-2.0948	0.0361886	0.299949
MV411	ING5	MTA1	-0.966684	-0.50647	0.187574	8	-1.51084	-1.44468	-2.08987	0.0366294	0.301492
MV411	ING1	SETD1A	-0.282222	0.13046	-0.2769	8	1.76609	1.17523	2.07983	0.0375413	0.305892
MV411	ARID4B	ASF1B	-0.139967	0.263449	-0.203506	8	1.67667	1.26142	2.07755	0.037751	0.306725
MV411	CHD3	KAT6B	-0.0240596	0.37391	0.166079	8	-1.12819	-1.74657	-2.03276	0.0420769	0.324316
MV411	MTA1	WDR92	-0.279618	0.187574	0.0321285	8	-1.63148	-1.23625	-2.0278	0.0425811	0.326731
MV411	JMJD6	WDR5	-1.9829	-0.416321	-1.0843	8	-1.72447	-1.14031	-2.02571	0.0427948	0.327628
MV411	ING1	PHF12	-1.6725	0.13046	-1.12686	8	-1.62918	-1.22051	-2.01503	0.0439012	0.332552
MV411	CHD3	EEF2	-2.03526	0.37391	-1.53852	4	-1.52844	-1.31468	-2.01039	0.0443904	0.333795
MV411	ARID3A	HDAC2	-0.626228	-0.347159	0.355396	8	-1.699	-1.13857	-2.00647	0.0448062	0.335448
MV411	CHD6	MTA1	0.196826	0.193882	0.187574	8	1.65954	1.1757	2.00481	0.0449831	0.335792
MV411	SET	SETD1A	-0.723872	-0.264853	-0.2769	8	1.71793	1.1133	2.00198	0.0452867	0.337242
MV411	ARID2	BPTF	-1.56631	-1.11106	-0.370515	8	0.819071	2.00535	1.99717	0.0458069	0.337975
MV411	ASF1B	MBD2	-1.32434	-0.203506	-0.536924	8	-1.1145	-1.70666	-1.99486	0.046058	0.338889
MV411	WDR5	WDR92	-1.59287	-1.0843	0.0321285	8	-1.87142	-0.933634	-1.98347	0.0473146	0.345166
MV411	CHD6	ING5	-0.881834	0.193882	-0.50647	8	-1.89659	-0.884918	-1.96683	0.0492034	0.353255
MV411	ARID2	ASF1A	-1.20023	-1.11106	0.146573	8	0.274678	2.48959	1.95463	0.0506266	0.358624
MV411	HDAC1	JMJD6	-0.299782	0.259984	-0.416321	8	0.931339	1.82891	1.95179	0.050963	0.359849
MV411	BRD1	EHMT1	-0.143876	0.122361	-0.0395535	8	1.59818	1.15383	1.94597	0.0516588	0.36215
MV411	ARID2	ARID4B	-1.43101	-1.11106	0.263449	8	-1.7013	-1.04855	-1.94444	0.0518426	0.362804
MV411	HDAC1	PHF12	-1.49741	0.259984	-1.12686	8	-1.83884	-0.908842	-1.9429	0.052028	0.363295
MV411	BPTF	HDAC1	-0.651157	-0.370515	0.259984	8	-1.45339	-1.29342	-1.94229	0.0521021	0.363558
MV411	EEF2	KAT6B	-1.62725	-1.53852	0.166079	4	0.867439	1.87824	1.94149	0.0521989	0.363575
MV411	ARID1A	ASF1B	-1.9731	-1.15262	-0.203506	8	-2.07135	-0.671202	-1.93928	0.0524677	0.364293
MV411	BPTF	BPTF	-1.19031	-0.370515	-0.370515	4	-1.361	-1.361	-1.92475	0.0542609	0.368565
MV411	KAT6A	WDR92	-0.419348	-0.318098	0.0321285	7	1.26848	1.44874	1.92137	0.0546854	0.369802
MV411	ARID3A	EHMT1	-0.958988	-0.347159	-0.0395535	8	-1.51084	-1.2022	-1.91841	0.0550592	0.370932
MV411	ING1	SMYD5	-0.111355	0.13046	0.306015	8	-0.939524	-1.76936	-1.91547	0.0554329	0.371986
MV411	ING5	KDM3B	-1.06879	-0.50647	-0.0585834	8	-0.83395	-1.87065	-1.91244	0.0558193	0.373422
MV411	ASF1A	RAD54L2	0.2414	0.146573	0.283942	8	1.03993	1.6547	1.90539	0.0567292	0.37624
MV411	ARID1A	ARID2	-2.31586	-1.15262	-1.11106	8	2.16418	0.527927	1.90361	0.0569613	0.377292
MV411	KAT6B	MTA2	-0.826455	0.166079	-0.727849	8	1.34612	1.34061	1.8998	0.0574588	0.378535
MV411	ING4	SMYD5	-0.0124062	0.184499	0.306015	8	-1.46745	-1.21764	-1.89865	0.0576104	0.378579
MV411	HDAC1	KAT6B	0.161002	0.259984	0.166079	8	1.10717	1.5692	1.89248	0.0584277	0.381427
MV411	ING2	JMJD6	-0.760813	0.1875	-0.416321	8	-1.5682	-1.1078	-1.89222	0.0584621	0.38149
MV411	ARID1B	BPTF	-0.953419	-0.0161203	-0.370515	8	-0.955737	-1.71629	-1.88941	0.0588373	0.382641
MV411	ARID2	ING4	-1.17743	-1.11106	0.184499	8	0.158874	2.50855	1.88615	0.0592748	0.38446
MV411	HDAC2	MTA2	-0.531869	0.355396	-0.727849	8	1.23066	1.43584	1.8855	0.059363	0.38446
MV411	BRD1	SMC2	-1.74206	0.122361	-1.59904	8	1.74322	0.923712	1.88581	0.0593206	0.38446
MV411	EEF2	EHMT1	-1.71518	-1.53852	-0.0395535	4	1.13738	1.51482	1.87538	0.0607401	0.388797
MV411	CHD6	SMC2	-1.98337	0.193882	-1.59904	8	-1.64987	-0.998663	-1.8728	0.0610963	0.389599
MV411	ASF1A	ING1	0.0189947	0.146573	0.13046	8	0.747219	1.88751	1.86303	0.0624578	0.394263
MV411	ING2	WDR92	-0.317844	0.1875	0.0321285	8	-1.71021	-0.908247	-1.85153	0.0640939	0.399994
MV411	SMC2	WDR92	-1.68922	-1.59904	0.0321285	8	1.80417	0.813067	1.85067	0.0642171	0.400127
MV411	ARID2	KAT2B	-1.10985	-1.11106	0.207919	8	0.733273	1.87633	1.84527	0.0649987	0.402162
MV411	ARID2	TRIM33	-1.53475	-1.11106	0.171167	8	-1.90226	-0.699925	-1.84002	0.0657651	0.404304
MV411	KAT2B	MBD2	-0.566492	0.207919	-0.536924	8	1.35441	1.24522	1.83822	0.0660301	0.405125
MV411	SMC2	TRIM33	-2.13847	-1.59904	0.171167	8	-1.93381	-0.656871	-1.83189	0.066968	0.405924
MV411	EEF2	MTA1	-1.64643	-1.53852	0.187574	4	0.880853	1.70021	1.82509	0.0679878	0.409149
MV411	ING2	MTA2	-0.795342	0.1875	-0.727849	8	1.6067	0.967984	1.82058	0.0686712	0.412295
MV411	EHMT1	ING5	-0.769393	-0.0395535	-0.50647	8	1.08915	1.48294	1.81874	0.0689511	0.413132
MV411	BRD1	ING2	0.065258	0.122361	0.1875	8	1.21807	1.34656	1.81347	0.0697596	0.415138
MV411	CHD3	CHD3	0.463891	0.37391	0.37391	4	1.27981	1.27981	1.80992	0.070308	0.416439
MV411	JMJD6	MTA2	-1.27571	-0.416321	-0.727849	8	0.426697	2.13179	1.80912	0.0704322	0.416694
MV411	ASF1B	KMT2B	-1.49438	-0.203506	-0.805179	8	-0.311762	-2.24158	-1.80548	0.0709992	0.418442
MV411	HDAC1	ING2	-0.0877644	0.259984	0.1875	8	-0.715677	-1.83733	-1.80525	0.0710363	0.4185
MV411	EHMT1	KMT2B	-1.00622	-0.0395535	-0.805179	8	2.07859	0.461445	1.79607	0.0724827	0.421692
MV411	ING4	KAT6A	-0.320185	0.184499	-0.318098	8	1.82196	0.708648	1.78941	0.0735486	0.425488
MV411	BRD1	MBD2	-0.607162	0.122361	-0.536924	8	1.19933	1.32531	1.78519	0.0742307	0.427347
MV411	TRIM33	UHRF2	0.246051	0.171167	0.291133	8	1.03375	1.48584	1.78162	0.0748105	0.428921
MV411	CHD6	ING1	-0.266145	0.193882	0.13046	8	-1.69379	-0.82347	-1.77997	0.0750812	0.430029
MV411	ARID3A	SMYD5	-0.353589	-0.347159	0.306015	8	1.05179	1.4557	1.77306	0.0762186	0.43209
MV411	BRD1	SMYD5	-0.0657803	0.122361	0.306015	8	-1.5601	-0.940885	-1.76846	0.0769838	0.434654
MV411	DNMT3A	WDR92	-0.0300462	0.130721	0.0321285	8	1.07351	1.42673	1.76794	0.0770706	0.434654
MV411	EEF2	MTA2	-2.95099	-1.53852	-0.727849	4	-1.53111	-0.968385	-1.76741	0.0771592	0.434938
MV411	EHMT1	ING1	-0.444599	-0.0395535	0.13046	8	-1.10225	-1.39277	-1.76424	0.0776908	0.436145
MV411	ASF1B	HDAC2	-0.0179572	-0.203506	0.355396	8	1.11326	1.3607	1.74935	0.0802297	0.444119
MV411	ING4	WDR5	-1.19951	0.184499	-1.0843	8	1.64251	0.825319	1.74502	0.0809814	0.445557
MV411	JMJD6	KDM3B	-0.670375	-0.416321	-0.0585834	8	1.29246	1.1718	1.7425	0.0814218	0.446881
MV411	CHD6	DNMT3A	-0.22184	0.193882	0.130721	8	-1.19771	-1.2653	-1.74161	0.0815771	0.446882
MV411	HDAC1	KMT2B	-0.662637	0.259984	-0.805179	8	1.09296	1.36757	1.73986	0.0818831	0.447639
MV411	ING4	MTA1	0.163959	0.184499	0.187574	8	1.18497	1.26905	1.73525	0.0826963	0.449056
MV411	DNMT3A	HDAC1	0.174436	0.130721	0.259984	8	1.23139	1.21651	1.73093	0.0834647	0.450844
MV411	MTA1	PHF12	-1.28606	0.187574	-1.12686	8	1.60172	0.842164	1.72809	0.0839726	0.451692
MV411	CHD3	HDAC1	0.0294422	0.37391	0.259984	8	-1.3275	-1.11313	-1.72579	0.0843858	0.451858
MV411	MBD2	WDR92	-0.966153	-0.536924	0.0321285	8	-0.763381	-1.67788	-1.72623	0.0843056	0.451858
MV411	KAT6A	WDR5	-1.20795	-0.318098	-1.0843	8	0.452277	1.98226	1.72148	0.0851639	0.453031
MV411	BRD1	MTA1	-0.219477	0.122361	0.187574	8	-0.954429	-1.47586	-1.71847	0.0857107	0.454214
MV411	EEF2	UHRF2	-1.99017	-1.53852	0.291133	4	-0.847192	-1.56481	-1.70554	0.0880936	0.461453
MV411	ARID1B	ING1	-0.433083	-0.0161203	0.13046	8	-1.09084	-1.31689	-1.70253	0.0886569	0.462662
MV411	ARID2	ING5	-2.06261	-1.11106	-0.50647	8	-1.74013	-0.661435	-1.69816	0.0894768	0.465207
MV411	EEF2	KDM3B	-1.48935	-1.53852	-0.0585834	4	1.81136	0.583843	1.69366	0.0903296	0.467297
MV411	ARID2	EHMT1	-1.32461	-1.11106	-0.0395535	8	0.392112	2.00106	1.69223	0.0906026	0.467901
MV411	BPTF	UHRF2	-0.305768	-0.370515	0.291133	8	0.820726	1.55056	1.67675	0.0935913	0.47427
MV411	DPF2	RAD54L2	-0.66026	-0.40358	0.283942	8	-0.768534	-1.59129	-1.66865	0.0951865	0.478574
MV411	KAT2B	MTA2	-1.05961	0.207919	-0.727849	8	-1.03668	-1.32178	-1.66768	0.0953791	0.47923
MV411	EEF2	SMYD5	-1.56392	-1.53852	0.306015	4	0.650483	1.70668	1.66677	0.0955608	0.479546
MV411	ARID2	JMJD6	-1.54781	-1.11106	-0.416321	8	1.15975	1.19528	1.66526	0.0958615	0.480174
MV411	CHD3	SMC2	-1.58779	0.37391	-1.59904	8	1.77557	0.575762	1.66264	0.0963846	0.481142
MV411	ING1	ING4	0.0600905	0.13046	0.184499	8	1.49498	0.845327	1.65485	0.0979549	0.484427
MV411	ARID1B	ARID4B	-0.273018	-0.0161203	0.263449	8	-1.14455	-1.19422	-1.65376	0.0981768	0.485057
MV411	SMYD5	WDR5	-1.37844	0.306015	-1.0843	8	-1.66232	-0.674183	-1.65216	0.0985028	0.485938
MV411	KAT6A	KAT6A	-0.689282	-0.318098	-0.318098	4	1.16175	1.16175	1.64296	0.100392	0.489758
MV411	CHD3	KDM3B	0.06767	0.37391	-0.0585834	8	1.18616	1.13646	1.64234	0.10052	0.489758
MV411	ARID2	BRD1	-1.14603	-1.11106	0.122361	8	0.655818	1.66041	1.63782	0.101459	0.492582
MV411	ASF1A	SMYD5	0.19086	0.146573	0.306015	8	0.504718	1.80722	1.63479	0.102094	0.494262
MV411	ARID1A	ARID1B	-1.81288	-1.15262	-0.0161203	8	-1.41718	-0.892972	-1.63353	0.102359	0.494453
MV411	EEF2	WDR92	-2.08451	-1.53852	0.0321285	4	-0.304492	-1.97376	-1.61097	0.107186	0.503867
MV411	ING2	MTA1	0.138071	0.1875	0.187574	8	1.38062	0.890212	1.60572	0.108336	0.506796
MV411	ASF1A	SETD1A	-0.640871	0.146573	-0.2769	8	-0.898331	-1.36937	-1.60351	0.108822	0.507837
MV411	HDAC1	MTA2	-1.04457	0.259984	-0.727849	8	-1.71057	-0.541277	-1.5923	0.111318	0.513111
MV411	EEF2	ING4	-2.0972	-1.53852	0.184499	4	-0.816408	-1.43111	-1.58923	0.112008	0.514594
MV411	ARID4B	MBD2	-0.553317	0.263449	-0.536924	8	1.67582	0.571011	1.58875	0.112117	0.514944
MV411	HDAC1	SETD1A	-0.187793	0.259984	-0.2769	8	1.14692	1.09119	1.58258	0.113516	0.518124
MV411	BPTF	DPF2	-1.29204	-0.370515	-0.40358	8	-1.22046	-1.0124	-1.57887	0.114365	0.520273
MV411	HDAC2	KDM3B	-0.305522	0.355396	-0.0585834	8	-1.57183	-0.659714	-1.57794	0.114579	0.520351
MV411	HDAC1	TRIM33	-0.069552	0.259984	0.171167	8	-0.316509	-1.91375	-1.57703	0.114788	0.520351
MV411	CHD3	ING5	-0.717513	0.37391	-0.50647	8	-1.33235	-0.893076	-1.57361	0.115577	0.520556
MV411	KDM3B	PHF12	-1.36905	-0.0585834	-1.12686	8	0.444283	1.78031	1.57302	0.115713	0.520556
MV411	ARID4B	DPF2	-0.41692	0.263449	-0.40358	8	1.03058	1.18587	1.56727	0.117052	0.523269
MV411	HDAC2	WDR5	-0.835202	0.355396	-1.0843	8	0.79612	1.4152	1.56364	0.117903	0.524769
MV411	KAT2B	KAT6A	-0.615479	0.207919	-0.318098	8	-0.858039	-1.35039	-1.56159	0.118384	0.525391
MV411	CHD6	MBD2	-0.859293	0.193882	-0.536924	8	-1.1179	-1.08724	-1.55927	0.118933	0.526014
MV411	ARID2	KDM3B	-1.25627	-1.11106	-0.0585834	8	0.899067	1.30492	1.55846	0.119125	0.526406
MV411	ARID1B	MTA1	-0.0793127	-0.0161203	0.187574	8	1.3296	0.819122	1.51938	0.128667	0.546304
MV411	DNMT3A	KDM3B	-0.429974	0.130721	-0.0585834	8	-0.97665	-1.15781	-1.50929	0.131225	0.551545
MV411	ARID2	PHF12	-2.58521	-1.11106	-1.12686	8	-1.64156	-0.482676	-1.50206	0.133082	0.555438
MV411	ARID3A	TRIM33	-0.4572	-0.347159	0.171167	8	0.896014	1.22539	1.50006	0.1336	0.556063
MV411	ASF1A	KAT6B	-0.150568	0.146573	0.166079	8	-1.08709	-1.0333	-1.49934	0.133784	0.556532
MV411	DPF2	KMT2B	-1.31372	-0.40358	-0.805179	8	1.58636	0.529944	1.49646	0.134535	0.557696
MV411	ARID2	CHD3	-1.3261	-1.11106	0.37391	8	-1.81032	-0.300517	-1.49259	0.135546	0.560076
MV411	ARID1B	HDAC1	-0.0322338	-0.0161203	0.259984	8	1.11479	0.993884	1.49106	0.135946	0.560226
MV411	KMT2B	WDR5	-1.99965	-0.805179	-1.0843	8	0.792067	1.30743	1.48457	0.137658	0.56366
MV411	ASF1A	KAT6A	-0.409773	0.146573	-0.318098	8	1.66437	0.431818	1.48223	0.13828	0.564409
MV411	MTA2	SETD1A	-1.51372	-0.727849	-0.2769	8	-0.866366	-1.22866	-1.48141	0.138498	0.564938
MV411	ARID2	RAD54L2	-1.35747	-1.11106	0.283942	8	-1.20929	-0.875148	-1.47392	0.140503	0.566838
MV411	ING2	RAD54L2	0.238019	0.1875	0.283942	8	0.697704	1.38914	1.47562	0.140045	0.566838
MV411	KMT2B	MTA2	-1.97128	-0.805179	-0.727849	8	-1.73471	-0.34344	-1.46948	0.141704	0.567677
MV411	ING4	ING4	0.107131	0.184499	0.184499	4	1.0388	1.0388	1.46908	0.14181	0.567682
MV411	ARID3A	ASF1A	-0.723927	-0.347159	0.146573	8	-0.923385	-1.15263	-1.46796	0.142115	0.568311
MV411	ING1	KAT6A	-0.696107	0.13046	-0.318098	7	-1.07677	-0.991655	-1.4626	0.143577	0.569952
MV411	DPF2	WDR5	-1.97139	-0.40358	-1.0843	8	-1.2842	-0.784319	-1.46266	0.14356	0.569952
MV411	ARID1A	JMJD6	-1.66658	-1.15262	-0.416321	8	1.88488	0.174948	1.45652	0.145249	0.573139
MV411	ARID3A	KAT6A	-1.1613	-0.347159	-0.318098	8	-0.604554	-1.45532	-1.45655	0.14524	0.573139
MV411	EEF2	ING5	-2.2034	-1.53852	-0.50647	4	0.599801	1.45699	1.45437	0.145843	0.573753
MV411	ARID3A	EEF2	-2.53339	-0.347159	-1.53852	4	-1.06446	-0.98965	-1.45248	0.146369	0.574727
MV411	ARID1B	EEF2	-1.89612	-0.0161203	-1.53852	4	1.32136	0.726136	1.4478	0.147674	0.577495
MV411	DPF2	SETD1A	-1.17166	-0.40358	-0.2769	8	-1.41223	-0.631264	-1.44497	0.148467	0.579526
MV411	RAD54L2	SET	-0.236593	0.283942	-0.264853	8	1.25643	0.784469	1.44314	0.148982	0.580147
MV411	KMT2B	TRIM33	-0.921017	-0.805179	0.171167	8	0.0213094	2.01165	1.43752	0.150571	0.583639
MV411	ASF1B	KAT2B	-0.212673	-0.203506	0.207919	8	0.908562	1.12172	1.43563	0.151109	0.583958
MV411	EEF2	KMT2B	-2.78246	-1.53852	-0.805179	4	-1.0148	-1.00788	-1.43025	0.152645	0.58584
MV411	ING5	SET	-1.24461	-0.50647	-0.264853	8	-0.730337	-1.29344	-1.43102	0.152423	0.58584
MV411	SMYD5	WDR92	-0.163349	0.306015	0.0321285	8	-1.07436	-0.93851	-1.42331	0.154645	0.587873
MV411	BRD1	MTA2	-0.859837	0.122361	-0.727849	8	0.74462	1.26642	1.42202	0.15502	0.588114
MV411	ARID1B	DNMT3A	-0.158308	-0.0161203	0.130721	8	1.38438	0.623066	1.41948	0.155759	0.589502
MV411	EHMT1	SET	-0.835506	-0.0395535	-0.264853	8	-0.689972	-1.31339	-1.41659	0.156603	0.591021
MV411	ASF1A	CHD6	0.0964571	0.146573	0.193882	8	0.968602	1.0338	1.41591	0.156802	0.591278
MV411	SETD1A	TRIM33	-0.592339	-0.2769	0.171167	8	-0.987442	-1.01214	-1.41392	0.157387	0.592895
MV411	DNMT3A	TRIM33	0.0718724	0.130721	0.171167	8	0.917991	1.07988	1.41271	0.157741	0.593357
MV411	ARID1A	KAT6A	-1.66347	-1.15262	-0.318098	7	1.81885	0.175478	1.4102	0.15848	0.594396
MV411	ARID1A	BPTF	-2.02971	-1.15262	-0.370515	8	-1.23174	-0.761842	-1.40968	0.158636	0.594835
MV411	ASF1A	ING2	0.0871693	0.146573	0.1875	8	0.744187	1.2489	1.40932	0.158739	0.595079
MV411	CHD3	ING2	0.324137	0.37391	0.1875	8	1.33797	0.65177	1.40696	0.15944	0.595822
MV411	ING1	KMT2B	-0.881752	0.13046	-0.805179	8	1.52609	0.460403	1.40466	0.160122	0.59663
MV411	ARID1A	RAD54L2	-1.4301	-1.15262	0.283942	8	-0.752821	-1.22999	-1.40206	0.160898	0.597607
MV411	ASF1A	HDAC1	0.164047	0.146573	0.259984	8	0.869658	1.10356	1.39528	0.162932	0.599895
MV411	ARID1B	CHD6	-0.363816	-0.0161203	0.193882	8	-0.488132	-1.48302	-1.39382	0.163373	0.600519
MV411	BPTF	KAT6A	-0.86649	-0.370515	-0.318098	8	1.50048	0.454949	1.3827	0.166757	0.604818
MV411	ASF1A	DPF2	-0.752905	0.146573	-0.40358	8	-1.09445	-0.83968	-1.36764	0.171426	0.61181
MV411	BRD1	DNMT3A	-0.258579	0.122361	0.130721	8	-0.920598	-1.01186	-1.36646	0.171796	0.612091
MV411	DNMT3A	HDAC2	-0.0664688	0.130721	0.355396	8	-1.07826	-0.854413	-1.3666	0.171749	0.612091
MV411	DPF2	ING5	-1.37251	-0.40358	-0.50647	8	-1.03755	-0.887998	-1.36157	0.173334	0.613439
MV411	BRD1	SET	-0.642816	0.122361	-0.264853	8	-0.781391	-1.14401	-1.36146	0.173368	0.613439
MV411	HDAC1	RAD54L2	0.287378	0.259984	0.283942	8	0.706502	1.20984	1.35506	0.1754	0.61614
MV411	EEF2	SMC2	-3.29449	-1.53852	-1.59904	4	0.280468	1.63038	1.35117	0.17664	0.618661
MV411	MTA1	SMYD5	0.0179538	0.187574	0.306015	8	-1.0533	-0.852275	-1.34745	0.177837	0.621017
MV411	ASF1A	BPTF	-0.715702	0.146573	-0.370515	8	-0.663066	-1.2297	-1.33839	0.180771	0.623137
MV411	EEF2	SET	-2.36074	-1.53852	-0.264853	4	-0.723285	-1.16922	-1.3382	0.180831	0.623137
MV411	BPTF	TRIM33	-0.48492	-0.370515	0.171167	8	0.657084	1.23295	1.33646	0.1814	0.623979
MV411	ARID4B	CHD6	-0.0628994	0.263449	0.193882	8	-1.12376	-0.765698	-1.33605	0.181533	0.624158
MV411	ARID2	HDAC2	-0.9749	-1.11106	0.355396	8	0.874332	1.00936	1.33197	0.182869	0.627009
MV411	KMT2B	SETD1A	-1.49422	-0.805179	-0.2769	8	-1.37219	-0.511009	-1.33163	0.182983	0.627046
MV411	ARID1B	ING2	-0.113782	-0.0161203	0.1875	8	1.14617	0.728832	1.32582	0.184898	0.628977
MV411	ARID1B	CHD3	-0.173141	-0.0161203	0.37391	8	-0.738084	-1.13572	-1.32498	0.185178	0.629383
MV411	ARID1A	WDR5	-2.50609	-1.15262	-1.0843	8	0.7036	1.16948	1.32447	0.185347	0.629404
MV411	BRD1	KDM3B	-0.464751	0.122361	-0.0585834	8	-0.974778	-0.888674	-1.31766	0.187618	0.633899
MV411	JMJD6	SETD1A	-1.15729	-0.416321	-0.2769	8	-1.12697	-0.735476	-1.31695	0.187856	0.634401
MV411	ASF1A	SMC2	-1.78326	0.146573	-1.59904	8	1.44972	0.410974	1.31571	0.188272	0.634535
MV411	ING2	KAT6A	-0.357419	0.1875	-0.318098	7	1.09241	0.761868	1.31117	0.1898	0.635971
MV411	ARID4B	SMC2	-1.76823	0.263449	-1.59904	8	1.73304	0.118315	1.30911	0.190498	0.636712
MV411	BPTF	WDR92	-0.532057	-0.370515	0.0321285	8	1.1833	0.653218	1.29862	0.194075	0.641407
MV411	ARID3A	KAT2B	-0.618801	-0.347159	0.207919	8	-0.737675	-1.09583	-1.29648	0.19481	0.642387
MV411	SMC2	UHRF2	-1.86171	-1.59904	0.291133	8	-0.816451	-1.01486	-1.29493	0.195343	0.643072
MV411	CHD6	HDAC1	-0.124005	0.193882	0.259984	8	-1.24962	-0.581073	-1.29449	0.195495	0.643109
MV411	ASF1B	SET	-0.965689	-0.203506	-0.264853	8	-0.559333	-1.26643	-1.29101	0.196701	0.644741
MV411	BRD1	WDR92	-0.149019	0.122361	0.0321285	8	1.17934	0.64562	1.29044	0.196897	0.644741
MV411	CHD6	TRIM33	0.116325	0.193882	0.171167	8	1.12237	0.70219	1.29016	0.196996	0.644929
MV411	ARID1B	ARID1B	-0.384785	-0.0161203	-0.0161203	4	0.912191	0.912191	1.29003	0.197039	0.644932
MV411	KDM3B	KMT2B	-0.937517	-0.0585834	-0.805179	8	1.25254	0.558668	1.28071	0.200294	0.649294
MV411	ARID1A	KAT6B	-1.6222	-1.15262	0.166079	8	-1.37055	-0.437318	-1.27836	0.201123	0.649748
MV411	ARID4B	SET	-0.514277	0.263449	-0.264853	8	-0.915721	-0.890441	-1.27715	0.201549	0.650159
MV411	DPF2	MTA2	-1.65145	-0.40358	-0.727849	8	-1.42643	-0.377599	-1.27564	0.202082	0.651469
MV411	ING2	ING4	0.106703	0.1875	0.184499	8	1.16886	0.605936	1.25497	0.20949	0.663816
MV411	DNMT3A	JMJD6	-0.744638	0.130721	-0.416321	8	-1.01414	-0.75441	-1.25055	0.211098	0.665216
MV411	ING5	SMYD5	-0.755884	-0.50647	0.306015	8	-0.878298	-0.890356	-1.25063	0.21107	0.665216
MV411	DPF2	ING2	-0.721337	-0.40358	0.1875	8	-0.715785	-1.04929	-1.2481	0.211995	0.666367
MV411	MBD2	RAD54L2	-0.709988	-0.536924	0.283942	8	-1.06905	-0.696072	-1.24813	0.211983	0.666367
MV411	MTA2	WDR5	-2.06785	-0.727849	-1.0843	8	1.867	-0.102643	1.24759	0.212182	0.666367
MV411	ARID1A	ING2	-1.5629	-1.15262	0.1875	8	-1.22921	-0.532511	-1.24572	0.212866	0.667491
MV411	ARID1B	ASF1A	-0.170921	-0.0161203	0.146573	8	1.01937	0.72437	1.23301	0.217573	0.674712
MV411	ING4	KAT6B	0.0897849	0.184499	0.166079	8	0.831458	0.912339	1.23305	0.217557	0.674712
MV411	ARID2	ARID3A	-1.74648	-1.11106	-0.347159	8	-0.0736963	1.81133	1.22869	0.219188	0.675968
MV411	UHRF2	WDR92	-0.178906	0.291133	0.0321285	8	-1.22063	-0.513624	-1.2263	0.220085	0.675968
MV411	KAT6A	UHRF2	-0.275056	-0.318098	0.291133	8	0.617153	1.11466	1.22458	0.220734	0.676344
MV411	ARID3A	KMT2B	-1.65034	-0.347159	-0.805179	8	0.0077799	-1.7371	-1.22282	0.221399	0.677259
MV411	CHD6	ING2	0.102631	0.193882	0.1875	8	0.902998	0.823393	1.22074	0.222183	0.677952
MV411	DPF2	PHF12	-1.73188	-0.40358	-1.12686	8	0.870772	0.851527	1.21785	0.223281	0.678305
MV411	BRD1	PHF12	-1.31682	0.122361	-1.12686	8	0.541104	1.17761	1.21531	0.224247	0.679939
[truncated: 5,382 more rows]
