# Supplementary material for: Chromatin complex dependencies reveal targeting opportunities in leukemia
Source: Nat Commun. 2023 Jan 27;14:448. doi: 10.1038/s41467-023-36150-7 (PMC9883437; doi:10.1038/s41467-023-36150-7)
Supplement: Supplementary file 6 — Supplementary Data 4 [file 41467_2023_36150_MOESM6_ESM.xlsx]

## Sheet: All_mutations
Cell Line	Gene	Chr	Start Position	End Position	Variant Classification	Variant Annotation	Variant Type	Reference Allele	Tumor Seq Allele	dbSNP ID	Annotation Transcript	Protein Change	CGA WES alt:ref	CCLE WGS alt:ref	CCLE RNAseq alt:ref	Sanger WES alt:ref	CCLE HC1650 alt:ref	CCLE Raindance alt:ref	ExAC Allelic Fraction	TCGA Hotspot count	Cosmic Hs Cnt
Reh	CHD5	1	6202651	6202651	Silent	silent	SNP	G	A	NA	ENST00000262450.3	p.F686F	21:28:00	NA	03:03:00		1 day, 18:33:00	NA	2.47e-05	NA	0
Reh	CHD5	1	6208927	6208927	Missense_Mutation	other non-conserving	SNP	C	T	NA	ENST00000262450.3	p.C457Y	20:22:00	NA	NA		NA	NA		NA	0
Reh	PRDM2	1	14106791	14106791	Missense_Mutation	other non-conserving	SNP	C	T	NA	ENST00000235372.7	p.A834V	2 days, 4:50:00	NA	NA		NA	NA		NA	0
Reh	ARID1A	1	27089661	27089661	Missense_Mutation	other non-conserving	SNP	G	A	NA	ENST00000457599.2	p.A873T	0.460417	NA	NA		NA	NA	8.24e-06	NA	0
Reh	ARID1A	1	27099103	27099103	Frame_Shift_Del	damaging	DEL	C	-	NA	ENST00000324856.7	p.I1173fs	NA	NA	65:201		14:09:00	NA		4	1
Reh	BRDT	1	92445193	92445193	Missense_Mutation	other non-conserving	SNP	T	A	rs201687728	ENST00000362005.3	p.I389N	NA	NA	NA		1 day, 8:41:00	NA		0	0
Reh	ASH1L	1	155408362	155408362	Missense_Mutation	other non-conserving	SNP	C	T	NA	ENST00000392403.3	p.V1862I	52:64	NA	NA		NA	NA	1.65e-05	NA	0
Reh	ASH1L	1	155450134	155450134	Missense_Mutation	other non-conserving	SNP	G	A	NA	ENST00000368346.3	p.P843S	NA	NA	1 day, 3:28:00		NA	NA		0	0
Reh	KDM5B	1	202709935	202709935	Missense_Mutation	other non-conserving	SNP	C	T	NA	ENST00000367265.3	p.R984Q	NA	NA	206:189		NA	NA		0	0
Reh	TAF5L	1	229750129	229750129	Missense_Mutation	other non-conserving	SNP	C	T	NA	ENST00000366676.1	p.R34Q	NA	NA	104:105		NA	NA		0	0
Reh	ARID4B	1	235345419	235345419	Frame_Shift_Del	damaging	DEL	T	-	NA	ENST00000264183.3	p.T939fs	2 days, 6:41:00	NA	NA		NA	NA		NA	0
Reh	ARID4B	1	235357477	235357477	Frame_Shift_Del	damaging	DEL	T	-	NA	ENST00000264183.3	p.N659fs	60:70	NA	2 days, 11:00:00		NA	NA		NA	0
Reh	EPC1	10	32560981	32560981	Missense_Mutation	other non-conserving	SNP	C	T	NA	ENST00000319778.6	p.G660R	45:60	NA	3 days, 3:02:00		NA	NA		NA	0
Reh	ARID5B	10	63759976	63759977	Frame_Shift_Ins	damaging	INS	-	G	NA	ENST00000279873.7	p.LG210fs	1 day, 18:30:00	NA	NA		NA	NA		NA	0
Reh	JMJD1C	10	64927873	64927873	Missense_Mutation	other non-conserving	SNP	C	T	NA	ENST00000399262.2	p.A2519T	NA	NA	124:133		NA	NA		0	0
Reh	JMJD1C	10	64967603	64967603	Missense_Mutation	other non-conserving	SNP	A	G	NA	ENST00000399262.2	p.W1276R	NA	NA	135:143		NA	NA		0	0
Reh	SIRT1	10	69676052	69676052	Missense_Mutation	other non-conserving	SNP	G	A	NA	ENST00000212015.6	p.R649H	1 day, 14:49:00	NA	157:135		1 day, 13:54:00	NA		NA	0
Reh	PHRF1	11	582049	582049	Missense_Mutation	other non-conserving	SNP	C	T	rs571396016	ENST00000264555.5	p.A61V	NA	NA	NA		NA	NA	2.48e-05	0	0
Reh	TRIM66	11	8640456	8640456	Silent	silent	SNP	C	T	NA	ENST00000299550.6	p.L1144L	NA	NA	07:00:00		NA	NA		0	0
Reh	KDM2A	11	67017971	67017971	Missense_Mutation	other non-conserving	SNP	G	A	NA	ENST00000529006.2	p.A824T	79:72	NA	174:164		NA	NA		NA	0
Reh	KDM2A	11	67018118	67018118	Missense_Mutation	other non-conserving	SNP	G	T	NA	ENST00000529006.2	p.G873W	1 day, 13:58:00	NA	127:86		NA	NA		NA	0
Reh	RSF1	11	77383222	77383222	Missense_Mutation	other non-conserving	SNP	G	A	NA	ENST00000308488.6	p.R1206W	2 days, 11:58:00	NA	NA		NA	NA		NA	0
Reh	KDM5A	12	416953	416953	Frame_Shift_Del	damaging	DEL	T	-	NA	ENST00000399788.2	p.K1199fs	NA	NA	NA		69:79	NA	4.97e-05	0	0
Reh	CHD4	12	6711582	6711582	Missense_Mutation	other non-conserving	SNP	C	T	NA	ENST00000544484.1	p.R58Q	160:132	NA	321:376		NA	NA	1.65e-05	NA	2
Reh	KMT2D	12	49434325	49434325	Nonsense_Mutation	damaging	SNP	G	A	NA	ENST00000301067.7	p.R2410*	11:15:00	NA	144:120		NA	NA		NA	1
Reh	KMT2D	12	49443880	49443880	Missense_Mutation	other non-conserving	SNP	G	A	NA	ENST00000301067.7	p.T1164I	0.502083	NA	NA		NA	NA		NA	0
Reh	KMT2D	12	49445676	49445676	Missense_Mutation	other non-conserving	SNP	G	A	NA	ENST00000301067.7	p.S597F	1 day, 12:45:00	NA	NA		NA	NA		NA	0
Reh	BAZ2A	12	57009353	57009353	Missense_Mutation	other non-conserving	SNP	C	T	NA	ENST00000551812.1	p.V61I	NA	NA	95:122		NA	NA		0	0
Reh	KDM2B	12	121880585	121880585	Missense_Mutation	other non-conserving	SNP	G	A	NA	ENST00000377071.4	p.R887W	07:05:00	NA	122:152		NA	NA	2.5e-05	NA	2
Reh	EP400	12	132497682	132497682	Silent	silent	SNP	C	T	NA	ENST00000333577.4	p.G1226G	NA	NA	24:62		NA	NA		0	0
Reh	EP400	12	132512803	132512803	Missense_Mutation	other non-conserving	SNP	G	A	NA	ENST00000333577.4	p.C1820Y	NA	NA	3 days, 21:44:00		NA	NA		0	0
Reh	ING1	13	111367825	111367825	Missense_Mutation	other non-conserving	SNP	C	T	NA	ENST00000375774.3	p.A12V	NA	NA	NA		16:22:00	NA		0	0
Reh	ING1	13	111371833	111371833	Missense_Mutation	other non-conserving	SNP	G	A	NA	ENST00000333219.7	p.D132N	08:12:00	NA	114:104		18:28:00	NA		NA	0
Reh	BAZ1A	14	35240792	35240792	Missense_Mutation	other non-conserving	SNP	C	T	NA	ENST00000382422.2	p.V1076M	144:113	NA	181:190		NA	NA		NA	0
Reh	ARID4A	14	58813786	58813786	Missense_Mutation	other non-conserving	SNP	C	G	NA	ENST00000355431.3	p.P375A	45:60	NA	NA		NA	NA		NA	0
Reh	ARID4A	14	58813787	58813787	Missense_Mutation	other non-conserving	SNP	C	T	NA	ENST00000355431.3	p.P375L	42:61	NA	NA		NA	NA		NA	0
Reh	SETD3	14	99879293	99879293	Missense_Mutation	other non-conserving	SNP	C	T	NA	ENST00000331768.5	p.G282S	45:119	NA	NA		NA	NA		NA	0
Reh	MTA1	14	105932795	105932795	Missense_Mutation	other non-conserving	SNP	G	A	NA	ENST00000405646.1	p.V536M	06:10:00	NA	104:177		NA	NA	8.31e-06	NA	0
Reh	CHD2	15	93536131	93536131	Silent	silent	SNP	G	A	NA	ENST00000394196.4	p.S1166S	1 day, 13:48:00	NA	63:72		NA	NA	2.47e-05	NA	0
Reh	SRCAP	16	30733925	30733925	Missense_Mutation	other non-conserving	SNP	C	T	NA	ENST00000262518.4	p.L1250F	32:82	NA	NA		NA	NA		NA	0
Reh	SRCAP	16	30747652	30747652	Silent	silent	SNP	G	A	NA	ENST00000262518.4	p.R2287R	52:85	NA	NA		NA	NA		NA	0
Reh	SETD1A	16	30976518	30976518	Silent	silent	SNP	C	T	NA	ENST00000262519.8	p.H485H	31:61	NA	NA		NA	NA		NA	0
Reh	SETD1A	16	30977372	30977372	Missense_Mutation	other non-conserving	SNP	G	A	NA	ENST00000262519.8	p.A724T	50:99	NA	NA		NA	NA		NA	0
Reh	CHD9	16	53358002	53358002	Missense_Mutation	other non-conserving	SNP	G	A	NA	ENST00000566029.1	p.R2614Q	184:370	NA	NA		NA	NA		NA	0
Reh	KDM6B	17	7755839	7755839	Nonsense_Mutation	damaging	SNP	C	T	NA	ENST00000448097.2	p.R1499*	NA	NA	NA		NA	NA		3	0
Reh	KDM6B	17	7756621	7756621	Missense_Mutation	other non-conserving	SNP	G	A	rs141627015	ENST00000448097.2	p.A1611T	NA	NA	1 day, 3:21:00		NA	NA		0	0
Reh	PHF12	17	27239820	27239820	Missense_Mutation	other non-conserving	SNP	G	A	NA	ENST00000332830.4	p.A590V	NA	NA	80:76		NA	NA		0	0
Reh	EZH1	17	40860026	40860026	Missense_Mutation	other non-conserving	SNP	C	T	NA	ENST00000590078.1	p.C467Y	80:73	NA	NA		NA	NA		NA	0
Reh	HDAC5	17	42156632	42156632	Silent	silent	SNP	C	T	NA	ENST00000393622.2	p.L986L	NA	NA	200:156		NA	NA		0	0
Reh	HDAC5	17	42164932	42164932	Missense_Mutation	other non-conserving	SNP	C	T	NA	ENST00000393622.2	p.E578K	NA	NA	157:148		NA	NA		0	0
Reh	MBD3	19	1584543	1584543	Missense_Mutation	other non-conserving	SNP	C	T	NA	ENST00000434436.3	p.R135H	1 day, 9:45:00	NA	239:248		NA	NA		NA	0
Reh	DOT1L	19	2216600	2216600	Silent	silent	SNP	G	A	NA	ENST00000398665.3	p.V748V	1 day, 3:24:00	NA	53:71		NA	NA		NA	0
Reh	DOT1L	19	2222267	2222267	Silent	silent	SNP	C	T	NA	ENST00000398665.3	p.G1033G	NA	NA	79:87		NA	NA		0	0
Reh	DNMT1	19	10246862	10246862	Missense_Mutation	other non-conserving	SNP	C	T	NA	ENST00000340748.4	p.G1515R	NA	NA	287:335		67:88	NA		0	0
Reh	DNMT1	19	10291143	10291143	Missense_Mutation	other non-conserving	SNP	C	T	rs376894659	ENST00000340748.4	p.G110R	NA	NA	418:435		171:216	NA	2.47e-05	0	0
Reh	DPF1	19	38708481	38708481	Silent	silent	SNP	G	A	NA	ENST00000456296.1	p.D185D	1 day, 21:45:00	NA	1 day, 15:37:00		NA	NA		NA	0
Reh	TET3	2	74275003	74275003	Silent	silent	SNP	C	T	NA	ENST00000409262.3	p.G518G	19:44:00	NA	NA		NA	NA	8.27e-06	NA	0
Reh	SMYD1	2	88409943	88409943	Missense_Mutation	other non-conserving	SNP	G	A	NA	ENST00000444564.2	p.R449H	08:09:00	NA	NA		NA	NA	8.24e-06	NA	0
Reh	DNMT3B	20	31395673	31395673	Silent	silent	SNP	C	T	NA	ENST00000328111.2	p.L842L	NA	NA	1 day, 13:54:00		243:232	NA		0	0
Reh	CHD6	20	40041965	40041965	Splice_Site	damaging	SNP	G	A	NA	ENST00000373233.3	p.A2377V	NA	NA	1 day, 12:43:00		NA	NA		0	0
Reh	DIDO1	20	61512313	61512313	Silent	silent	SNP	G	A	NA	ENST00000266070.4	p.C1665C	NA	NA	1 day, 4:26:00		NA	NA		0	0
Reh	DIDO1	20	61513243	61513243	Silent	silent	SNP	C	T	NA	ENST00000266070.4	p.P1355P	69:81	NA	NA		NA	NA	1.65e-05	NA	0
Reh	KAT2B	3	20181780	20181780	Missense_Mutation	other non-conserving	SNP	C	T	NA	ENST00000263754.4	p.A643V	NA	NA	19:19:00		NA	NA		0	0
Reh	PBRM1	3	52598149	52598149	Silent	silent	SNP	G	A	NA	ENST00000296302.7	p.S1264S	NA	NA	6 days, 12:54:00		NA	NA	2.47e-05	0	0
Reh	KDM3B	5	137728928	137728928	Nonsense_Mutation	damaging	SNP	C	T	NA	ENST00000314358.5	p.Q900*	NA	NA	35:131		NA	NA		0	0
Reh	JARID2	6	15513220	15513220	Frame_Shift_Del	damaging	DEL	A	-	NA	ENST00000341776.2	p.A1070fs	132:142	NA	117:134		1 day, 19:34:00	NA		NA	0
Reh	EHMT2	6	31855558	31855558	Silent	silent	SNP	C	T	NA	ENST00000375537.4	p.E642E	NA	NA	118:147		NA	NA		0	0
Reh	PRDM1	6	106553539	106553539	Missense_Mutation	other non-conserving	SNP	G	A	NA	ENST00000369091.2	p.A466T	1 day, 10:19:00	NA	NA		NA	NA	8.24e-06	NA	1
Reh	ARID1B	6	157522052	157522052	Missense_Mutation	other non-conserving	SNP	G	A	NA	ENST00000350026.5	p.G1429R	NA	NA	112:160		NA	NA	1.65e-05	0	0
Reh	BAZ1B	7	72857139	72857139	Missense_Mutation	other non-conserving	SNP	C	T	NA	ENST00000339594.4	p.S1337N	1 day, 18:35:00	NA	415:398		NA	NA	2.47e-05	NA	0
Reh	KMT2C	7	151860511	151860511	Missense_Mutation	other non-conserving	SNP	T	C	NA	ENST00000262189.6	p.E3384G	NA	NA	1 day, 12:41:00		57:69	NA		0	0
Reh	KMT2C	7	151873587	151873588	Frame_Shift_Ins	damaging	INS	-	A	rs199562097	ENST00000262189.6	p.S2984fs	NA	NA	1 day, 5:49:00		121:132	NA		0	0
Reh	KMT2C	7	151878596	151878596	Frame_Shift_Del	damaging	DEL	A	-	NA	ENST00000262189.6	p.S2117fs	1 day, 3:26:00	NA	NA		NA	NA		NA	0
Reh	HR	8	21974423	21974423	Missense_Mutation	other non-conserving	SNP	C	T	NA	ENST00000381418.4	p.E1115K	NA	NA	12:03:00		NA	NA		0	0
Reh	HR	8	21980100	21980100	Missense_Mutation	other non-conserving	SNP	G	A	NA	ENST00000381418.4	p.A676V	NA	NA	08:08:00		NA	NA		0	0
Reh	HR	8	21984812	21984812	Silent	silent	SNP	C	T	NA	ENST00000381418.4	p.K381K	64:77	NA	07:07:00		NA	NA		NA	0
Reh	HR	8	21984869	21984869	Silent	silent	SNP	C	G	NA	ENST00000381418.4	p.V362V	50:61	NA	11:04:00		NA	NA		NA	0
Reh	HR	8	21984933	21984933	Missense_Mutation	other non-conserving	SNP	C	T	NA	ENST00000381418.4	p.C341Y	1 day, 1:19:00	NA	06:03:00		NA	NA		NA	0
Reh	ATAD2	8	124413407	124413407	De_novo_Start_OutOfFrame	damaging	SNP	A	C	rs181496781	ENST00000521903.1	NA	NA	NA	NA		NA	NA		0	0
Reh	PHF2	9	96339139	96339139	Silent	silent	SNP	C	T	NA	ENST00000359246.4	p.D28D	21:10:00	NA	1 day, 2:43:00		NA	NA		NA	0
Reh	SMC2	9	106864288	106864288	Silent	silent	SNP	A	G	NA	ENST00000286398.7	p.E228E	90:90	NA	156:121		08:18:00	NA		NA	0
Reh	TSPYL2	X	53114502	53114502	Splice_Site	damaging	SNP	C	T	NA	ENST00000375442.4	p.R413C	NA	NA	3 days, 13:01:00		NA	NA	1.65e-05	0	0
Reh	HUWE1	X	53574686	53574686	Silent	silent	SNP	T	C	NA	ENST00000342160.3	p.V3528V	NA	NA	12 days, 21:16:00		NA	NA		0	0
Reh	HUWE1	X	53619568	53619568	Silent	silent	SNP	T	C	NA	ENST00000342160.3	p.K1254K	NA	NA	11 days, 13:00:00		NA	NA		0	0
Reh	ATRX	X	76812932	76812932	Missense_Mutation	other non-conserving	SNP	A	G	NA	ENST00000373344.5	p.M2230T	NA	NA	6 days, 20:20:00		1 day, 8:04:00	NA		0	1
Reh	SMARCA1	X	128657207	128657207	Silent	silent	SNP	G	A	NA	ENST00000371122.4	p.T47T	4 days, 7:00:00	NA	NA		NA	NA		NA	0
THP-1	ARID4B	1	235345174	235345174	Silent	silent	SNP	T	C	NA	ENST00000264183.3	p.L1020L	71:86	2 days, 16:47:00	92:82		NA	NA	8.24e-06	NA	0
THP-1	SIRT3	11	232985	232985	Missense_Mutation	other non-conserving	SNP	C	T	rs200625315	ENST00000524564.1	p.R171K	18:25:00	1 day, 4:16:00	1 day, 10:31:00		NA	NA	3.3e-05	NA	0
THP-1	BPTF	17	65909047	65909047	Missense_Mutation	other non-conserving	SNP	T	A	NA	ENST00000306378.6	p.S1683T	1 day, 0:15:00	20:24:00	2 days, 21:46:00		NA	NA		NA	0
THP-1	HDAC4	2	240111606	240111606	Missense_Mutation	other non-conserving	SNP	T	C	NA	ENST00000345617.3	p.I88V	03:09:00	23:16:00	1 day, 16:41:00		NA	NA		NA	0
THP-1	SETD7	4	140525559	140525559	Silent	silent	SNP	C	T	NA	ENST00000608958.1	p.P4P	NA	22:26:00	16:23:00		NA	NA		0	0
THP-1	KMT2C	7	151945349	151945349	Nonsense_Mutation	damaging	SNP	T	A	rs201039690	ENST00000262189.6	p.K724*	NA	0.340278	NA		NA	NA	9.88e-05	3	0
P31-FUJ	ARID1A	1	27101259	27101259	Frame_Shift_Del	damaging	DEL	C	-	NA	ENST00000324856.7	p.T1514fs	NA	NA	56:105		129:137	NA		3	0
P31-FUJ	RAD54L	1	46714249	46714249	Silent	silent	SNP	A	G	NA	ENST00000371975.4	p.E23E	NA	NA	34:228		NA	NA	8.24e-06	0	0
P31-FUJ	TAF5L	1	229738270	229738270	Missense_Mutation	other non-conserving	SNP	G	T	NA	ENST00000366676.1	p.S215Y	1 day, 20:44:00	NA	3 days, 11:51:00		NA	NA		NA	0
P31-FUJ	TAF3	10	8055777	8055777	Silent	silent	SNP	C	T	rs376850942	ENST00000344293.5	p.D884D	2 days, 7:55:00	NA	65:60		NA	NA	2.48e-05	NA	0
P31-FUJ	SIRT3	11	233138	233138	Missense_Mutation	other non-conserving	SNP	A	G	NA	ENST00000524564.1	p.F120S	1 day, 12:38:00	NA	97:147		NA	NA		NA	0
P31-FUJ	TRIM66	11	8646458	8646458	Silent	silent	SNP	A	G	NA	ENST00000299550.6	p.D731D	NA	NA	12:21:00		NA	NA		0	0
P31-FUJ	TRIM66	11	8661844	8661844	Missense_Mutation	other non-conserving	SNP	A	C	NA	ENST00000299550.6	p.V548G	NA	NA	22:19:00		NA	NA		0	0
P31-FUJ	DPF2	11	65116392	65116392	Missense_Mutation	other non-conserving	SNP	G	T	rs35405661	ENST00000528416.1	p.E363D	NA	NA	75:347		NA	NA		0	0
P31-FUJ	KMT2A	11	118339529	118339530	Frame_Shift_Ins	damaging	INS	-	TTCC	NA	ENST00000534358.1	p.R158fs	57:95	NA	16:21:00		74:100	NA		NA	0
P31-FUJ	KDM5A	12	443502	443502	Silent	silent	SNP	A	C	NA	ENST00000399788.2	p.G465G	162:146	NA	85:73		72:69	NA		NA	0
P31-FUJ	CHD4	12	6701637	6701637	Missense_Mutation	other non-conserving	SNP	C	T	rs76359472	ENST00000544484.1	p.R954Q	2 days, 4:47:00	NA	437:356		NA	NA		NA	0
P31-FUJ	CREBBP	16	3807363	3807364	Frame_Shift_Ins	damaging	INS	-	G	NA	ENST00000262367.5	p.P1208fs	NA	NA	25:98		06:10:00	NA		0	0
P31-FUJ	CHD9	16	53330940	53330940	Silent	silent	SNP	A	G	NA	ENST00000566029.1	p.R1861R	175:192	NA	1 day, 8:52:00		42:62	NA		NA	0
P31-FUJ	DOT1L	19	2223375	2223376	Frame_Shift_Ins	damaging	INS	-	C	NA	ENST00000398665.3	p.P1163fs	29:77	NA	NA		NA	NA		NA	0
P31-FUJ	TRIM28	19	59059245	59059245	Missense_Mutation	other non-conserving	SNP	G	A	NA	ENST00000253024.5	p.R309Q	25:62	NA	297:564		17:37:00	NA		NA	0
P31-FUJ	CHD6	20	40141606	40141606	Missense_Mutation	other non-conserving	SNP	C	T	NA	ENST00000373233.3	p.R244H	130:196	NA	71:78		NA	NA		NA	0
P31-FUJ	BRWD1	21	40667745	40667746	Frame_Shift_Ins	damaging	INS	-	T	NA	ENST00000380800.3	p.M178fs	1 day, 18:51:00	NA	NA		NA	NA		NA	0
P31-FUJ	CECR2	22	17978503	17978503	Missense_Mutation	other non-conserving	SNP	A	G	NA	ENST00000400573.5	p.Y134C	NA	NA	NA		NA	NA		0	0
P31-FUJ	CECR2	22	18028670	18028670	Silent	silent	SNP	C	G	NA	ENST00000400585.2	p.P1067P	71:72	NA	NA		NA	NA	3.31e-05	NA	0
P31-FUJ	EP300	22	41574678	41574679	Frame_Shift_Ins	damaging	INS	-	C	NA	ENST00000263253.7	p.P2322fs	11:21:00	NA	NA		NA	NA		NA	0
P31-FUJ	HDAC2	6	114267314	114267314	Splice_Site	damaging	SNP	T	C	NA	ENST00000519065.1	NA	NA	NA	07:07:00		NA	NA		0	0
P31-FUJ	SHPRH	6	146244836	146244836	Missense_Mutation	other non-conserving	SNP	C	T	NA	ENST00000367505.2	p.R1163Q	71:78	NA	1 day, 21:44:00		NA	NA	2.48e-05	NA	0
P31-FUJ	SHPRH	6	146267451	146267451	Silent	silent	SNP	C	T	rs140562619	ENST00000367505.2	p.P413P	NA	NA	1 day, 10:29:00		NA	NA	0.0007123	5	0
P31-FUJ	ATAD2	8	124349986	124349986	Missense_Mutation	other non-conserving	SNP	C	T	NA	ENST00000521903.1	p.R295Q	1 day, 12:44:00	NA	NA		NA	NA	7.41e-05	NA	1
P31-FUJ	TAF1L	9	32633583	32633584	Frame_Shift_Ins	damaging	INS	-	T	NA	ENST00000242310.4	p.K665fs	53:60	NA	NA		144:220	NA		NA	2
P31-FUJ	ATRX	X	76855019	76855019	Frame_Shift_Del	damaging	DEL	T	-	NA	ENST00000373344.5	p.K1939fs	8 days, 21:00:00	NA	1 day, 6:00:00		4 days, 12:10:00	NA		NA	1
OCI-AML3	SIRT3	11	233052	233052	Missense_Mutation	other non-conserving	SNP	G	T	rs200303594	ENST00000524564.1	p.L149I	1 day, 5:36:00	NA	83:83		NA	NA	4.12e-05	NA	0
OCI-AML3	PHRF1	11	597405	597405	Silent	silent	SNP	C	T	rs372797208	ENST00000416188.2	p.P243P	13:12:00	NA	152:163		NA	NA	3.31e-05	NA	0
OCI-AML3	KMT2D	12	49426422	49426422	Silent	silent	SNP	C	T	NA	ENST00000301067.7	p.T4022T	NA	NA	1 day, 15:37:00		NA	NA	3.31e-05	0	0
OCI-AML3	ARID3A	19	932589	932589	Silent	silent	SNP	C	G	NA	ENST00000263620.3	p.P180P	NA	NA	1 day, 13:56:00		NA	NA		0	0
OCI-AML3	DNMT1	19	10286240	10286240	Silent	silent	SNP	G	A	NA	ENST00000340748.4	p.S192S	1 day, 3:33:00	NA	216:183		74:103	NA		NA	0
OCI-AML3	DNMT3A	2	25457243	25457243	Missense_Mutation	other non-conserving	SNP	G	A	rs377577594	ENST00000264709.3	p.R882C	NA	NA	77:71		NA	NA	0.0003624	8	223
OCI-AML3	BAZ2B	2	160239099	160239100	Frame_Shift_Ins	damaging	INS	-	T	NA	ENST00000392783.2	p.G1326fs	NA	NA	07:27:00		NA	NA		0	0
OCI-AML3	KDM3B	5	137756522	137756522	Silent	silent	SNP	C	T	rs374452661	ENST00000314358.5	p.P1281P	2 days, 2:44:00	NA	96:120		NA	NA	4.12e-05	NA	0
OCI-AML2	SETDB1	1	150900203	150900203	Missense_Mutation	other non-conserving	SNP	C	T	NA	ENST00000271640.5	p.P5S	63:62	NA	173:224		191:194	NA		NA	0
OCI-AML2	KMT2A	11	118365075	118365075	Nonsense_Mutation	damaging	SNP	A	T	NA	ENST00000534358.1	p.K1751*	1 day, 11:28:00	NA	49:73		2 days, 1:42:00	NA		NA	0
OCI-AML2	ARID2	12	46211568	46211568	Silent	silent	SNP	C	T	NA	ENST00000334344.6	p.N178N	1 day, 16:49:00	NA	39:94		NA	NA	4.12e-05	NA	0
OCI-AML2	HUWE1	X	53610792	53610792	Missense_Mutation	other non-conserving	SNP	C	T	NA	ENST00000342160.3	p.G1749D	2 days, 4:00:00	NA	9 days, 21:03:00		NA	NA		NA	0
NOMO1	HDAC1	1	32797370	32797370	Silent	silent	SNP	C	T	NA	ENST00000373548.3	p.G394G	1 day, 5:28:00	NA	464:405		12:13:00	NA	4.94e-05	NA	0
NOMO1	TRIM28	19	59061342	59061342	Silent	silent	SNP	A	G	NA	ENST00000253024.5	p.L711L	12:13:00	NA	448:412		17:24:00	NA	4.12e-05	NA	0
NOMO1	CHD6	20	40049505	40049505	Missense_Mutation	other non-conserving	SNP	G	A	NA	ENST00000373233.3	p.P1924S	1 day, 10:38:00	NA	1 day, 5:30:00		NA	NA	8.24e-06	NA	0
NOMO1	KMT2C	7	151843698	151843698	Missense_Mutation	other non-conserving	SNP	G	A	rs370620314	ENST00000262189.6	p.R4673C	15:00:00	NA	2 days, 14:01:00		4 days, 10:00:00	NA	4.12e-05	NA	0
NOMO1	KMT2C	7	152008976	152008976	Missense_Mutation	other non-conserving	SNP	C	T	rs531930955	ENST00000262189.6	p.A216T	2 days, 3:00:00	NA	21:00:00		4 days, 9:01:00	NA	2.47e-05	NA	0
NOMO1	TAF1L	9	32632682	32632682	Missense_Mutation	other non-conserving	SNP	G	A	rs543753490	ENST00000242310.4	p.L966F	3 days, 2:00:00	NA	NA		21 days, 4:00:00	NA	1.65e-05	NA	0
MV4-11	KDM4A	1	44159665	44159665	Splice_Site	damaging	SNP	G	A	NA	ENST00000372396.3	p.R792R	16:19:00	19:14:00	128:142		NA	NA		NA	0
MV4-11	MTF2	1	93599325	93599325	Missense_Mutation	other non-conserving	SNP	A	G	rs146904489	ENST00000370298.4	p.Y409C	2 days, 2:54:00	18:08:00	134:147		NA	NA	4.94e-05	NA	0
MV4-11	TAF3	10	8005934	8005934	Frame_Shift_Del	damaging	DEL	T	-	NA	ENST00000344293.5	p.M154fs	1 day, 8:36:00	05:25:00	07:16:00		NA	NA		NA	0
MV4-11	JMJD1C	10	64967033	64967033	Missense_Mutation	other non-conserving	SNP	C	T	NA	ENST00000399262.2	p.V1466I	2 days, 8:38:00	14:15:00	13:20:00		NA	NA		NA	0
MV4-11	MBD1	18	47799319	47799319	Missense_Mutation	other non-conserving	SNP	C	G	NA	ENST00000590208.1	p.D531H	18:22:00	18:12:00	165:147		NA	NA		NA	0
MV4-11	EHMT1	9	140707976	140707976	Silent	silent	SNP	T	C	NA	ENST00000460843.1	p.H1058H	11:12:00	18:17:00	149:139		NA	NA	1.65e-05	NA	0
MV4-11	EHMT1	9	140707977	140707977	Missense_Mutation	other non-conserving	SNP	C	G	NA	ENST00000460843.1	p.L1059V	12:12:00	18:17:00	147:142		NA	NA		NA	0

## Sheet: Damaging_&_non-conserv_overlap
Cell Lines	Total	Genes
NOMO1 Reh THP-1	1	KMT2C
NOMO1 P31-FUJ Reh	1	CHD6
OCI-AML3 P31-FUJ THP-1	1	SIRT3
P31-FUJ Reh	5	ATRX
		ATAD2
		CHD4
		TAF5L
		ARID1A
MV4-11 Reh	1	JMJD1C
OCI-AML2 P31-FUJ	1	KMT2A
NOMO1 P31-FUJ	1	TAF1L
Reh	40	ARID4B
		ARID5B
		EP400
		HR
		BAZ1B
		PHRF1
		BAZ2A
		SRCAP
		KDM5B
		DNMT1
		PHF12
		RSF1
		TSPYL2
		PRDM2
		SMYD1
		SETD1A
		ING1
		KAT2B
		SETD3
		KDM3B
		SIRT1
		CHD9
		MBD3
		EPC1
		KMT2D
		MTA1
		KDM2B
		PRDM1
		EZH1
		ASH1L
		JARID2
		BAZ1A
		BRDT
		CHD5
		KDM6B
		HDAC5
		KDM5A
		ARID1B
		KDM2A
		ARID4A
THP-1	2	HDAC4
		BPTF
P31-FUJ	10	DOT1L
		CECR2
		DPF2
		EP300
		TRIM28
		SHPRH
		BRWD1
		CREBBP
		TRIM66
		HDAC2
OCI-AML3	2	BAZ2B
		DNMT3A
MV4-11	5	KDM4A
		TAF3
		MTF2
		EHMT1
		MBD1
OCI-AML2	2	SETDB1
		HUWE1
