# Supplementary material for: Chromatin complex dependencies reveal targeting opportunities in leukemia
Source: Nat Commun. 2023 Jan 27;14:448. doi: 10.1038/s41467-023-36150-7 (PMC9883437; doi:10.1038/s41467-023-36150-7)
Supplement: Supplementary file 7 — Supplementary Data 5 [file 41467_2023_36150_MOESM7_ESM.xlsx]

## Sheet: RNAseq_TPM
Gene	THP-1_Safe_rep1	THP-1_Safe_rep2	THP-1_MTA1_rep1	THP-1_MTA1_rep2	THP-1_MTA2_rep1	THP-1_MTA2_rep2	THP-1_MTA1-MTA2_rep1	THP-1_MTA1-MTA2_rep2	THP-1_CHD4_rep1	THP-1_CHD4_rep2	Reh_Safe_rep1	Reh_Safe_rep2	Reh_MTA1_rep1	Reh_MTA1_rep2	Reh_MTA2_rep1	Reh_MTA2_rep2	Reh_MTA1-MTA2_rep1	Reh_MTA1-MTA2_rep2	Reh_CHD4_rep1	Reh_CHD4_rep2	MV4-11_Safe_rep1	MV4-11_Safe_rep2	MV4-11_MTA1_rep1	MV4-11_MTA1_rep2	MV4-11_MTA2_rep1	MV4-11_MTA2_rep2	MV4-11_MTA1-MTA2_rep1	MV4-11_MTA1-MTA2_rep2	MV4-11_CHD4_rep1	MV4-11_CHD4_rep2
DEC1	0.118118	0	0	0	0	0	0	0	0	0	0	0	0	0	0	0	0	0	0	0	0	0	0	0	0	0	0	0	0	0
MARC1	9.16337	8.92247	8.52788	8.81795	10.4853	11.006	9.97063	10.4609	7.28689	8.85595	0.0149044	0	0.0127057	0	0	0.0180338	0	0	0	0.0168416	0.11224	0.0662173	0.113535	0.156443	0.152927	0.219594	0.105571	0.156896	0.15648	0.135529
MARC2	1.60421	2.04657	1.44799	1.76903	2.22232	2.01052	2.70766	2.92708	1.57845	1.96101	0.0409513	0	0	0	0	0	0	0	0.0445827	0	0	0	0	0	0	0	0	0	0.0429941	0
TTN	0.0139047	0.0098764	0.0074642	0.00545804	0.0045823	0.0104765	0.0112893	0.0115261	0.0164927	0.00907724	0.00581201	0.00389932	0.00593862	0.00595562	0.00426048	0.00422268	0.00501664	0.00802278	0.007584	0.00656743	0.00438022	0.0103165	0.00885164	0.0121932	0.00758725	0.0122187	0.00137065	0.00951397	0.0158515	0.0105644
KCNQ1OT1	0.240175	0.348099	0.450767	0.292133	0.442862	0.354726	0.426344	0.435288	0.667132	0.493651	0.00296032	0.0132456	0.00126181	0.0045502	0.00135787	0.00716377	0.00479662	0.00877282	0.00644566	0.00334509	0.304912	0.215534	0.23374	0.190823	0.189298	0.303992	0.702999	0.62201	0.295492	0.336748
TNXB	0.0348853	0.0520305	0.0397746	0.0348604	0.0516104	0.0202874	0.0344538	0.067003	0.118094	0.112131	0.00506514	0.00754072	0.0186995	0.0293933	0.00773614	0.026541	0.0182266	0.0133133	0.0532716	0.0362261	0.00424388	0.00375558	0.00183239	0.00966646	0.00786592	0.010661	0.00597956	0.0157878	0.00531781	0.00511756
MUC4	0	0.00463498	0	0	0	0.00872138	0.00211262	0.00215693	0.00442146	0.00638326	0	0	0	0	0	0.00262891	0	0	0.00236538	0.00245511	0	0	0.00236438	0	0	0	0.00256496	0.00254129	0	0
GREM1	0.0324441	0.043897	0.0442342	0.0323075	0.0203666	0.0551517	0.0468317	0.0341529	0.0325694	0.0313795	0.0733927	0.0435636	0.0234622	0.0211516	0.0273524	0.0222006	0.0371619	0.0407183	0.022472	0.0155498	0.066208	0.0968011	0.0673876	0.0415817	0.0385079	0.0265505	0.157039	0.0616996	0.0890934	0.0602487
FMN1	0.139358	0.112608	0.0976393	0.152649	0.160383	0.128318	0.1365	0.168703	0.0674499	0.0697996	0.0862	0.0798016	0.157466	0.179184	0.0610032	0.169859	0.172925	0.196761	0.260082	0.272731	0.0432761	0.0109349	0.0268011	0.00939435	0.0160809	0.0336945	0.0261674	0.0086404	0.0103362	0.0373253
HCG18	0.39006	0.368011	0.399975	0.364488	0.380516	0.359158	0.336526	0.341132	0.373626	0.318905	1.20393	1.25678	1.92411	1.96831	1.17477	2.03402	1.6156	1.64586	1.95123	1.95542	0.943251	0.716652	0.882392	0.89876	0.650275	0.87936	0.76755	0.639025	0.578787	0.826747
GNL1	1.37417	1.39066	1.35311	1.35971	1.399	1.4457	1.6972	1.57888	1.28094	1.37833	4.89384	4.8281	5.77075	5.96544	4.76251	5.82152	5.8833	5.48294	6.01658	5.90574	2.35711	2.06368	2.15253	2.37187	2.11564	2.40011	2.32628	2.61779	1.66977	2.24106
MDC1	2.73835	3.10508	2.67111	2.74974	2.45971	2.21937	2.15633	2.08186	1.85859	2.00332	3.14826	5.01131	5.98891	6.73415	1.99598	5.58547	4.78541	4.4548	5.75329	5.47688	2.32281	1.53438	2.09952	2.9691	1.37417	2.03868	1.85986	2.05732	1.23846	2.40483
EBF1	0.062287	0.0869499	0.0554913	0.051195	0.0618572	0.0983184	0.0848116	0.0811789	0.1493	0.0586038	20.7894	22.4242	25.386	25.7441	27.5862	25.6986	26.8733	24.9274	27.7577	27.5202	0.201846	0.0242199	0.014831	0.0260096	0.0406802	0.0286857	0.0611392	0.0828921	0.0228938	0.0275398
ZNRD1ASP	0.0270297	0.0205432	0.0236582	0.0362867	0.0435717	0.0276537	0.0241529	0.0383593	0.036394	0.0323671	0.1104	0.144937	0.214109	0.251709	0.0936829	0.253802	0.208695	0.163333	0.240379	0.162174	0.0762099	0.0735724	0.108125	0.147483	0.0772334	0.0958516	0.097748	0.129128	0.0347721	0.125485
FLRT2	0.0644513	0.0599808	0.078574	0.0927046	0.108533	0.0989089	0.134381	0.167999	0.125879	0.118524	0.00282453	0.00945245	0.00240786	0.00289432	0.00776105	0	0.00305106	0	0.00307499	0.00636795	0.00707313	0.00939648	0.00307369	0.00537745	0.00263464	0	0	0.00330368	0.0059166	0
TAP2	6.83862	6.94758	6.34558	6.46809	6.40682	6.01221	6.42083	6.8692	6.98625	7.29194	6.93975	7.2583	9.81059	9.56183	5.77071	9.38244	9.04005	8.0742	9.68534	9.16507	2.05928	1.71931	2.06621	2.54203	1.45201	1.97379	1.41676	1.4003	1.11693	1.85101
TCF20	3.46504	3.25846	3.17696	3.02884	3.29193	2.85947	3.1787	3.45729	2.88294	3.10624	2.83929	4.44981	4.95057	5.34846	2.12991	4.93911	4.41888	4.24535	6.09936	5.62035	2.3158	1.35432	2.19879	2.71208	1.35557	2.0187	1.56029	1.69638	1.16658	2.34575
KIR3DL3	0	0	0	0	0	0	0	0	0	0	0	0	0	0	0	0	0	0	0	0	0	0	0	0	0	0	0	0	0	0
KIR3DL2	0.0424755	0.0446984	0.0482591	0.0563955	0.0118443	0.0361019	0.0467135	0.0685592	0.100507	0.0821632	0.00900319	0	0.00767505	0.00922564	0	0.00726236	0.0064835	0.0148077	0.00653436	0.00339113	0	0.00333326	0	0.00572731	0.00559861	0.00631658	0.00354285	0.00702032	0.00630153	0.0121285
PRRC2A	38.6229	40.7237	38.2726	37.076	37.9133	34.7016	40.2535	35.263	35.3652	38.9974	23.7569	34.2126	41.0505	43.8571	20.2275	42.7937	34.8008	34.5871	45.9403	38.6873	23.4592	18.0085	22.9571	26.9321	16.5931	22.2172	19.3999	22.551	14.0649	25.2299
COL11A2	0.0397263	0.064699	0.0391175	0.0342845	0.0510306	0.0518204	0.0266236	0.024162	0.0555467	0.0386514	0.0182541	0.0135945	0.0363095	0.0529976	0.011162	0.0588979	0.0460086	0.0180042	0.115924	0.106571	0.0190923	0.00675702	0.0165536	0.00870759	0.00567461	0.00960348	0.00359094	0.0249091	0.00319354	0.00614656
MUC16	0.006679	0.0130675	0.00328832	0.00288205	0.00605614	0	0.00298407	0.00304667	0.00311293	0.00299921	0.00306896	0.00342898	0.00523247	0.00314479	0	0.00742667	0.00331509	0.00302696	0.0100233	0.00346785	0.0154245	0	0.00333969	0	0.00286264	0	0.003623	0	0.00322205	0.00310072
MUC22	0	0	0	0	0	0	0	0	0	0	0.00308254	0	0	0	0.00282786	0.00372976	0	0	0	0	0	0	0	0	0.0028753	0	0.00363904	0	0	0
NOTCH4	0.0415061	0.0608378	0.0578994	0.0537308	0.0470443	0.0668814	0.0679957	0.0820444	0.0999496	0.0869789	0.0222505	0.0142014	0.0352265	0.0162858	0.0204122	0.0538446	0.0549371	0.0564324	0.0692101	0.0790192	0.0199476	0.010588	0.0345904	0.0121284	0.0207546	0.0234162	0.0187624	0.0371787	0.0300348	0.0385384
SMAD2	6.52779	5.8023	5.84687	5.98514	6.01456	5.96861	5.24313	5.91695	4.93274	5.38641	7.2349	7.23632	8.54719	8.614	8.46963	9.33574	8.50881	8.15438	8.32613	8.28829	8.16117	7.07878	8.29803	8.84971	6.9592	6.92793	6.81911	7.19402	5.44783	7.33259
PCDH9	0.16393	0.149741	0.164927	0.135324	0.232658	0.236259	0.273859	0.334875	0.411919	0.28165	6.06858	6.43652	5.86295	5.47015	3.89073	4.30739	3.91265	4.08618	4.73487	5.17354	0.102762	0.0472878	0.0463307	0.0437507	0.0274935	0.041359	0.0347962	0.0651197	0.0240686	0.0496335
LDLRAD4	0.86298	0.985005	1.1461	0.920008	1.07512	0.974903	1.00765	1.06187	1.06807	1.05184	3.83872	3.65238	5.03081	4.57209	3.60411	4.81002	4.39495	4.41721	5.30371	5.57268	1.53072	1.44712	1.80221	1.85056	1.23396	1.46935	1.31782	1.2394	1.16848	1.51838
LILRP2	0.00375324	0.00732067	0.00369573	0	0.00340323	0.00689819	0	0.00342413	0.00698343	0.00337079	0	0	0.00586916	0.0070549	0	0.00417339	0.00372581	0	0	0.0155651	0.00432909	0.00383099	0.00375345	0.00329126	0	0.00362989	0	0	0	0
FAM172A	1.50253	1.90524	1.37907	1.57095	1.45489	1.38349	1.06567	1.34214	0.804515	1.1803	2.33619	2.15104	2.36959	2.39391	1.74629	2.09386	2.27042	2.15487	2.05274	2.17542	1.70591	1.18928	1.65954	1.81985	1.31488	1.25206	1.047	1.17649	1.01818	1.37688
MUC2	0.00396011	0.0038697	0.00389943	0	0.0107724	0.00364638	0.00707726	0.00722573	0	0.00355658	0.0036393	0.0162581	0.021708	0.0186383	0	0.0176063	0.00786234	0.0179399	0.0316829	0.00411231	0	0.00808429	0	0.00347267	0.00339463	0.00382996	0.00429631	0.00425667	0.00382084	0.00367696
TSIX	0	0	0.00785706	0.0103295	0.00361761	0	0.0106951	0.0109195	0	0.00358312	0.00733291	0.00409657	0.00312559	0.0075141	0.00672708	0.00443628	0.00396051	0.014469	0.00399158	0.012429	0.00460179	0	0	0	0.00341996	0.00771708	0.00865674	0	0.0076987	0.0037044
IMMP2L	0.375161	0.347096	0.412641	0.378881	0.358269	0.378513	0.420823	0.338623	0.398072	0.412204	0.359439	0.336037	0.312669	0.293153	0.343202	0.248519	0.305067	0.321962	0.247565	0.256957	0.639874	0.574398	0.606677	0.57397	0.574756	0.594425	0.640824	0.561983	0.573755	0.47433
CCSER1	0	0.0156412	0	0	0.00363101	0	0.00715648	0	0.00373276	0.00359639	0.00368004	0.00822348	0.00627433	0	0.00675199	0	0	0.00362967	0.00400636	0	0.00923767	0	0	0.00351154	0	0.00387283	0	0	0.00772722	0
KCNMA1	0.0160293	0.0469899	0.0434048	0.0518758	0.0472368	0.022139	0.0286464	0.0438711	0.141946	0.143959	0.00736007	0.0205734	0.0219759	0.0188683	0.0236489	0.00890543	0.0358021	0.0181613	0.0120339	0.0291293	0	0.0204516	0.0240451	0.0105476	0.00343263	0.0116328	0.0130492	0.0258443	0.0116051	0.0111681
BDP1	4.72058	5.51435	4.72565	4.55954	4.7943	4.56375	4.16641	4.76336	4.76283	4.7486	3.03405	5.3186	8.97811	9.72834	3.57514	8.92932	8.41524	7.18131	10.1701	9.2584	3.28791	2.49576	3.3017	3.7985	2.08532	3.15299	4.38972	4.26917	2.57467	3.18453
NLRP2	0.266619	0.337878	0.315861	0.348741	0.321082	0.299199	0.238243	0.30025	0.232997	0.295572	2.21284	2.35693	2.27152	2.71474	1.36622	2.18643	1.923	1.93333	2.71749	2.41826	0.197009	0.0892968	0.145816	0.109594	0.128558	0.12087	0.117509	0.174638	0.0482329	0.0850972
HERC2	6.66126	7.66628	7.57685	6.94767	7.24276	6.94261	6.57295	7.0773	6.48626	6.79794	3.54916	5.57663	10.7027	8.97195	3.11483	10.3334	8.03312	7.93794	11.2609	10.3194	3.1708	2.48566	3.36429	4.1792	2.5394	3.50848	2.92793	3.1258	2.02256	3.63639
MUC5AC	0.0169378	0.0124177	0.0125131	0.0219264	0.0383957	0.0233939	0.0227026	0.0193157	0.0157886	0	0.0778283	0.0782623	0.0762992	0.103677	0.078538	0.169505	0.16814	0.165041	0.118621	0.145107	0	0.00432872	0	0	0.0036353	0.00818868	0.0229697	0.00455845	0.00409172	0
MAGI2	0.0510917	0.0582459	0.0586934	0.0220465	0.0694905	0.0509643	0.0646763	0.0427272	0.0476254	0.0650043	0.0352144	0.030602	0.0400263	0.0200469	0.00717555	0.00946407	0.0169061	0.0115721	0.00851537	0.0176851	0.201346	0.160796	0.0894153	0.126941	0.138687	0.152355	0.0646671	0.0823764	0.0739421	0.106737
OTUD7A	0.0260029	0.033879	0.0512087	0.0561023	0.023578	0.051876	0.0658333	0.0316304	0.0121211	0.0350298	0.270825	0.289245	0.417609	0.481573	0.157108	0.390335	0.283941	0.227836	0.372886	0.283523	0.0100046	0.0176943	0.0130041	0.0228022	0.0148599	0.012576	0.00941019	0.00465374	0.0292698	0.00401996
ERICH1	2.04382	2.45706	2.19702	2.23397	2.24442	2.21094	2.49217	2.48482	2.40481	2.5283	1.56187	1.81669	2.4103	2.58126	1.81492	2.7911	2.73402	2.27914	3.08247	2.75592	3.15661	2.65107	2.78481	3.05715	2.24881	3.45176	5.03037	4.9418	3.84298	3.70636
DST	3.40866	3.86036	3.22733	3.39808	3.45534	2.90523	3.43637	3.54434	4.06952	3.87767	0.00802547	0	0.00342657	0	0.00368743	0.00971053	0.00434189	0	0.00437595	0	0.388124	0.22303	0.415181	0.559497	0.157334	0.338116	0.44092	0.558982	0.269849	0.430107
SETBP1	0.445866	0.529659	0.430426	0.471558	0.566794	0.599716	0.812448	0.94913	0.721217	0.616353	0.518208	0.834836	1.07872	1.02909	0.571211	1.10821	0.807109	0.812239	0.962134	0.935084	0.0252095	0.0223089	0.0568293	0.0344988	0.0562057	0.0211378	0.0521657	0.0516844	0.03374	0.0202934
MAF	0.435173	0.438124	0.406863	0.307278	0.322847	0.41284	0.353506	0.280717	1.7701	0.679016	0.00807978	0.0180539	0.0413241	0.0248363	0.0518817	0.0488775	0.0785441	0.159372	0.0527736	0.0502109	0.00506197	0.0134537	0.0175837	0.00384844	0.0188401	0.0212561	0.0142996	0.00945044	0.0127171	0.0081634
RNLS	0.670732	0.646738	0.603594	0.705359	0.523601	0.597145	0.571561	0.534922	0.766006	0.753979	0	0	0.0104418	0.00418841	0.00374972	0.024696	0.00441523	0.00804957	0.00888496	0.00922202	0.450864	0.498734	0.510851	0.424575	0.441688	0.382339	0.308418	0.38674	0.342857	0.515542
KIR2DL4	0.0757178	0.0609322	0.0877146	0.0422826	0.0444249	0.0122997	0.0517393	0.056888	0.0581253	0.0920029	0.0204658	0.0137159	0.0348935	0.0335543	0.0300399	0.0346681	0.0619001	0.0524829	0.0846663	0.0416264	0.00513015	0	0	0.00390027	0	0.012919	0.014492	0.00478081	0	0.00412972
PKHD1	0	0.00437507	0.00440868	0.00386399	0	0.00412259	0	0	0	0	0.0123573	0	0.0035076	0.0084464	0.00377464	0	0	0.00405827	0	0.00464937	0	0	0	0.00392619	0	0	0.00973081	0.00481258	0.00431983	0
BRD2	21.0682	24.7741	22.1325	20.7381	21.9969	19.5607	24.7218	21.5572	25.16	23.5173	14.5469	19.9921	23.2188	25.4557	12.2637	24.2024	19.556	17.6727	26.761	23.5324	14.2502	9.47747	12.5039	16.099	8.12516	12.5058	12.798	14.6538	9.18873	14.5052
DNM3	0.271345	0.362372	0.231562	0.222467	0.381363	0.183222	0.214178	0.255803	0.358325	0.251818	0.0166241	0.023218	0.0354296	0.0383286	0.0610029	0.0352008	0.0448937	0.0614876	0.0633441	0.0375698	0.0260814	0.0184643	0.0135656	0.0436233	0.042643	0.0481116	0.0343445	0.0437496	0.0523603	0.0461896
ANKRD26	1.11313	1.22478	1.21637	1.12857	1.23909	1.2291	1.28982	1.3788	1.29068	1.05659	1.31403	1.66797	2.15176	2.35638	1.79295	2.0478	2.62323	2.08763	2.52611	2.68772	1.80061	1.75508	1.59286	1.65066	1.36145	1.85551	2.79325	2.65561	1.85982	1.86961
LRRC7	0.00916145	0.0178913	0.0315503	0.011847	0.0290533	0.00843566	0.0327212	0.00835812	0.0127961	0.0205545	0.00420964	0	0	0.0086273	0.00772368	0.010187	0.00454725	0.00415202	0.00458292	0	0.00528354	0	0.00458098	0	0.00392663	0.00443018	0.00993922	0	0.00441963	0
UNC79	0.312537	0.399716	0.380158	0.301457	0.291726	0.249688	0.320342	0.327062	0.364166	0.367373	1.40652	1.88299	2.30805	2.28526	0.674219	1.82961	1.41439	1.29145	2.32675	2.14775	0.0795195	0.0469133	0.0735421	0.108821	0.0393982	0.0844563	0.0847673	0.0741046	0.0399104	0.0469425
DLGAP2	0	0.00898117	0	0.00793201	0	0	0	0	0	0	0.143662	0.217168	0.331388	0.346381	0.147298	0.296527	0.260162	0.30423	0.363404	0.343768	0.00530058	0.0046907	0.00459576	0	0	0.00444447	0	0	0	0
MCPH1	4.36155	4.05407	3.71176	3.96767	4.57131	3.95213	3.91801	4.41372	3.65175	3.87142	3.4429	3.60458	3.84812	3.86334	2.97128	3.64635	3.64097	3.06878	3.82686	3.71748	4.25718	3.70126	4.45893	4.63992	3.44535	3.51144	3.63793	3.67397	2.74891	3.74479
PPP1R12B	1.56609	1.99352	1.97223	1.54006	1.91305	1.6902	1.76068	1.97568	1.85837	1.71535	0.559459	0.954333	1.3871	1.61482	0.536744	1.52954	1.33321	1.05306	1.68772	1.35604	1.9779	0.986631	1.64518	2.31875	0.975973	1.58203	1.79988	1.99806	1.00884	1.6526
NLRP7	0	0.00909669	0	0	0.00422054	0.00428586	0.00415921	0	0	0.00418031	0.00855506	0.00955865	0.00729304	0.00438322	0	0.00517566	0.00924119	0.00421899	0.00465684	0.0048335	0	0	0	0	0	0	0.00504976	0.00500317	0	0
ZBTB37	2.9205	3.15015	2.94006	3.01971	2.88928	2.63329	2.01353	2.52396	2.29618	2.17458	1.33338	1.6862	2.91663	2.87324	1.82499	2.82205	2.24152	2.14819	2.64652	2.56766	1.21614	0.961921	1.09175	1.21096	0.863818	0.906914	0.961667	0.932736	0.751711	1.01797
HLA-DPB1	0.149522	0.127845	0.101221	0.104845	0.122868	0.111862	0.0918557	0.0639427	0.121956	0.125893	12.5472	12.1192	13.2038	12.9848	15.698	15.8467	13.6138	12.6169	15.2025	14.5807	0.662905	0.696327	0.644851	0.618712	0.805076	0.76823	0.963157	0.919114	0.649187	0.676803
NTRK3	0.0140377	0.0182884	0.0138226	0.00404252	0.00848128	0.00431307	0.00418562	0.00853337	0.00871896	0.00420685	0.0300992	0.0144138	0.0476525	0.0352491	0	0.0364189	0.0185789	0.0212052	0.0140444	0.0242938	0.059365	0.0382069	0.0280752	0.0328241	0.0441189	0.0316761	0.035533	0.0150889	0.0270863	0.0477883
DHX16	1.87092	1.91089	2.02741	1.90674	1.9181	1.74002	2.02044	1.8827	1.80534	1.98003	4.58351	5.15016	6.36742	6.09561	3.3924	6.44494	5.46442	5.55617	6.40558	6.39963	3.02008	2.21197	3.0651	3.4544	2.35327	2.73688	2.56524	2.73864	1.64638	2.90689
FAT3	0	0.00462054	0.0139681	0.0122423	0.00428753	0.00870778	0.00845046	0	0.00440769	0.00424666	0.00434543	0	0	0	0.0119592	0.00525782	0.00469394	0	0.00473076	0	0.00545398	0	0.00472876	0.00414647	0.00405329	0	0.0102598	0.00508259	0.00456219	0
MAST4	0.361517	0.334671	0.309138	0.28326	0.401128	0.297837	0.284785	0.321138	0.425672	0.418665	0.441516	0.517732	0.700597	0.609207	0.441131	0.708766	0.623309	0.61225	0.908986	0.889133	0.0438931	0.0534088	0.0903843	0.0625695	0.0693185	0.105811	0.0877307	0.0766953	0.114738	0.0750837
GRIN2B	0.00951609	0.00929884	0.0187434	0.0164277	0.00431433	0.0350544	0.00850328	0.0217075	0.0177437	0.0384649	0.0262396	0.0293178	0.0223688	0.0179253	0.00802266	0.00529068	0.028344	0.0388209	0.014281	0.0296501	0.00548806	0.00971322	0.0333135	0.0125172	0.0203963	0.0690359	0.0154859	0.0204606	0.00918142	0.0132535
PPP1R10	5.83083	5.83827	6.47332	6.02115	6.10882	5.35123	6.21715	5.7395	6.96836	5.75775	6.98451	7.53798	8.29451	8.93168	5.78894	8.90421	8.16347	7.77122	8.42421	9.54049	6.04515	5.23213	5.82636	6.78245	4.83791	5.64383	4.5727	5.32941	4.3905	5.94819
CACNA1C	0.00960475	0.00938547	0.00472878	0.0124209	0.00870905	0.0132521	0	0.00876254	0.00447656	0.00862603	0.00441333	0.0246395	0.0526381	0.0361558	0.0283227	0.0160035	0.0190569	0.0391512	0.0432143	0.03987	0	0.00980372	0	0.00842252	0	0.00464454	0	0	0.00926696	0
ACTR3C	0.0816012	0.107881	0.212693	0.045568	0.0783438	0.260768	0.188724	0.345954	0.053693	0.379363	0.604336	0.690016	0.876191	0.705152	0.473471	0.533741	0.581329	0.878869	0.513854	0.782575	0.343265	0.0979901	0.0720051	0.0883941	0.135783	0.654566	0.223926	0.201222	0.120413	0.120335
LRFN2	0.00483193	0.0188612	0	0	0.00438132	0	0.0129398	0	0	0.00433956	1.42349	1.42697	2.23042	2.09938	1.8144	2.00675	1.56161	1.59208	2.06629	1.88912	0.0278291	0.00984896	0.0048322	0	0	0	0.00524214	0.00519377	0	0.00895916
INO80D	2.40838	2.24964	2.53781	2.24092	2.22317	2.19092	1.98817	2.16637	2.191	2.32768	2.23101	2.6414	4.19325	4.31776	2.42104	4.07332	3.67001	3.8235	3.87264	4.13984	4.03045	3.6209	4.20404	4.6598	2.94157	3.48684	3.39302	3.41879	3.09669	3.75535
MUC6	0	0.00472161	0.00475788	0.0125101	0	0.0133474	0.00863531	0.00440823	0	0.00433956	0	0.0049614	0.0113563	0.0136506	0.00814724	0.00537283	0.00479662	0.0218893	0.00483425	0	0.0111466	0.00493202	0	0.00423717	0.00414196	0.00467312	0.00524214	0	0.00466199	0
OXNAD1	1.512	1.46792	1.41174	1.5456	1.45974	1.3787	1.49537	1.58477	1.41398	1.58645	1.96061	1.91427	2.40357	2.46524	1.79863	2.43212	2.249	2.04022	2.30092	2.07316	1.83429	1.45342	1.83995	1.90946	1.51421	1.59009	1.73061	1.79354	1.21333	1.6765
KIR3DL1	0	0	0	0	0	0	0	0	0	0	0	0	0	0	0	0	0	0	0	0	0	0	0	0	0	0	0	0	0	0
TNFSF4	0.29557	0.279195	0.334697	0.255083	0.38861	0.326585	0.352149	0.292124	0.266333	0.314118	3.39985	3.27769	4.40342	4.49978	3.49273	4.2835	3.86812	3.85341	4.74618	4.79322	0.380693	0.276552	0.339925	0.423342	0.278701	0.314442	0.577193	0.518917	0.30894	0.274437
LOC105370504	0.0296281	0.0627287	0.0388988	0.0468777	0.102983	0.0409214	0.0308872	0.0270302	0.0460301	0.0665226	0.0499179	0.0709847	0.119925	0.0976524	0.0291414	0.0768712	0.0588232	0.0626623	0.0444635	0.133323	0.0227826	0.0151209	0.0296298	0.00865576	0.00846124	0.0191029	0.0428579	0.0265391	0.0190574	0.0229248
KIR2DL1	0	0	0	0	0	0	0	0	0	0	0	0	0	0	0	0.00550428	0	0	0	0	0	0	0	0	0.00424329	0	0.0107247	0	0	0
DCHS2	0.0199804	0.0195242	0.0245929	0.0301761	0.00905742	0.0367951	0.0089258	0.0318997	0.00465562	0.00448554	0.0183617	0.0256448	0.00782555	0	0.00421065	0.0111071	0.0198344	0.0407486	0.0249876	0.0259355	0.0115215	0.0407887	0.0199815	0.0262816	0.0214092	0.086957	0.0216766	0	0.00481882	0.0231898
VPS53	2.28939	2.52531	2.44626	2.20442	2.63792	2.34735	2.84525	2.6906	2.52546	2.60379	4.84177	5.26604	6.78652	6.98551	4.83788	7.30351	6.35153	6.08945	7.84166	7.27228	5.37353	4.32667	5.43885	5.22938	3.95066	5.14861	5.10306	5.15269	4.03673	5.34672
FCGBP	0.00505358	0.103787	0.0398415	0.0174595	0.0183441	0.0372561	0.0723102	0.0184567	0.00471072	0.0635923	0.0139438	0.025966	0.0237738	0.0333396	0.0170558	0.0562386	0.0602487	0.0916868	0.0759017	0.0840332	0.0116749	0.00515826	0.00505386	0.00887604	0	0.0880463	0.0274353	0.00543202	0	0.00469224
NLGN1	0.0255959	0.0200092	0.0252037	0.0132539	0.0185672	0.0282818	0.0182974	0.0140109	0.0334031	0.0275853	0.00941057	0.00524967	0.00802234	0	0.00863308	0.00568501	0	0.00928178	0	0	0.00589711	0	0.0102407	0	0	0.0198038	0.0111095	0	0.00493287	0
SYNE1	0.312997	0.366019	0.363778	0.323261	0.260545	0.288201	0.215494	0.224696	0.186536	0.290319	1.66454	2.49204	3.15957	3.13592	0.878145	3.3263	2.44493	2.46962	2.9364	2.53627	0.14204	0.0628488	0.0923649	0.0989895	0.101163	0.0992493	0.0445336	0.0496381	0.0445558	0.109577
FCAR	0.231164	0.230907	0.247855	0.208366	0.186317	0.302721	0.615093	0.37961	0.478847	0.189155	0	0	0	0	0	0.0114193	0.0152983	0	0.0102746	0.00533987	0.0059312	0.00524876	0	0.00450929	0	0.0198726	0.00557879	0	0.00496139	0.00477456
ADRA1A	0.00514224	0.00502484	0	0	0	0	0	0	0	0.00461825	0.00472565	0	0.00402854	0.00484242	0	0.00571788	0	0.00466098	0	0	0.0059312	0	0	0	0.00440795	0	0.00557879	0	0	0.00477456
OBSCN	1.41518	2.16231	2.13331	1.79424	2.26778	1.99014	2.91079	3.07514	3.50659	3.01799	0.657361	1.24174	2.87048	2.7138	0.685482	2.7867	1.77776	1.81915	4.63887	2.7147	0.148392	0.105054	0.113221	0.194045	0.167628	0.308573	0.658793	0.647183	0.322733	0.401365
LOC100294145	2.29361	2.21607	1.89305	2.08174	2.33677	2.42988	1.83764	2.37933	1.87856	2.24505	4.07351	4.17562	4.20345	4.24211	3.48928	4.413	4.53835	4.16726	4.20268	4.16943	1.28412	1.16267	1.6649	1.6452	1.3122	1.46054	1.02888	1.24654	0.825504	1.22034
EHMT2	9.39498	10.1152	10.6613	9.54045	10.1317	9.12202	10.6451	10.2835	8.81542	9.93756	9.40366	9.90686	12.0753	12.7182	9.88217	12.6775	10.7532	10.7513	13.8535	12.2367	8.98762	8.03795	9.24555	10.4195	8.31937	10.1113	9.54747	10.6043	7.68268	10.9076
ABCA13	0.0828339	0.0758838	0.0407823	0.0670193	0.042249	0.0333689	0.0370089	0.08974	0.0386071	0.0371966	0.0237885	0.0159475	0.0121676	0.019501	0.0174585	0.01727	0.0770892	0.0750816	0.0207184	0.0268804	0	0.00527892	0.00517208	0.0045352	0.00443329	0.0150209	0.0112377	0	0	0
ZBTB20	0.756841	0.815544	0.903479	0.818697	0.89778	0.801892	0.768931	0.879648	1.2032	0.9125	0.462097	0.516306	1.16961	0.917741	1.24554	1.06637	1.12182	1.21226	1.14099	1.30809	0.926774	0.783102	0.705042	0.722778	0.813182	0.85229	1.26538	1.38744	0.880269	0.827869
TRIM10	0	0.0152045	0.00510709	0	0	0.00477567	0	0	0	0.00931612	0	0	0	0.00488416	0	0	0	0	0	0	0	0	0	0	0	0	0	0.00557496	0	0
MGAT4C	0.114141	0.0912557	0.0561957	0.094028	0.239923	0.124207	0.0834483	0.0662659	0.31919	0.135127	0	0	0	0	0.0043726	0	0.0102973	0	0.015572	0.0215505	0.0119647	0.010588	0.00518686	0	0	0	0.00562688	0	0.00500416	0
SRGAP1	0.24906	0.289007	0.332101	0.344806	0.272883	0.229329	0.204006	0.246156	0.29504	0.316882	0.0381473	0.04795	0.0569098	0.0537485	0.0656167	0.0807745	0.0721118	0.0564378	0.0519124	0.0700464	0.0957577	0.04237	0.0882138	0.0682512	0.0489261	0.105383	0.0506632	0.0501958	0.055069	0.0770841
PACRG	0.0209026	0.045957	0.0308734	0.0631376	0.0379065	0.0577398	0.0747114	0.0715113	0.0340977	0.0234657	0.0240115	0.00537105	0.0122816	0.0196839	0	0.00581646	0.0155623	0.0142097	0	0.0325589	0	0.0373372	0.0156778	0.00916111	0.00895524	0.0303234	0.0113339	0.0112293	0.0302512	0.00485688
KIF26B	0.477119	0.51746	0.402692	0.434387	0.418363	0.304145	0.342008	0.382666	0.713554	0.70632	0.120458	0.16689	0.266989	0.167871	0.101665	0.30316	0.447609	0.323162	0.298998	0.310341	0.26609	0.16055	0.283142	0.252874	0.125843	0.258608	0.255968	0.281785	0.136584	0.277487
LOC112268022	0.020991	0.0410233	0.0206693	0.0271733	0.0380667	0.0338239	0.046892	0.033513	0.0538087	0.0329909	0.00482071	0.0107725	0.00410957	0.00987965	0.0132725	0	0.0104147	0	0.00524819	0.00544728	0.0363172	0.0160693	0.0314881	0.0322125	0.0179936	0.0355267	0.0626256	0.0507663	0.0101224	0.0341075
BAG6	39.1497	38.3382	38.586	38.9751	36.9212	34.2014	38.9953	35.8368	34.4375	37.0609	30.7727	31.6476	32.1966	34.0662	28.3058	33.1423	32.5718	31.4204	35.3764	32.7771	21.7858	20.3591	22.2213	23.6119	19.5345	20.1966	17.7043	18.1125	16.2326	21.3352
AGO3	2.04284	2.23348	2.15187	1.99079	2.21131	1.92961	1.91975	2.04189	2.0125	2.01482	2.98823	3.81033	5.74408	5.89547	2.94606	5.55261	4.88899	4.12914	6.22124	5.75561	2.11273	1.37933	2.05351	2.51813	1.13122	1.70513	2.54269	2.70647	1.48716	1.97029
GPATCH2L	8.36119	8.62449	8.17585	8.0546	8.13223	7.66475	7.59872	8.54358	7.49852	7.88394	6.35385	6.92567	10.5683	9.85828	6.05155	10.8359	10.3869	9.7187	11.9956	11.4689	6.00087	4.6958	6.02694	6.67432	4.13827	4.97545	5.7933	5.7512	3.82717	5.017
RPS6KA5	0.610491	0.549867	0.700454	0.623076	0.659458	0.689216	0.61667	0.750684	0.831341	0.743757	1.48796	1.55895	1.47224	1.6447	1.03832	1.48753	1.5019	1.38098	1.61991	1.49393	2.06961	1.631	1.88997	2.03432	1.44708	1.69427	2.34979	2.36806	1.41877	1.82868
RDH13	0.871459	1.09561	0.894731	0.921763	0.867282	0.802419	0.821442	0.707783	0.643924	0.758796	0.87411	1.17853	1.1906	1.21596	0.882529	1.15218	1.00751	0.977742	1.13238	0.96565	1.72226	1.63258	1.79084	1.8965	1.42116	1.81925	1.66605	1.91342	1.23045	1.82058
CYP7B1	1.72233	1.6199	1.44685	1.71866	1.62028	1.50163	1.86125	2.04761	2.49853	2.39758	0.00988585	0.00552278	0.00421376	0.0152055	0.0090691	0.00598077	0	0.0146357	0	0	0.0062039	0.0164814	0.0215303	0.023599	0	0.026027	0.0175177	0.0231413	0.010379	0.00499408
KYNU	6.08658	5.64208	5.68011	6.02517	5.03991	5.08316	5.28944	5.09054	5.55303	5.6213	0.0495439	0.0276779	0.0295647	0.0203071	0.00454701	0.0239784	0.0267587	0.0244329	0.0485434	0.0279917	8.38846	7.97357	8.7449	9.1998	7.32477	7.02318	5.14695	5.44136	6.43429	6.93284
TRIM39	0.178421	0.285297	0.186335	0.307962	0.225515	0.21407	0.357513	0.2269	0.272154	0.276779	0.566432	0.766118	0.796317	0.870642	0.496843	0.961913	0.778244	0.607687	0.995312	0.74673	0.467719	0.380791	0.400119	0.507309	0.20856	0.381718	0.422331	0.441681	0.193013	0.361449
MIPOL1	0	0.00529918	0.0213681	0	0	0	0.00484581	0.0197978	0.0252855	0.00487039	0	0	0.0467521	0.0051068	0.00457192	0.0120601	0	0.0196697	0.00542559	0.00563142	0	0.0110707	0	0	0.00464862	0.0734562	0.0117668	0	0.00523227	0.00503524
NEB	0.130458	0.217778	0.149869	0.16419	0.177438	0.270276	0.247718	0.257874	0.177344	0.224565	0.0299723	0.0446512	0.0170339	0.0819012	0.0274961	0.048354	0.021584	0.0344891	0.0706986	0.0620913	0.100316	0.0721285	0.0869769	0.0858001	0.0512551	0.0525709	0.0825611	0.0701137	0.0314675	0.060565
SPATA5	1.80242	1.8198	1.8445	1.82809	1.90096	1.84013	2.00958	2.12128	1.75627	1.80948	1.63138	2.11909	2.49988	2.69213	1.5425	2.07684	2.19466	2.13717	2.47338	2.74251	2.33647	1.69524	2.35253	2.84596	1.57772	2.04863	2.45167	2.54026	1.82834	2.50778
ZDHHC21	3.11655	3.16419	2.71512	2.96624	2.81589	2.58981	2.19233	2.68195	3.1575	3.16622	0.21836	0.346105	0.173161	0.0104084	0.0745375	0.00614507	0.252329	0.631089	0.337235	0.235265	1.34483	1.28034	1.82362	1.76381	1.03261	1.50706	1.75651	1.33641	1.16226	1.14415
MCC	0.0221446	0.0595074	0.0327079	0.0286668	0.0250994	0.0866586	0.0296816	0.0303042	0.0774083	0.0646363	0.17298	0.170535	0.169148	0.114694	0.0793445	0.160053	0.109914	0.210757	0.166164	0.10923	0.0383133	0.0169524	0.0332188	0.0485471	0.00948723	0.0428335	0.0360369	0.0595073	0.0160243	0.0205612
KIR2DS4	0	0	0	0	0	0	0	0	0	0	0	0.00572002	0	0.00524595	0	0	0	0	0	0	0	0	0	0	0	0	0	0	0	0
SH3TC2	0.178649	0.229124	0.126437	0.19754	0.172114	0.154215	0.114738	0.0967719	0.140509	0.190529	0	0	0.00437582	0	0	0.0062108	0	0	0	0	0.019318	0.0114025	0.0111717	0.00489802	0	0.00540196	0.00605972	0	0.0107782	0.0103723
NEU1	8.33654	7.85118	8.64924	8.71941	10.4337	9.9465	12.4954	12.3137	10.7261	10.5652	2.54859	2.04956	2.6457	2.50099	2.67271	2.64229	2.99166	3.05598	3.35636	2.65921	4.12742	4.46863	4.84788	4.56472	4.79285	4.44495	4.24007	4.63968	3.8032	4.42313
ZNF780B	1.48511	1.74144	1.44028	1.52834	1.70232	1.28489	1.34207	1.45714	1.31644	1.51497	0.999134	1.3868	1.82203	1.98959	1.10085	1.96916	1.64671	1.52899	2.80904	1.89136	1.57722	1.34426	1.70377	1.98049	1.2154	1.61516	1.95166	1.91558	1.20037	1.7952
PTCHD4	0.0674703	0.032965	0.0332182	0.0388187	0.0101963	0.0310625	0.0552651	0.071813	0.366874	0.348422	0.13951	0.103917	0.427265	0.344155	0.317589	0.337604	0.558143	0.555498	0.961912	0.904985	0.00649364	0.00574649	0.00563018	0.00493689	0	0.00544483	0.0182995	0.00605146	0	0
LINGO2	0	0.0109882	0.00554359	0.0145603	0	0.0258914	0.00503066	0.0051362	0.020969	0.020203	0	0.00578071	0.00880953	0.00530161	0.0142237	0.0125037	0	0.00510297	0.0168795	0.00584624	0	0.00574649	0.00563018	0	0	0	0	0	0.0108495	0.00522732
TJP1	0.0168797	0	0.0110872	0.0291351	0.0153056	0.031085	0.00503066	0.0153996	0.0629382	0.0252662	0.113757	0.190652	0.0749357	0.148359	0.0664099	0.137642	0.0670256	0.0306	0.0619221	0.0876425	0	0	0	0	0	0	0	0	0.00543186	0.00522732
CHRNA7	0	0.00550133	0	0	0.0102097	0.00518385	0.0251675	0.0102724	0.0157525	0.0252951	0	0	0	0.00530161	0	0	0	0.00510297	0	0.00584624	0.0129873	0.011493	0.0281667	0.00493689	0.00482595	0.00544483	0.0183337	0.0121029	0	0.00522732
LOC107985147	0.050938	0.0387139	0.0613035	0.0439604	0.0410557	0.0260569	0.0202296	0.0464714	0.0580337	0.0203322	0.0104019	0.0290571	0.0487739	0.0159893	0.0238577	0.01888	0.0337105	0.0410406	0.00566213	0.0411411	0.0261126	0.00577665	0.00565973	0.0248156	0.00970256	0.0218951	0.049122	0.0547525	0.0273036	0.0315306
RGS6	0.00565941	0	0	0	0.00513164	0.00521106	0	0	0.0105647	0	0	0	0.0044337	0.00532944	0	0	0.00561805	0.0102729	0.011339	0	0	0.0115684	0	0	0.00971523	0.00547341	0.0122958	0	0.00546038	0
SLC8A1	4.15195	4.02395	3.72579	4.17471	4.453	4.39152	4.26175	5.34851	6.505	6.14018	1.53561	1.57035	1.46883	1.62689	0.916874	1.12742	1.43947	1.05251	1.4451	1.71167	0.0326669	0.0346901	0.0509818	0.0298028	0.038844	0.0766944	0.0245808	0.0304425	0.0218605	0.0473339
RORA	0.00565941	0.00553021	0.0111599	0	0.00513164	0	0.00505707	0.00516316	0.00527545	0.00508272	0	0	0.0044337	0	0.00955494	0.00629295	0	0.0154044	0	0.0117692	0.00652773	0	0.0113342	0.00496281	0	0.00547341	0.0307295	0.00608322	0.00546038	0.0105232
RNF144A	1.52552	1.64585	1.49656	1.88428	1.57866	1.2689	1.08951	1.20032	1.19999	1.33951	2.13678	2.22439	2.11479	2.35513	1.48691	2.33949	2.35318	1.79911	2.122	2.23194	4.96475	4.03462	5.61467	5.8632	3.48067	4.57971	3.37773	3.63307	2.43487	4.0387
TRIM26	1.60664	1.51448	1.64351	1.30327	1.63698	1.48458	1.50666	1.53309	1.86808	1.58059	5.94767	7.38571	7.61876	8.32932	6.4566	8.01081	7.10659	6.58669	7.48042	7.66987	3.77832	3.18133	3.77553	3.5446	3.25082	3.6732	3.27666	3.36237	2.7771	3.47902
PRKCE	1.15004	1.12937	1.10424	1.14064	0.970157	0.979903	0.940721	0.934357	1.18401	1.23839	9.00706	9.42331	13.7924	13.1359	10.3805	14.1874	13.0464	12.7215	13.4579	12.7326	2.96974	2.46452	2.74079	2.8097	2.11387	2.66716	2.58845	2.55842	1.86588	2.01343
TSBP1-AS1	0.0172355	0.00561684	0.01132	0.00992139	0.0260469	0.0105854	0.0256684	0.0157242	0.0107162	0.0103247	0	0	0	0	0.00484599	0	0	0	0	0	0	0	0	0	0	0	0	0	0	0
KIAA1958	5.58538	5.44663	4.91699	5.79228	6.59116	5.5503	6.28999	6.08643	6.91514	6.23932	5.07481	5.42232	6.74362	6.34738	4.72336	5.99338	5.80125	5.2814	6.25494	6.17001	2.39268	1.63056	2.35036	2.39855	1.76834	1.95621	2.01362	2.18651	1.32506	2.12883
RNF213	19.7523	21.539	18.9341	19.9663	17.8999	14.3518	15.9431	20.8916	35.9502	31.5416	12.9175	19.7439	39.8646	34.3026	13.9797	38.0857	29.5404	31.0303	46.8687	40.6644	6.27806	4.8451	6.26033	7.79017	5.41048	6.81658	9.05731	8.85005	4.32447	7.51657
LOC105374298	0.184232	0.202529	0.124718	0.163964	0.167051	0.169636	0.180057	0.178582	0.118066	0.144776	0.0634901	0.100496	0.193945	0.168069	0.0533909	0.198454	0.0742972	0.135679	0.17856	0.143484	0.0464839	0.0117494	0.0345454	0.050486	0.0148054	0.0389761	0.037476	0.0495069	0.0166643	0.0320735
ARPP21	0.0460616	0.0618887	0.0850419	0.034783	0.0730905	0.0318094	0.0823182	0.0892979	0.118075	0.0517099	11.5508	13.2783	14.4387	14.6068	11.6401	14.5971	14.1176	12.4626	19.4012	18.1223	0.0929751	0.0411388	0.00576317	0.0100941	0	0.00557345	0.0124881	0.0309442	0.00556017	0.016038
LCOR	8.01176	8.20594	7.65078	8.08242	8.49192	7.65282	7.56564	7.64028	8.21449	7.98163	9.64934	12.7329	19.3848	17.8717	13.9993	18.6434	17.2729	17.0716	17.541	18.5533	6.65006	5.24997	6.15172	6.20738	5.036	5.459	5.99874	5.5905	4.91252	5.66876
ZC3H14	5.84396	6.27594	5.85126	5.74254	5.86035	5.4609	5.57873	6.04943	5.38276	5.01982	8.16746	8.89388	10.2173	11.0228	8.20975	10.9311	9.17287	8.38609	10.0379	10.2565	5.56599	4.97872	5.57233	6.54533	4.48869	4.74535	3.70989	3.58237	3.93574	5.42074
MSH5-SAPCD1	0.0405297	0.0509199	0.0285061	0.00499895	0.00525223	0.0213251	0.0155211	0.042258	0.0161914	0.0467997	0	0.0237804	0.0317518	0.0381666	0.00976672	0.0515047	0.0229906	0.0314885	0.0984764	0.0300624	0.0133622	0.00591239	0.0173708	0.0152318	0.00496528	0	0.0125683	0.0124523	0.0111774	0.0215039
ZNF800	5.59986	5.51179	5.17622	6.06231	5.40983	5.11339	5.4871	5.4908	5.6861	5.30603	4.39806	4.82443	6.92452	6.39594	4.51513	6.55003	6.64417	6.12994	6.34141	6.23174	4.64809	3.97083	5.22799	5.5123	3.46933	3.41371	3.07864	3.07523	2.44057	3.45551
VARS	24.7082	23.7399	25.2417	24.9186	25.357	22.4825	27.0449	26.1506	23.2382	26.0205	24.6768	23.8268	27.2941	28.1614	19.6615	26.3404	23.9897	23.9589	25.0231	23.9699	14.7099	12.7438	14.7873	17.3192	13.7637	13.6131	11.7564	12.1864	9.22989	14.3459
GABBR1	0.00583673	0.00570348	0.01148	0	0.0105715	0.00537433	0.0364791	0.0212825	0.0271817	0.0104707	0.359089	0.497026	0.75387	0.917158	0.250754	0.90788	0.56157	0.491616	0.986081	0.569278	0.00673225	0	0	0	0	0.0112755	0	0.00627382	0	0.0054194
HDAC4	7.04647	7.47987	6.97304	6.71712	7.3968	7.31743	7.05417	7.75699	6.25225	6.76959	2.26781	3.4225	3.98565	4.04746	2.23328	4.42807	3.34946	3.67849	4.11875	3.69812	2.9745	2.25025	3.12284	3.40493	2.27074	2.94652	3.88261	3.58279	1.3428	2.95369
ATRNL1	0	0.0057468	0.0173685	0	0	0	0	0	0	0	0.767263	0.821047	0.842931	0.824978	0.793096	0.836832	0.548641	0.575565	0.794123	0.958571	0.00678338	0	0	0	0	0.0113756	0.0127607	0.00632147	0.0113485	0.00546056
ARHGAP11A	16.5243	14.9916	13.1489	14.1846	14.8553	14.9281	12.5315	13.6907	13.7088	15.3054	7.87662	9.42881	11.4338	11.2953	8.51531	11.1526	11.5683	10.1736	11.0705	9.70673	13.5568	10.8321	14.5309	16.1307	10.1356	10.8495	7.384	7.93554	7.02087	11.6723
DDR1	0.0177617	0.0347124	0.00583459	0.0204382	0.0161053	0.0108983	0.0634851	0.0594154	0.0551888	0.0478554	0.669234	0.662633	0.871999	0.970114	0.618934	1.19158	0.969753	1.0089	1.66448	1.38947	0.0204868	0.00604814	0.00592572	0	0.0101459	0	0.00642843	0.0127224	0	0.0274862
LOC105370461	0.0296147	0.0231508	0.00583459	0.0102275	0.0161117	0.0218148	0.0105895	0.0216142	0.0331265	0.0159582	0.0653172	0.0425715	0.0510417	0.11713	0.0649143	0.0461018	0.123473	0.0751606	0.0296289	0.0984092	0.013669	0.0120963	0.0118514	0.0155817	0	0.0973806	0.0449804	0.00636912	0.0285732	0.0110034
KCNQ3	0.771156	0.881074	0.730134	0.778149	0.747651	0.786532	0.577768	0.519534	0.818369	0.868384	0	0	0	0	0	0.0065887	0	0.00537084	0	0.0123216	0.239474	0.163481	0.225428	0.254889	0.137293	0.263903	0.193067	0.184909	0.194594	0.308438
ZNF618	5.56516	5.49045	5.34508	5.17782	4.91665	4.5543	4.03678	4.45271	5.50939	6.05114	16.6667	21.1214	22.7506	22.7563	14.5119	22.3567	19.2264	19.0066	25.3679	23.5118	6.85152	5.89308	6.67261	6.87397	5.5205	7.13796	6.40568	7.33823	6.12747	7.4331
ATAT1	0.279904	0.320069	0.246294	0.221004	0.216001	0.257729	0.303329	0.287959	0.222054	0.267427	0.83736	1.13738	1.5723	1.64319	1.27528	1.63565	1.342	1.40889	1.81727	1.53989	0.398409	0.352569	0.40499	0.501347	0.362455	0.391658	0.39412	0.454498	0.413709	0.470015
BACH2	0.0416879	0.0232777	0.0469132	0.0565359	0.0594003	0.0383852	0.047894	0.0814979	0.0666163	0.0427884	17.6721	21.0722	18.2658	17.4078	11.588	14.9924	14.5196	13.8838	19.126	20.1917	0.123644	0	0	0	0.00510461	0.00575923	0.012921	0.0192041	0.00574551	0.0110583
MUC19	0.119522	0.286144	0.164767	0.134095	0.173402	0.209102	0.218943	0.147206	0.217256	0.155647	0.0219679	0.024545	0.196636	0.180086	0.0554206	0.186063	0.231365	0.23834	1.10013	0.50267	0.124074	0.0731989	0.131482	0.172937	0.0358593	0.0809159	0.136153	0.0642364	0.126851	0.0887811
TTC28	2.70328	2.37273	2.65597	2.5188	2.6193	2.57172	2.55451	2.67903	2.72615	2.86289	3.99024	5.54529	6.54084	6.47118	4.15974	7.8007	6.39415	6.45097	8.48471	7.91227	19.7154	15.3653	18.5891	20.4642	12.6886	16.774	16.4093	17.3507	13.1911	17.6477
CNKSR3	0.606531	0.610288	0.437579	0.523448	0.615312	0.663541	0.57954	0.586219	0.470218	0.517759	0.474614	0.480961	0.65865	0.554202	0.491093	0.841366	0.60806	0.674961	0.522708	0.473941	0.304772	0.153241	0.228213	0.221175	0.11325	0.313626	0.175907	0.135554	0.0927049	0.105942
HLA-L	0.462969	0.481776	0.568363	0.461819	0.359824	0.409683	0.553384	0.400432	0.510025	0.61019	0.337055	0.382769	0.419225	0.413328	0.405519	0.595024	0.465555	0.523188	0.499284	0.586906	0.249663	0.362091	0.228491	0.23199	0.170083	0.261674	0.273967	0.297291	0.191437	0.295882
KIAA0825	0.343514	0.335672	0.33825	0.234047	0.360661	0.249711	0.317724	0.159445	0.337062	0.37346	0.204919	0.167077	0.151083	0.113504	0.213392	0.147426	0.221353	0.25674	0.241178	0.168971	0.312804	0.276813	0.367641	0.327655	0.268632	0.256454	0.189608	0.174902	0.232585	0.324548
C2	1.63393	1.50826	1.4486	1.63906	1.29021	1.21025	1.46003	1.47416	1.65234	1.71111	0.0443266	0.0619082	0.0472346	0.0454219	0.0254153	0.0737463	0.0478817	0.081975	0.0482573	0.06261	0.111269	0.141546	0.114563	0.121604	0.0826932	0.0932978	0.0654113	0.187943	0.0349034	0.139954
MUC21	0	0.00589119	0	0.00520299	0	0	0	0	0	0	0	0	0	0	0	0	0	0	0	0.00626054	0	0	0	0	0	0	0	0	0	0
LOC107984805	0	0.0177342	0.00595099	0.0104442	0.00548	0.00556481	0	0	0.00563358	0	0	0	0.014218	0.0113964	0.00509514	0	0.0180159	0	0.0121078	0	0.0139588	0.0061688	0.0121027	0.00529971	0.015557	0.0234028	0.0328154	0.0195076	0.00583106	0.00561148
DENND1B	7.78604	7.49005	6.45745	7.34603	7.12578	7.13579	6.65463	7.98639	6.07918	6.38412	2.58524	2.52202	2.79631	2.75167	1.6168	2.81861	2.68448	2.52244	2.59054	2.45637	9.28767	7.2125	10.5816	10.8118	6.11935	6.27805	4.71905	4.83808	4.37191	6.34182
FTO	2.47067	2.2656	2.24705	2.24777	2.29544	2.07882	1.9467	2.10968	1.91731	2.06041	8.03069	8.24794	8.30961	8.44115	6.76182	8.19436	7.32763	7.5788	7.7565	8.30352	3.21473	2.8759	3.42627	3.45795	2.68646	3.11337	2.70022	2.62952	2.35442	3.1359
HLA-DOA	0	0	0	0	0	0	0.016338	0	0.0056749	0.0109484	9.03431	10.3945	13.3691	13.1431	9.14085	13.4251	12.548	11.8496	15.0672	13.8287	0.105446	0	0	0.0160335	0.00521861	0.01179	0.00660477	0.0262042	0.0117619	0.0169767
NRG4	0.707829	0.524714	0.630889	0.737257	0.697149	0.814691	0.910572	0.846171	0.255959	0.350732	0	0	0.0143412	0	0.0102899	0.00678587	0.0121162	0.0110631	0.00610564	0.00633726	2.54782	2.14256	3.08167	2.77711	2.1498	2.10681	2.09854	2.0595	1.70734	1.95466
TAP1	11.2214	10.0221	9.62388	10.6068	10.8839	9.82055	10.6166	11.3408	18.5115	18.2247	7.85914	7.59564	8.56614	7.85199	7.61667	8.2527	7.91338	7.7405	8.68439	7.72615	2.75489	2.96789	2.65736	3.20327	2.97944	2.49308	2.43878	2.5082	1.88598	2.8132
DNAH10	0.0794339	0.0895619	0.0962667	0.0738263	0.11081	0.112524	0.103739	0.150512	0.131002	0.115241	0.0168459	0.0376441	0.119673	0.120835	0.056665	0.176652	0.0909846	0.143999	0.250643	0.164974	0.00705608	0.0311844	0.0183319	0.0160746	0.0157133	0.0236379	0.00663683	0.0328394	0	0
LPP	11.4731	11.277	11.5988	12.0107	11.4251	11.0774	12.4085	11.6853	12.0879	12.3174	3.97426	5.58519	10.2887	9.49471	7.00263	9.99204	9.28528	8.91686	8.73302	8.93074	3.73756	3.11994	3.36921	3.56132	2.38912	3.14574	3.46896	3.81884	3.01414	3.12245
DMD	0.0857605	0.10176	0.0784144	0.0898729	0.0722084	0.0958877	0.125897	0.139715	0.0913625	0.0880247	0.377176	0.415133	0.695861	0.680694	0.366672	0.531296	0.352697	0.427539	0.551582	0.464367	0.0211969	0.0312633	0.0306305	0.021487	0.0210042	0.0296222	0.033229	0.0131671	0.017731	0.045502
ZNF385D	0.049247	0.108276	0.0848614	0.0690641	0.0613998	0.0680182	0.0550068	0.0617769	0.166408	0.171386	0.00566264	0	0.0144679	0.00580255	0	0.00685159	0	0	0.00616477	0.00639864	0.00710721	0.0125638	0.00616216	0.0107938	0	0.0059593	0.00668492	0.0132306	0.0178181	0.00572124
PARD3B	0	0.0120567	0.0121493	0.00533052	0.00560059	0.00568727	0.00551921	0.00563499	0	0	0.00567622	0.00634209	0	0	0.00520726	0	0.00613145	0.00559853	0.00617956	0.00641398	0	0	0	0.0162297	0	0.0238659	0	0	0.0119045	0
SYNE2	0.0185876	0.030272	0.0366056	0.032083	0.0280903	0.028525	0.0166092	0.0113104	0.0173265	0.0222581	2.29466	5.52848	14.2173	12.2294	4.31462	13.1726	9.44731	9.33942	13.5631	11.7935	0.085758	0.00631963	0.0123982	0.0108715	0.0159334	0	0.01345	0.0199795	0.00597362	0
BRWD1	5.77801	6.78261	5.74459	6.09227	5.89901	5.73833	5.22974	5.748	5.09033	5.597	7.35045	8.7811	11.47	10.4723	6.54391	11.2521	10.5825	9.35828	12.4078	12.1229	5.05758	3.98048	5.33672	6.22852	3.6414	4.01815	4.72333	4.79341	2.99443	4.82204
INTS6	8.9415	9.1395	8.14138	9.49787	8.91616	7.59583	9.22118	8.78319	11.2352	9.14476	5.09989	5.48048	6.34061	6.22411	4.97293	6.61443	6.39405	5.44268	5.89524	5.58793	5.7752	5.14253	6.20452	7.23397	4.56461	4.76403	5.87853	6.03206	4.02474	5.8011
HYDIN	0.0624115	0.134171	0.0798916	0.0969522	0.13016	0.0689604	0.0836534	0.108184	0.145443	0.117709	0.0114747	0.0192252	0.00978193	0.023509	0.0157851	0.00693375	0.0309776	0.0452564	0.0187325	0.00647536	0	0.0127448	0.00623605	0	0.00534528	0.00603076	0.00676508	0	0.00601639	0.00578984
PCLO	0.820954	0.93081	0.907106	0.773399	1.01715	0.905945	1.10877	0.851879	1.32021	1.06374	151.304	143.044	135.848	132.706	124.248	130.204	122.815	116.31	112.782	123.034	1.66252	0.633267	0.513908	0.648463	0.46736	0.612147	0.509913	0.740973	0.57441	0.768074
KIR2DL3	0	0	0	0	0.00569438	0	0	0	0	0	0	0	0	0	0	0	0	0	0	0	0	0	0	0	0	0	0	0	0	0
C12orf45	1.45102	1.43017	1.52156	1.53415	1.68023	1.63683	1.5211	1.73066	1.2179	1.42163	3.44624	4.21816	7.01248	6.53633	6.04766	6.31412	5.76166	5.8701	5.60576	5.51185	2.23878	2.24406	2.22377	2.15374	2.49303	2.16271	2.48057	2.39691	2.23635	2.13464
NDUFS1	12.1263	11.917	11.4023	11.8317	12.5337	11.8541	12.0989	13.3387	12.0884	12.1998	14.3717	17.1543	20.6589	21.247	11.4787	20.4353	18.5306	17.2275	21.7373	20.9895	16.7335	11.3129	17.16	20.2206	11.2619	13.4353	11.1654	12.5617	8.92342	15.9964
TNKS	7.47718	7.96958	7.01612	7.7815	7.52055	6.82118	6.3838	7.36037	6.57747	7.03127	11.924	12.6582	13.8962	13.5144	8.23723	14.1202	14.1028	12.8429	14.0437	14.8766	8.57366	5.95815	8.79717	10.5901	5.82778	6.80606	5.66473	6.40943	3.83141	7.24009
LOC105377862	0	0.00613665	0.0185636	0	0	0	0	0.00572936	0.0117217	0.0056401	0	0	0	0	0	0	0	0	0	0.00652139	0	0.00641012	0	0	0.0107792	0	0.0136424	0.00675031	0.00605917	0
CPO	0.0691403	0.12284	0.0680808	0.0650939	0.0854899	0.0520878	0.0673981	0.0917492	0.111322	0.129835	0.0750917	0.122624	0.142801	0.183489	0.105981	0.125804	0.118551	0.125339	0.25154	0.195812	0.130497	0.128314	0.119431	0.0881889	0.0646554	0.0972624	0.136382	0.14188	0.0727731	0.081705
CFLAR	8.21969	9.78615	7.83324	7.97978	8.29271	7.45251	9.83253	9.65954	10.0223	9.27713	2.06065	2.69043	3.85382	4.03333	1.76827	3.31975	3.21383	2.91166	3.90071	3.47965	7.45388	5.13041	7.3068	8.84284	4.85388	7.3221	8.82183	9.48517	4.86167	7.95947
ZDHHC3	11.4829	11.3378	12.2378	12.053	12.3665	11.8615	13.2005	13.2359	9.85202	11.6033	5.08521	4.92461	5.2929	5.08029	4.16562	5.5993	5.31161	4.94706	5.1452	5.65453	8.62143	7.96396	8.97508	9.6108	7.86594	8.30171	7.15877	7.53983	5.24158	8.29193
LOC105379025	0	0	0	0	0	0	0	0	0	0	0	0	0	0	0	0	0	0	0	0	0	0	0	0	0	0	0	0.00679796	0	0
NHSL2	2.89042	2.92331	2.39772	2.25977	2.82159	2.52166	2.76929	2.90239	3.36642	3.69218	0.00581201	0.0584481	0.0148648	0.0119112	0.00533183	0.00703233	0.0125563	0.0286642	0.0126548	0.0131349	0.795172	0.606843	0.879191	1.16471	0.807822	0.80743	0.789096	0.775017	0.433265	0.769302
LOC107986350	0.203867	0.442003	0.501857	0.285904	0.375487	0.393031	0.364338	0.453352	0.42758	0.383351	0.0292737	0.0327077	0.0748658	0.029997	0.0698233	0.0354201	0.0695672	0.0923937	0.108356	0.0727728	0.00734582	0.0195085	0.00636905	0.0111696	0.0109186	0.0184844	0.0760288	0.0342396	0.0307339	0.035492
ABI2	4.39862	4.24205	4.3375	4.85943	4.32995	3.86792	4.06167	4.11775	3.95142	4.16254	15.776	15.2144	14.5741	15.8352	12.4597	15.4539	16.3822	14.912	15.6484	15.8377	1.50953	0.944864	1.29604	1.2876	1.09996	1.10519	1.19128	1.32439	0.899292	1.08475
ZNF407	2.08777	2.25846	2.01177	2.09932	2.05517	1.82243	1.72864	2.02119	1.76163	1.98397	2.45843	2.96972	4.04148	3.63748	1.85701	4.12471	3.58094	3.46646	4.17754	4.22994	1.45074	1.01663	1.44939	1.758	0.952289	1.3708	1.1706	1.13235	0.90553	1.38125
CEP83	0.980021	1.19549	0.996539	1.10006	1.06287	1.02034	1.01881	0.859024	0.794116	0.857147	1.76005	2.10464	2.94061	3.20897	1.97645	3.01278	2.98216	2.71135	3.16577	2.98655	1.59584	1.18339	1.72955	1.90414	1.32326	1.4372	1.71644	1.43209	1.43378	1.79611
PKHD1L1	0.00641302	0.00626661	0.00631474	0.00553456	0	0.0117963	0	0.0116879	0.0119421	0	0.0117734	0.00658485	0	0	0	0	0.00636615	0.00581283	0.00641609	0	0	0	0	0.00562365	0	0.00620225	0.00695745	0	0	0
MSANTD2	0.429476	0.620111	0.504949	0.442562	0.575419	0.460377	0.538418	0.491233	0.657272	0.489337	0.765804	1.00702	1.57182	1.75054	0.99976	1.8033	1.55899	1.35958	1.84058	1.64414	0.487976	0.255172	0.346164	0.410339	0.23078	0.32237	0.493754	0.551209	0.340156	0.410672
EPHA6	0.141108	0.0752107	0.0126295	0.0830308	0.0465267	0.129929	0.103164	0.163844	0.263069	0.057604	0	0.00658485	0	0.00603911	0.00540658	0	0	0.290685	0.0256682	0.013319	0.0221943	0	0	0.0449959	0.0109946	0.29155	0	0	0.00618748	0.047643
LRP1B	0	0.012591	0.0253796	0.0278049	0.0233709	0.00593217	0.0172735	0.0470288	0.00600548	0.00578608	0.0118413	0.0198489	0.00504725	0.00606694	0.010863	0.00716377	0.012791	0	0.0193402	0.0133804	0	0.0131521	0	0	0	0.0249275	0	0	0	0
MRTFB	1.25006	1.27819	1.20553	1.1122	0.999107	0.937438	0.771549	0.875913	0.852918	1.16319	4.80836	5.74294	7.18341	6.86891	3.71032	6.77088	6.21744	5.54271	7.6845	7.54777	0.282426	0.131542	0.296424	0.259923	0.160182	0.186956	0.132823	0.166228	0.130557	0.161539
DYRK1A	9.80498	10.0857	9.38778	9.08023	9.63979	8.91528	9.13056	9.48699	10.2649	10.3189	14.3376	15.5423	17.5778	17.5184	12.7503	17.5417	16.4807	15.5748	19.7098	19.5727	9.5746	7.24747	8.89534	9.63961	6.7726	7.68482	6.37962	6.54973	5.5179	8.12101
OPRM1	0	0	0.0127168	0.00557281	0	0.0178446	0.00577008	0	0.0120385	0	0.00593423	0	0	0	0	0	0.00641016	0	0	0	0	0.0131822	0	0	0	0.0124902	0.00700554	0	0	0
ACACA	12.1477	11.845	12.2865	12.2095	10.2109	8.59904	8.92324	10.2854	9.0009	10.439	12.139	13.357	15.5249	15.5105	7.18579	14.6949	13.4916	13.017	13.5068	12.7019	7.30059	5.41025	7.94141	9.86925	5.54771	6.55959	5.15362	5.85738	3.89641	7.23497
ABCF1	5.93937	6.5696	6.50526	5.95307	6.98294	6.56022	7.20557	6.96673	7.44428	7.14323	13.1902	16.9455	21.8596	23.824	14.0826	21.9013	19.7325	17.8942	23.9439	22.1013	12.0951	9.83737	10.6099	11.8195	9.05546	11.8203	11.2148	12.2949	9.89869	11.9255
NEAT1	15.7362	24.2716	18.2524	14.7806	18.6989	16.4159	20.825	17.8002	24.5768	18.0539	6.13205	7.58523	16.4357	19.3646	13.0201	18.7259	17.1626	14.0868	24.7596	18.0479	7.4041	5.03352	6.58851	7.68017	6.02054	9.40662	19.0598	18.3602	9.17108	10.1529
PELI2	3.57324	3.66338	3.51207	3.72412	3.62952	3.43399	3.44883	3.39648	3.51282	3.70014	5.80789	6.33551	5.68538	5.39978	4.58728	6.49179	5.62112	5.30364	6.03639	6.24511	2.82272	2.11262	3.03319	3.2761	2.19264	2.29757	2.29488	2.49758	1.44434	2.13931
ADAMTSL1	0	0.0127354	0.0064166	0.0112476	0	0.0120004	0	0	0	0	0.00598855	0	0	0	0	0	0	0.0118132	0	0.00676691	0	0.00665144	0.0130336	0	0.00558594	0.00630228	0	0	0.0125745	0
SKIV2L	7.54863	8.58019	8.0299	7.27409	7.01018	6.56646	7.70632	7.16623	5.47485	6.36376	5.67309	6.11771	6.55722	6.66653	4.09976	6.68303	5.17036	5.22911	6.85442	5.75383	2.92482	2.62156	3.22693	3.80134	2.576	2.982	2.68739	2.96389	1.51575	3.08077
PRICKLE2	0.00653123	0.0191383	0.0128623	0.0112732	0.0118443	0.0180338	0.0116722	0.0297801	0.00608812	0.0234529	0	0.00670623	0	0	0	0.00726236	0	0.00591998	0	0	0	0	0	0.00572731	0	0	0.0141714	0	0	0
TIGIT	0.81039	1.29001	1.17122	1.00959	1.13185	1.1253	1.22052	1.3296	0.347244	0.399122	1.29729	2.44263	3.8195	4.30189	0.914619	3.95325	2.88051	3.19291	4.36774	3.9973	0.0452286	0.0133481	0.0980365	0.171929	0.00559861	0.0884885	0.113443	0.119422	0.0189167	0.0364086
GOLGA8M	1.5621	2.3631	1.57678	1.75425	1.74238	1.1916	1.26151	1.38338	1.94962	1.69642	0	0	0	0.00615043	0	0.0145411	0.0129817	0.0177728	0	0.033936	3.98802	2.34165	3.71918	5.22137	2.20185	2.81924	2.96398	3.316	2.25759	3.92642
PBX2	10.1995	11.2005	9.8564	9.19761	12.4577	10.9517	14.1123	13.0057	12.5446	13.3966	8.70587	9.31737	11.2862	12.5621	10.1653	12.7308	11.0147	9.96249	14.747	12.2628	6.41421	5.81643	6.51	6.97626	6.2755	7.24479	7.75785	8.74111	6.26807	7.67825
SOX5	0.64841	0.748808	0.644923	0.610462	0.688902	0.440242	0.608661	0.609479	0.781471	0.788214	0.0060157	0.0134428	0	0.00616434	0	0	0.00649817	0	0.0196582	0	0.0982084	0.0534821	0.0916995	0.160816	0.0842152	0.076012	0.120796	0.147841	0.0568732	0.0790569
ABCD2	0.334608	0.307735	0.284257	0.283111	0.190371	0.169153	0.152429	0.203511	0.275211	0.259265	0.0180883	0.0336836	0.0359798	0.030892	0.0331877	0.0656585	0.0781558	0.0416283	0.0722049	0.0613178	1.62703	1.33267	1.90934	2.22655	1.43414	1.32617	1.16022	1.2553	0.886227	1.53514
NAV2	0.0524875	0.0769337	0.0516831	0.0679465	0.00594895	0.0181235	0.0175879	0.0239425	0.0366948	0.0707085	0.00602928	0	0.0308398	0.0185352	0.0331877	0	0.0195389	0.0297345	0.0525126	0.0272524	0.24973	0.220996	0.275575	0.270408	0.168722	0.323611	0.391486	0.430188	0.196236	0.280224
LOC102724859	0	0.0192402	0.0452389	0.0113242	0	0.0302165	0.0234589	0.0179632	0.0428259	0.0117845	0.00602928	0.0134732	0.0102797	0.0123565	0	0	0	0.0594902	0.0131279	0.00681294	0.0529919	0.0803908	0.0393818	0.0460432	0.0281303	0.457024	0.078325	0.0634928	0.0506595	0.0670339
HIVEP3	13.3252	14.4007	14.4466	13.1208	12.9102	11.1931	16.5958	11.2939	17.7042	15.6714	0.645779	1.19357	2.3204	2.55418	1.00768	2.75305	2.27525	2.38109	3.78461	3.00751	2.87849	1.56189	2.35781	2.96012	1.32295	2.14046	2.28709	2.98602	1.66013	3.22573
PIAS2	3.56109	3.8971	3.1701	3.18669	3.92007	3.8174	3.71046	4.15994	3.85844	3.58176	6.95578	7.07014	8.67833	8.42077	6.64698	8.32858	8.53763	7.56332	8.60461	8.63083	1.88701	1.576	1.99747	2.21243	1.88111	1.83005	2.40928	2.52124	1.62284	1.92776
ASXL3	0.00657556	0	0	0.00567483	0	0	0.00587571	0.00599897	0	0	0.00604286	0.0135035	0	0.037143	0.00554361	0.00731165	0.0456802	0.0476684	0.098654	0.0682643	0.00758444	0.00671177	0	0	0.0225403	0	0.00713379	0.0141359	0.0126886	0
LOC105374121	0	0.00642544	0.0194209	0	0	0	0	0	0.00612944	0	0.00604286	0	0.00515143	0.00619217	0	0	0	0	0.00657871	0	0.00758444	0.00671177	0	0	0.00563661	0.00635945	0	0	0	0
ADAMTS17	0.256812	0.244514	0.272328	0.301194	0.232862	0.18796	0.235363	0.222278	0.405118	0.402146	0.00605644	0.00676692	0.00516301	0	0	0.0146397	0.00654217	0.0119337	0.0065935	0.027352	0.182285	0.114262	0.197558	0.259847	0.158049	0.203792	0.178598	0.219419	0.15248	0.16508
CAMTA1	4.20755	4.38215	3.87682	4.14912	4.48492	4.61505	4.97369	4.38612	4.38315	4.37109	4.10911	3.63635	3.45128	3.62066	4.24778	3.59325	3.45011	3.29969	3.35842	3.36255	4.89114	5.14288	4.76179	4.78845	5.51186	5.0515	5.0942	5.16771	5.67576	5.18036
ANKFN1	0	0.00645432	0	0.00570034	0	0.0121773	0.0177225	0.00602593	0.00615699	0.0118774	0.0364533	0	0.00517458	0.0249027	0.00556852	0	0.0196884	0.0239696	0.171972	0.164765	1.20482	0.964976	1.62643	1.87835	0.906736	1.21483	1.32689	1.35018	0.688891	1.43639
PPP1R18	2.93561	2.95904	2.61718	2.75602	3.2074	2.57519	3.36757	2.97376	3.06925	3.20652	35.612	39.8575	44.691	49.1748	44.2082	48.6399	44.5983	42.43	50.9611	48.4659	13.6966	13.6188	13.6077	15.376	12.9732	13.4986	12.7536	14.2919	13.0072	15.7649
TRMT9B	0	0.00646876	0	0.0171204	0	0.0121773	0	0	0.0123278	0.0118774	0.486153	0.577132	0.663099	0.63516	0.379089	0.691168	0.807407	0.923037	1.1313	0.885812	0.00763557	0.013499	0.00662026	0.0115972	0	0.0127904	0.00718189	0.0213234	0.00638707	0.0122794
AGPAT1	6.92495	7.2839	7.78923	7.31777	8.01838	7.23504	9.08389	8.47191	6.89287	8.01916	8.83781	9.60971	10.8969	11.0306	10.3715	10.6052	11.4835	11.1389	11.7655	10.4123	5.80558	4.82029	5.56276	6.03777	5.2841	5.59712	6.83834	7.12361	4.69039	5.68059
NAALADL2	0.264611	0.30382	0.227987	0.285455	0.233936	0.316742	0.200981	0.241408	0.228159	0.273294	0	0.00679727	0.00518616	0	0	0	0	0.00600034	0.0198553	0.0274781	0.0763025	0.0202569	0.0661565	0.0464081	0.0793891	0.0447849	0.0717688	0.0355533	0.0382958	0.067565
ZFAT	1.7685	1.72812	1.63052	1.52053	1.78375	1.38444	1.3021	1.40192	1.40772	1.5407	1.1687	1.50303	1.3751	1.47202	1.04981	1.52456	1.26901	1.32081	1.69645	1.55446	1.55088	1.21018	1.60962	1.74249	1.14691	1.39008	1.24316	1.23169	0.958595	1.4514
ZDBF2	0.00663467	0.051816	0.0261071	0.0514834	0.0420714	0.0183096	0.0236915	0.0120923	0.0556077	0.0297646	0	0.00681244	0	0.00624783	0	0	0	0	0	0	0.0152882	0.00677211	0.0397723	0.00581802	0.00568727	0	0	0.00713151	0.00640133	0
DNAH5	0.0132841	0.0194747	0.00654755	0.0057386	0.0240949	0.0183508	0.00594173	0.00606638	0	0.00597187	0.00611076	0.01364	0.0260223	0.0187677	0	0.0147712	0.00660085	0.0180645	0.0132905	0.0344928	0.00766965	0.00678719	0	0.00583097	0.0170839	0.0449743	0.0144119	0.0142789	0	0.0123343
LINC02666	0.086467	0.136489	0.144086	0.103324	0.162838	0.110239	0.130755	0.121361	0.155001	0.161286	0.128362	0.170738	0.369965	0.219223	0.358878	0.34021	0.290519	0.301441	0.425888	0.462765	0.0460309	0.0678909	0.106427	0.0233304	0.0342093	0.141519	0.151535	0.157287	0.115513	0.0802845
C22orf34	1.44509	1.47717	1.50163	1.34484	1.16541	0.968828	1.16632	1.16649	1.73813	1.42343	2.41736	2.69411	3.48503	3.66861	2.45344	3.53953	3.46402	3.16898	4.28405	3.85185	0.0384057	0.00680227	0	0.00584393	0.022834	0.0386432	0.0216742	0.00716327	0.0128454	0
AKAP6	0	0.00651207	0	0.00575135	0.00604274	0	0	0	0.0124242	0	0.202039	0.198378	0.229646	0.276041	0.0336994	0.177789	0.145495	0.102656	0.179963	0.172954	0	0	0	0.00584393	0	0	0	0.021483	0.0128597	0.00618772
ZNF292	9.52272	11.4542	9.44897	9.73657	10.7193	10.56	10.3551	11.1499	10.6594	10.8865	13.871	16.7161	19.8541	18.5061	12.4946	20.6217	19.323	16.2724	19.4146	20.4279	6.37966	6.21018	6.44436	7.01239	5.3696	5.8584	8.99367	8.38063	5.88303	5.612
GPANK1	4.10478	4.25278	4.01555	4.47717	4.32817	3.98888	4.5341	4.54993	4.28744	4.32294	4.04871	3.6862	3.45669	3.56327	4.00729	3.62764	3.46423	3.4237	3.6118	3.30451	3.45454	3.48014	3.1757	3.19502	3.66764	3.14228	3.4161	3.77262	3.4186	3.34574
VPS52	9.79334	10.2711	9.4253	9.17545	9.26324	8.35044	9.50624	8.77549	8.68497	9.16288	5.82532	6.05411	6.36381	6.92307	4.64281	6.49649	5.60666	5.07072	7.49617	6.49191	4.75047	4.02587	4.83657	5.4292	4.01346	4.48922	3.94425	4.3621	3.10649	5.15691
CACNB4	1.06707	1.30502	0.964808	1.04253	1.12577	0.963993	0.851551	1.01636	1.01344	0.934225	0.684586	0.875149	1.15668	1.03013	0.995789	1.44024	1.81875	1.75191	1.47715	1.19868	0.201261	0.184954	0.194633	0.211862	0.120809	0.175245	0.196583	0.165915	0.0777012	0.168244
HS6ST3	0	0.0197114	0.0264837	0.00580236	0.0304845	0	0.0360498	0.0306717	0.00626718	0.0181164	0	0	0	0.00633132	0	0	0	0.0243787	0.00672655	0	0.0155097	0	0	0	0	0.0325148	0.0145882	0	0	0
GOLGA8J	0.15494	0.223812	0.145932	0.174412	0.140491	0.161273	0.114371	0.147499	0.150707	0.205702	0	0	0	0	0	0	0	0	0	0	0.271953	0.144397	0.215581	0.360347	0.0981678	0.0912115	0.146168	0.137579	0.0844947	0.156371
UBE2E2	4.79753	4.54954	5.26884	4.82169	4.76618	4.55415	4.88384	5.30024	5.37778	5.04799	5.66767	5.68127	5.6298	5.48365	6.27457	5.76225	6.08203	5.40051	4.57706	5.17111	0.529234	0.461453	0.688292	0.662708	0.46851	0.580798	0.614916	0.514955	0.605456	0.682899
DLG2	0.033741	0.0857239	0.0531584	0.0465906	0.05507	0.062136	0.0663298	0.0430953	0.0377422	0.0424239	0.117829	0.207871	0.105734	0.127095	0.125161	0.16508	0.167472	0.159033	0.195792	0.273295	0.0311342	0.020664	0.0134917	0.0118304	0.0231383	0.0261056	0.0292843	0.0290141	0.0260434	0.0187971
MAPK4	0.0135501	0.0264903	0.0066785	0.0467915	0.0368716	0.0374422	0.0363358	0.0123619	0.02527	0.0304334	0.024913	0.0278356	0.0265474	0.0191465	0.00571801	0.022608	0.0403665	0.00614767	0.0135566	0.0211134	0	0.0207531	0	0	0.00581394	0.0196637	0.0147004	0	0.0065439	0
CYYR1	0	0	0.00669305	0	0	0	0	0	0.00633605	0	0.00624656	0	0.00532508	0	0	0	0	0	0.00680047	0.00705845	0	0	0	0	0	0.0131333	0	0	0.00655816	0
GAB1	1.04649	1.00268	0.896626	1.07907	1.029	1.01364	0.783305	0.985722	0.874139	0.976469	10.4976	12.4199	9.1886	8.79246	5.73465	8.40235	7.07625	6.93549	9.08977	9.46988	0.141084	0.048553	0.0475703	0.0834252	0.0349503	0.0854365	0.110584	0.0949553	0.0786766	0.0378571
KANSL1	5.70683	6.06839	5.8605	6.13436	5.84074	5.27977	6.05369	5.49187	5.64302	6.13937	8.88254	11.1957	13.306	13.2399	8.41246	13.4704	11.8367	11.5785	14.7877	13.3074	4.87993	4.13099	5.21058	6.44188	3.7083	4.81538	5.05488	5.4981	3.45855	5.48194
LINC02641	0.0204097	0.0332394	0.0401936	0.011745	0.0431814	0.0501138	0.0121607	0.0372399	0.0760996	0.0305498	0.0687727	0.118753	0.250499	0.14735	0.269569	0.272332	0.15533	0.12333	0.197387	0.268457	0.204022	0.145827	0.224518	0.208803	0.23327	0.3224	0.538795	0.402196	0.33476	0.208453
ABR	11.6802	13.0165	11.3605	11.0554	11.887	11.1246	11.7143	11.6061	12.2392	13.6566	7.08091	8.44274	10.9476	11.0505	7.54603	11.7389	11.9394	11.0436	13.0818	11.9171	19.6902	15.2987	19.5634	22.3652	16.4247	19.525	16.9622	19.8712	10.8491	20.9064
C4B	0.0204209	0.0399093	0.020108	0.00587887	0.0123401	0.00627232	0.00608697	0.0186302	0.044416	0.0427934	0	0.0139738	0.0106617	0.00641481	0.0114734	0	0	0.0185097	0	0	0	0	0	0.00597351	0	0.0065881	0.00739029	0	0	0.00632492
AUTS2	0.00681198	0.00665646	0.0201209	0.017635	0.0247046	0.00627232	0.0182592	0.0124293	0.025397	0.0183518	10.347	14.2884	17.017	17.8443	11.4388	18.2529	17.242	17.0276	21.1594	20.4414	0.879917	0.493624	0.578997	0.716754	0.525485	0.731211	0.768518	0.87857	0.604605	0.898055
TCF19	3.88982	4.06063	3.4814	3.77441	3.95328	3.18648	3.43929	3.40579	3.39096	4.02572	7.16818	7.21866	7.77585	8.46793	6.08778	7.24159	8.34493	7.90366	8.4104	8.02204	4.81664	3.73398	4.95963	5.5138	4.00008	4.42082	3.69531	4.61313	3.20091	5.02854
ARIH1	10.3195	9.97735	9.58418	9.74712	9.49313	9.06265	9.05674	9.14103	9.3716	9.49446	15.2651	15.7681	17.0448	16.9645	12.0214	17.106	16.5841	15.4763	17.7234	18.1764	10.3462	8.40437	11.7379	11.7211	8.20324	8.60921	7.34295	8.35219	5.24135	9.42977
PCDH15	0.00682676	0	0.0134297	0	0	0.0125582	0	0	0	0	0	0	0	0.00642873	0	0	0.00677687	0	0	0	0.00787418	0.00696818	0.00682714	0	0	0	0.00740632	0	0	0
KCNC4	0.81794	0.846282	0.852783	0.646579	0.791522	0.803772	0.669466	0.645886	0.698376	0.895092	0.593762	0.811626	1.17389	1.15214	0.689575	1.2305	1.02348	0.965676	1.2997	1.07064	0.848299	0.596346	0.7355	0.982467	0.712927	0.870829	0.98432	0.982627	0.709593	0.816895
VARS2	0.488128	0.45683	0.412951	0.391598	0.436374	0.436797	0.368599	0.420237	0.339656	0.345771	4.9597	5.78859	5.31065	5.52249	4.05147	5.49651	4.82514	4.51792	5.73654	5.10459	2.84682	2.83506	2.88081	2.94809	2.76986	2.9389	2.20778	2.38693	2.28847	2.73851
CCDC168	0.0619418	0.094154	0.0406617	0.0475172	0.10609	0.0570346	0.116848	0.0879049	0.160387	0.0494488	0.0126561	0.0636015	0.102445	0.0842548	0.0290115	0.16071	0.0956497	0.043668	0.0757429	0.0643224	0.063507	0.0913248	0.0275311	0.066388	0.0235985	0.0998432	0.0746669	0.118365	0.0199211	0.0447322
RPAP2	4.63983	5.71782	4.79242	4.49736	5.89873	4.93147	4.98873	5.48905	4.90898	4.69873	3.27071	3.84525	5.49016	6.13906	3.13978	5.97827	5.36446	4.67357	6.79778	5.63309	6.15367	4.58838	6.34053	7.21382	4.28414	5.52595	7.41616	7.08875	4.24418	6.27036
GOLGA8F	0	0	0	0	0.0125008	0.00634035	0	0	0	0	0.00632803	0	0.00539453	0	0	0.00765669	0	0	0	0	0.0159017	0	0.00688625	0.0060383	0	0.00665956	0	0	0.0066437	0.00639352
PEAK1	1.5642	1.70356	1.3706	1.61754	1.76198	1.40221	1.58244	1.69108	1.59939	1.60285	2.97629	4.13203	5.55492	5.23013	2.53287	5.47842	5.00033	4.37835	6.25981	5.3667	1.02529	0.731484	1.13015	1.25686	0.826951	1.04629	0.784954	1.07398	0.578412	0.940515
KLF13	16.2238	16.4328	15.2284	16.9172	16.8115	15.1163	16.2776	16.1851	17.8032	18.8062	13.6232	15.7169	15.6431	16.2258	8.34727	15.5482	15.366	14.7117	20.2326	19.3247	24.3754	19.6565	24.6163	27.849	18.2217	21.9321	19.1271	22.0337	11.1229	22.5476
NTRK2	0.290007	0.337364	0.802295	0.697213	0.350616	1.07448	0.215951	0.888223	1.27442	1.06043	1.08509	0.0212698	0.724868	0.396642	0.0989619	0.168913	0.246761	0.331711	0.531934	0.552114	1.36987	0.133911	0.165727	0.16954	0.0710273	1.81641	0.142331	0.11133	0.846085	0.570598
PSD3	3.32515	3.62753	2.9883	3.40065	3.11536	2.99807	2.86624	2.8633	3.27999	3.79344	15.4631	18.0792	24.6689	23.1949	14.4129	23.7678	23.4422	22.3822	19.0475	20.0573	0.390709	0.105843	0.117528	0.151552	0.142221	0.113659	0.157497	0.170906	0.106718	0.115537
TUBB	117.611	105.57	110.635	117.131	108.574	100.668	99.9971	104.252	88.1925	106.551	410.669	406.374	403.666	395.687	399.661	392.438	390.05	384.828	372.741	380.636	177.286	179.63	184.242	195.581	167.862	170.394	146.765	154.945	124.38	175.802
NAIP	1.95303	2.09116	1.7117	1.46435	1.23084	1.36467	1.00254	1.49745	1.17495	1.61718	0.101833	0.213336	0.260433	0.260874	0.0992586	0.354242	0.206251	0.188324	0.346448	0.280481	0.926634	0.713979	0.865753	1.05066	0.759897	1.0114	1.42758	1.20597	0.481109	0.900263
DNAH14	1.21914	1.34699	1.07086	1.14181	1.47603	1.32028	1.3803	1.34606	1.28494	1.23177	0	0	0.0162801	0.00652613	0.00584259	0	0	0	0	0.00719655	0.0239692	0.0212113	0.0138612	0.00607717	0.0118812	0.0267971	0.022545	0	0.0133729	0
KALRN	0.402045	0.291263	0.382233	0.394831	0.32684	0.248924	0.22918	0.1581	0.394153	0.305048	0.573323	0.889693	1.3522	1.27942	0.479204	1.0868	1.05282	0.986442	1.06801	1.18771	0.015987	0	0.0138612	0.00607717	0.0059406	0.020112	0.00751854	0.00744917	0.0334402	0.0193086
GOLGA8N	4.44371	4.03064	3.22881	3.72731	4.11102	3.8108	3.10351	3.45954	2.92088	3.06322	0	0.0355911	0	0.00652613	0	0	0	0.0125632	0.00693352	0.0359946	6.90863	5.41319	7.1963	7.96369	5.01551	4.5055	3.33932	3.93445	4.29411	5.17517
UNC13B	2.69371	2.58473	2.29012	2.52245	2.09628	2.1479	1.59434	1.84313	1.89616	2.29452	0.0127647	0	0.0108817	0.00654005	0.00585505	0	0.00689422	0.006295	0	0	0.336325	0.226764	0.361033	0.322664	0.267804	0.288719	0.241022	0.328348	0.180857	0.315862
TF	0.0905041	0.142861	0.137103	0.0600822	0.0820641	0.0705135	0.0311044	0.0825681	0.0648954	0.056272	0.0575807	0.0929291	0.196346	0.144231	0.0704314	0.100635	0.0760208	0.0946546	0.146269	0.1229	0.03212	0.0213183	0.0139203	0.0366297	0.023871	0.0269322	0.0679759	0.104765	0.033585	0.103425
PTPRN2	5.72	5.54175	5.71467	5.8023	6.63326	6.27402	6.31897	6.29898	4.68898	4.48639	0.0896377	0.214614	0.218327	0.229631	0.229075	0.294387	0.484133	0.429424	0.62037	0.60773	1.32595	1.13783	1.63039	1.60681	1.30195	1.34763	1.4966	1.77486	1.14275	1.20969
GOLGA8G	0	0.0068153	0	0	0	0	0.00623221	0	0	0	0	0	0	0	0	0	0	0	0.00697787	0	0	0	0	0	0	0	0	0	0	0.00647584
AAK1	18.7806	19.0753	20.1365	19.0349	21.1709	19.1191	22.7043	20.256	21.8098	20.9628	3.9024	5.09167	7.46873	7.76088	5.38176	7.36224	7.36998	6.50784	7.32299	7.24541	8.49082	7.00059	7.98343	7.78431	7.07056	7.65982	11.2824	10.315	7.5068	7.79479
RASAL2	16.4316	17.0895	14.3392	16.1445	14.4358	13.8857	13.3064	15.9425	13.1958	14.1033	0.0450375	0.0143835	0.0219393	0.0263717	0.0177072	0	0.0208499	0.0317294	0.0210134	0.0145465	7.20315	5.78837	7.4776	8.88978	4.62707	5.52514	4.72438	4.71842	3.43148	5.82447
LOC112268323	0	0.0137028	0	0	0	0	0.0125304	0	0	0	0	0.0143987	0.00548714	0.0132053	0	0	0	0.02541	0	0.0145619	0.0161744	0	0.00700447	0.00614196	0	0	0.0304135	0	0	0
DNAJC10	10.5867	9.27627	8.33959	9.85657	10.178	10.3032	9.57899	11.1679	8.03202	8.89087	10.1543	9.67536	11.6718	11.5936	9.31538	11.8966	12.1797	10.9177	11.0828	11.6343	6.89801	6.03993	7.48825	8.27533	5.31879	5.41096	4.74632	4.39355	4.02488	5.7937
SHC3	0.0772244	0.0960417	0.0483897	0.121175	0.152777	0.103428	0.125464	0.0896672	0.0981616	0.0630503	0.141937	0.19463	0.291496	0.251221	0.201234	0.281026	0.30664	0.299078	0.302022	0.298899	0.0161915	0	0.00701925	0.0184688	0.0240717	0.0882657	0.0533148	0.0226383	0.040641	0.0325921
LOC100131257	0.00703363	0.00687305	0.0138517	0.0121403	0.0255004	0.025895	0.0188474	0.0128338	0.0196613	0.0315717	0.0129277	0.0144442	0.0605885	0.0132471	0.0118596	0.0312712	0.0209382	0.025491	0.0281365	0.0511069	0	0.00717934	0.0210935	0.00616787	0.00602927	0.0136049	0.0381382	0.00756035	0	0
LOC105377567	7.07504	6.87908	6.80703	6.14238	7.16284	6.97522	6.30943	6.69252	7.35701	6.73382	0	0	0.0110437	0	0	0.0156749	0	0.00638876	0	0.0146386	3.15368	2.78362	2.54406	2.5583	2.15649	2.30355	2.07182	1.91636	2.28447	2.20499
ARMC9	0.416479	0.400073	0.430949	0.328969	0.47365	0.519979	0.447845	0.489439	0.414543	0.316983	1.05091	1.00749	1.08391	1.09017	0.868868	1.16168	1.12819	1.10051	1.11585	1.01158	0.512947	0.36026	0.416503	0.476637	0.357008	0.51885	0.490127	0.493193	0.245186	0.380146
FSIP2	0	0.00691637	0	0.00610842	0	0	0.0126493	0	0	0	0	0	0.01109	0	0	0	0.00702624	0.00641554	0	0	0	0.0144492	0	0	0.00606727	0.00684534	0	0	0	0
MDN1	17.2428	18.2896	17.8439	17.7555	16.4445	14.9698	14.1854	15.246	13.1068	14.9575	5.32107	8.34668	18.7663	18.0061	5.07862	17.132	13.156	13.1045	18.6408	16.8752	6.31066	3.78332	6.13775	7.65655	3.83945	5.37365	4.73626	5.24104	4.04799	6.73169
TASOR2	6.47577	7.71411	6.13209	6.92315	6.13556	5.21169	5.90063	6.27678	6.20833	6.69497	10.1554	12.9854	18.1704	17.0322	6.44016	16.3021	14.7791	13.2695	17.0523	15.5337	4.94956	3.12759	4.78794	6.04565	3.04002	3.47789	3.31655	3.15634	2.14883	4.34657
KIAA1257	0.0638725	0.0624143	0.118799	0.0612479	0.0643511	0.0718818	0.0570744	0.0841703	0.205079	0.203961	0.104352	0.138455	0.211276	0.120297	0.167529	0.173611	0.140902	0.128655	0.454422	0.368485	0.00818096	0.0144944	0.0283894	0.0435637	0.0304177	0	0.0154058	0.0228851	0.0273894	0.0263581
KMT2D	11.6236	14.5955	15.8347	12.6573	14.1753	12.0054	14.6935	13.763	15.063	13.7848	8.63702	17.3879	39.1148	35.703	12.5984	38.0866	26.4436	25.4082	47.2066	35.1627	17.4414	9.89787	13.8709	16.4894	9.14721	15.8345	18.3718	22.4587	10.2339	20.7797
MAPT	0.00712229	0.0139194	0	0.0122933	0	0.0196646	0.0190835	0.0129955	0	0.00639654	0.55608	0.694409	0.496356	0.56982	0.588158	0.696584	0.657212	0.587185	0.626757	0.502685	0.0821105	0.0944618	0.0355962	0.0436981	0.0793299	0.0963879	0.139017	0.168342	0.0755531	0.0793178
FRMD4A	0.878451	0.942141	0.977508	0.677993	1.01023	0.907499	0.950881	1.01644	1.48459	1.37904	0.0131313	0.0073283	0.00559133	0	0.006017	0.00793602	0.0141845	0.0194205	0	0.0222492	0.181228	0.225984	0.257122	0.319402	0.20815	0.297008	0.302179	0.330098	0.19294	0.278511
FGF13	0.0785645	0.0279166	0.0070277	0.0739664	0.0518094	0.0394583	0.0127681	0.0325797	0.0532613	0.0320721	0.0393817	0.10267	0.0279768	0.0739838	0.0481707	0.0555922	0.02836	0.0323689	0.0714565	0.0519171	0	0	0	0	0.00611794	0.0069025	0	0.00767153	0.0137864	0
GP6	0.00715185	0.0209517	0.0211126	0.0185042	0.0064849	0.0131569	0.0127681	0	0.0266486	0.0128329	0.0262722	0.00734347	0.072789	0.0471124	0.0361526	0.0874184	0.0354741	0.0323909	0.121558	0.00742672	0	0	0.0214424	0.018802	0.0122485	0	0.007759	0.0230468	0.0275827	0.0265441
ARMCX5-GPRASP2	0.128772	0.118841	0.0140845	0.0864362	0.0908156	0.0856339	0.0767108	0.0979	0.0733548	0.1028	0.0920419	0.0587652	0.100882	0.101053	0.072375	0.0715934	0.120729	0.103751	0.0572592	0.0742893	0.0247547	0.0584173	0.0214631	0.0439138	0.0613243	0.0622697	0.0543292	0.0461383	0.0414143	0.0531396
TBCD	5.06502	6.07487	5.88908	5.00095	5.49434	4.96018	5.19076	5.05164	4.98146	5.40984	15.3184	15.8226	18.4447	18.9845	12.6536	19.1711	16.0214	15.0245	19.8332	18.3569	5.6771	4.89976	5.40156	6.78155	5.31682	5.83259	4.99053	5.24438	3.29243	5.68595
GRM7	0	0.00698857	0	0.00617218	0.0064849	0	0	0	0	0.00642308	0.00657246	0	0.00560291	0	0.00602945	0	0	0.00648251	0	0.0148534	0.00824914	0	0	0	0	0	0	0	0	0
RNF39	0	0	0	0	0	0	0	0.00653821	0	0	0	0	0	0.00674877	0	0	0	0.0584222	0	0	0	0.00731508	0	0	0.00614327	0.00693108	0	0	0	0
MICU3	0.0286561	0.0280019	0.0070568	0.0123699	0.0129966	0	0.0128077	0.0130764	0	0.00643635	0.0131721	0.00735865	0.00561448	0.0472243	0	0.00796888	0.00711425	0.0389614	0.00717006	0.0148841	0.0165324	0.00731508	0.00716702	0	0.0245642	0.0138622	0.0155501	0.0462031	0.00691458	0
NEK10	0.014348	0.0140205	0.0353124	0.00618493	0.0260141	0.039625	0.0448631	0.0327173	0.0267431	0.0322076	0.105461	0.132562	0.11238	0.141838	0.0665145	0.167481	0.142399	0.130023	0.157868	0.208545	0.00826618	0.0219629	0	0.00628449	0.0245928	0.0138765	0.00777503	0	0.0138434	0.0066542
KIAA2026	9.24027	10.0388	8.99977	9.13232	10.0634	9.618	10.0261	9.02562	9.15505	9.37469	4.0151	5.11225	6.3229	5.85055	4.79625	6.49346	5.83979	5.55331	6.59618	6.57077	6.71089	5.81425	5.6033	6.33511	4.68607	5.98085	7.05155	7.23326	6.49266	6.12161
LYST	104.667	114.834	98.6613	103.745	93.9677	88.0304	75.6551	90.2438	91.9117	98.8228	0.759515	1.11427	1.75662	1.69868	0.727059	1.98181	1.6908	1.61549	1.91257	1.72393	20.6073	15.1259	23.1065	27.8993	14.2984	17.9184	17.5896	17.1492	12.6128	21.2129
LRGUK	0.100628	0.252851	0.169862	0.136469	0.169453	0.132366	0.244064	0.183609	0.160802	0.148472	0.118898	0.147606	0.197086	0.14891	0.127254	0.215793	0.19265	0.130301	0.330794	0.201528	0.0248717	0.0440197	0.0215645	0.0504241	0.0123245	0.0347575	0.0857774	0.0695339	0.0277397	0.0400428
CHRM3	0.150972	0.119425	0.176974	0.1427	0.0977806	0.152251	0.109208	0.124616	0.134028	0.129131	0	0.00738899	0.00563763	0.0203099	0.00606683	0	0.0142725	0.0390979	0.0143845	0.0373272	0.00830027	0	0	0	0.0061686	0.00695967	0	0	0.00694309	0
LRP6	1.00893	0.887309	0.69543	0.96402	0.940982	0.809559	0.560249	0.854715	0.631466	0.737843	3.31804	3.70728	5.42566	5.02878	2.36951	5.47315	4.37824	3.97811	4.67937	4.40038	0.0332495	0.00736033	0	0.00632337	0	0	0.0156302	0.00775095	0	0
TAPBP	46.0022	46.0971	49.037	46.5433	49.9051	46.2412	58.0876	56.0723	47.2846	52.5544	25.7615	27.8773	34.3388	35.8673	30.8786	34.0663	32.8832	32.3005	35.479	33.2416	23.4219	22.4179	25.1764	26.003	23.8932	25.2011	26.543	28.0944	25.1271	28.8224
GRAMD1B	5.73699	6.22811	6.06225	5.6067	7.51106	6.86124	7.66049	8.31621	5.90075	6.40638	2.5796	2.92678	3.27592	3.15429	2.06152	3.31429	2.90857	2.87217	3.66967	3.55345	0.94293	0.827053	1.04183	1.31322	0.818596	0.958557	1.13806	1.19755	0.579348	1.02774
NCAM2	27.9476	25.9232	25.1102	28.5796	26.1946	25.7868	25.2577	27.7951	24.6885	25.8734	0.399122	0.542564	0.510367	0.43625	0.34784	0.547314	0.438318	0.498636	0.64453	0.744147	1.09372	1.10087	1.18717	1.41549	1.12928	1.10608	1.12297	1.14373	0.600612	1.2232
TRPM1	0.0217302	0.0353902	0.0784565	0.0625119	0.0525433	0.00666689	0.10356	0.052866	0.155295	0.084569	0.0732227	0.0669373	0.0851195	0.0954951	0.0427465	0.104705	0.0575237	0.0853515	0.0942094	0.0902615	0	0	0	0.0126986	0	0	0	0.00778271	0.00698586	0.0067228
NR3C1	11.3671	10.5696	10.1728	12.2985	11.0888	10.093	10.96	12.0624	11.5279	11.4971	2.44345	3.28801	4.25113	4.19579	2.67523	4.24542	4.27197	3.95977	5.313	4.84498	26.6736	24.1665	26.3074	25.8951	21.5808	20.1303	21.4575	20.7922	17.4331	19.306
CCDC171	0.340523	0.346909	0.299634	0.475207	0.335046	0.413614	0.27191	0.337104	0.256638	0.27329	0.858912	1.00431	1.03871	1.00294	0.647463	1.0312	0.80553	0.906261	0.985817	0.985596	0.643473	0.672969	0.753541	0.870413	0.565165	0.651656	0.825327	0.732047	0.629133	0.686168
ZNF91	7.31835	7.89472	7.24187	7.43522	7.66739	7.10552	6.8567	7.63515	8.46313	8.50535	9.97501	10.0217	12.199	13.0873	12.4068	12.432	13.1055	12.6298	13.9333	13.8373	4.24567	4.53374	4.40575	4.70832	3.70188	4.04347	4.98389	5.22608	4.36242	4.0905
AFF3	6.58637	7.52757	7.93538	7.42447	7.27445	6.21152	8.316	8.68237	7.08614	7.65461	0.906587	1.43748	1.61389	1.61207	0.947877	1.68574	1.50495	1.34127	1.19018	1.25793	13.5205	10.4988	14.2689	16.5701	10.073	12.4311	10.9858	11.7733	7.39053	12.8034
MUCL3	0	0	0	0	0	0	0	0	0	0	0	0	0.00568394	0.00683226	0	0	0	0	0	0	0	0	0.00725569	0	0	0	0	0	0.00700012	0
NCKAP1	0.406627	0.333485	0.135849	0.231862	0.118513	0.106975	0.279	0.258355	0.473799	0.45649	5.68536	5.8304	7.4179	6.86519	3.86888	6.79027	5.99717	5.58122	6.56727	6.46201	0.0167539	0.0148262	0	0	0.0622433	0.168541	0	0.0156131	0.245204	0
LOC112267989	0	0.0142082	0	0	0.00659208	0	0	0	0.00677682	0	0.0133622	0.00746485	0.011391	0.00684618	0	0	0.0144339	0	0	0.00754947	0	0	0	0	0.00623193	0	0	0.0312536	0	0
GOLGA8H	0.466758	0.705533	0.459605	0.409115	0.343875	0.543941	0.560451	0.465751	0.509872	0.609144	0	0	0.00571867	0	0	0	0.00724626	0	0.00730311	0.00758016	0.81597	0.625311	0.897101	1.01047	0.487631	0.606592	0.60133	0.627139	0.39405	0.778738
KSR2	0.00729961	0	0.00718775	0	0.00661888	0.00672132	0.0130322	0	0	0	0	0	0.0228599	0	0.00615403	0.00811675	0	0	0	0	0	0	0	0.00640111	0	0	0	0	0	0.00677768
PDK1	1.999	2.08881	1.84624	1.88888	1.68689	1.80704	1.6689	1.89027	1.69336	1.66426	3.92889	4.18752	3.56078	3.48321	2.53407	3.48018	2.80277	2.44675	2.65688	3.09101	4.8891	4.60954	5.57416	6.21208	4.15255	3.73959	3.32429	4.43854	2.71707	4.07116
USH2A	0.0291968	0.0213977	0.0215621	0.0062997	0	0	0	0	0.00680437	0.0196663	0	0	0.0114373	0	0	0	0.00724626	0.0198483	0	0.00758016	0.00841958	0.0149016	0	0.00640111	0.0125145	0.0141194	0.00791931	0.00784625	0.00704289	0
XKR4	0	0.0142659	0	0.0125994	0	0.0134426	0.0130454	0	0.00680437	0	0.778231	0.78707	0.880758	0.852458	0.369277	0.584462	0.405829	0.337471	0.409013	0.485176	0	0	0.0146	0	0.0125145	0	0.0158386	0	0	0.00677768
GRID2	0	0.0142659	0	0.0062997	0.0132378	0	0.0065227	0	0.00680437	0	0.0134165	0	0.0114373	0	0	0	0	0	0.00730311	0	0.00841958	0.00745082	0.00730002	0	0.0125145	0.0211884	0.00791931	0	0.0140858	0.00677768
TRIO	0.379841	0.385445	0.366827	0.340418	0.364289	0.443912	0.287196	0.293221	0.299598	0.432979	4.75271	7.74037	11.8858	11.2536	3.71959	13.0526	10.1662	9.521	14.7917	12.531	2.83935	1.99819	2.65904	3.41414	1.71567	2.43021	2.29818	2.25342	1.26859	2.88928
POGZ	12.1785	13.7792	13.2444	12.3588	12.1962	11.6984	12.8812	12.6846	11.2569	11.5022	13.6238	17.729	21.7162	21.87	12.7078	21.337	20.0863	19.341	24.3615	21.8393	7.82454	5.9468	8.3851	10.1282	5.36388	7.33138	7.9465	8.65893	4.37284	8.84395
UNC13C	0.00731439	0.0142948	0.0072023	0.00631245	0.0198871	0.00673492	0.0195981	0.013346	0.00681814	0.0328291	0	0.02252	0.00573024	0.0275381	0.012333	0	0.0217721	0.0331329	0.0073179	0.00759551	0	0	0.0073148	0	0.156671	0.00707399	0.00793534	0.00786213	0.021161	0.0135828
XYLT1	3.2209	3.72809	3.17877	3.40656	3.89848	3.92504	3.55992	4.02283	2.66726	2.99154	3.22293	4.32423	7.40328	6.84695	4.16283	9.45539	9.65764	9.60962	10.9519	10.7807	13.8787	9.33117	14.9315	17.1847	8.84267	12.1125	8.46125	9.81061	5.91794	12.7595
UBR4	22.9954	25.9737	25.9418	24.1823	23.5689	19.9086	23.4168	24.3101	22.1201	23.1792	16.6292	25.3692	52.4163	44.6445	14.9889	51.4005	39.7837	40.4812	58.7876	53.2589	14.9226	11.061	15.1793	17.7683	10.7879	13.9761	12.673	12.5798	7.57039	16.5284
LOC105377616	0	0	0.00724595	0.0127014	0	0	0.013151	0	0	0	0.00676257	0	0.00576497	0.0207841	0.0124077	0	0.0146099	0.00667002	0.0294422	0.00764154	0	0	0	0.00645294	0	0	0.00798344	0.00790978	0	0.00683256
IKZF2	0.0956457	0.0431363	0.0869356	0.0952432	0.0733838	0.101617	0.0394458	0.0536978	0.0754404	0.105723	3.75254	3.73948	4.65725	5.0508	2.90287	3.96777	4.61587	4.50811	5.39554	5.87527	0.0678896	0.0826076	0.0956511	0.0451623	0.0441474	0.0355778	0.0478918	0.071175	0.0141998	0.0751445
MMP16	0.117935	0.100837	0.079838	0.0954191	0.133671	0.115379	0.0922102	0.141217	0.137417	0.158877	0	0.00757106	0.00577655	0	0.0124326	0.0163978	0.0146392	0	0.00737703	0.0306169	0	0.00752624	0	0	0.0063206	0.021386	0.0159989	0.00792566	0	0
NHSL1	0.776312	0.556298	0.560571	0.618926	0.509501	0.667156	0.647442	0.593572	0.654725	0.737046	1.24339	1.99658	1.91721	1.80325	1.016	1.54557	1.30642	1.56815	2.24129	1.71211	0.980698	0.641461	1.03514	1.27075	0.887278	1.07972	0.994618	1.01723	0.741876	1.27685
PHF3	14.4916	14.7755	13.3585	14.065	14.4421	13.5275	12.44	13.707	11.3559	12.9883	13.0591	18.2389	20.2824	20.6024	9.60289	20.3521	18.8674	16.4695	19.1858	20.2287	9.69778	7.19948	10.1773	11.7992	6.90267	8.33904	6.72876	6.95308	6.2983	8.968
FIGN	0.0888324	0.101272	0.123918	0.0958301	0.100685	0.102244	0.0992223	0.0742895	0.241516	0.159561	0.00680331	0.00760141	0	0.00697141	0.0124818	0.00823177	0	0	0	0	0	0	0	0	0	0	0	0.0238712	0.00714269	0.00687372
ZFHX3	0.984856	0.962371	0.940598	0.824387	1.1683	0.865923	1.01237	1.13494	1.23556	1.23032	2.9738	4.7825	9.3341	9.13488	5.82455	9.7983	11.7613	12.0479	14.6095	14.5025	0.196444	0.128492	0.0814588	0.181817	0.120603	0.508471	0.22494	0.230824	0.207191	0.185638
FTCDNL1	1.32628	1.17292	1.65616	1.18297	1.35712	1.30308	1.27119	1.33842	1.14651	1.09797	0.0408548	0.0532554	0.0812654	0.0837286	0.0812055	0.0741493	0.0809076	0.114171	0.0741294	0.18466	1.88871	1.63358	1.61534	1.70881	1.44811	1.41884	1.6961	1.63267	1.40117	1.58231
MICB	1.32635	1.54949	1.5395	1.0935	1.29672	1.32361	1.26463	1.33848	1.39522	1.65037	5.95149	6.10185	6.50736	6.06365	5.30361	6.31125	5.89184	5.37303	7.21315	6.40955	2.37596	2.07989	2.20082	2.35867	1.91186	2.10687	1.73638	1.77611	1.49417	2.06399
DYNC1H1	33.0879	34.5194	32.8654	33.2497	30.2912	26.3657	24.5271	29.1927	28.377	32.3917	23.6381	34.5984	59.3501	52.408	21.3103	57.0624	45.933	45.4335	64.7989	61.4702	16.9667	14.0842	16.7339	19.677	13.5177	15.4591	11.2555	11.5897	11.2039	16.947
CSMD2	0.0371102	0.0652734	0.0365416	0.0192161	0.0403793	0.0820085	0.0331605	0.0609411	0.0207555	0.0599917	0.0477454	0.0685882	0.0697749	0.0698929	0.0438007	0.0247587	0.036839	0.0538193	0.0222769	0.0847803	0.042804	0.0303031	0.0296898	0.00650478	0.0190867	0.0861372	0.0241565	0	0.0214831	0.0689135
UBAP1L	0.111426	0.174211	0.204807	0.108984	0.121242	0.170997	0.172582	0.155871	0.166186	0.166786	0.0887458	0.0915291	0.372451	0.300797	0.112727	0.396477	0.258093	0.235661	0.431053	0.316269	0.128522	0.0985694	0.12629	0.110739	0.0573088	0.143685	0.201475	0.199617	0.0931727	0.137945
CIITA	0.379324	0.399736	0.35154	0.288851	0.316974	0.308182	0.179445	0.264636	0.214927	0.313952	11.49	15.9996	20.6388	21.4535	9.24268	22.3464	15.4239	14.5889	26.372	20.846	1.71578	1.41967	1.80003	2.37409	1.40902	2.29466	2.0657	2.30248	1.12666	2.3342
FAN1	1.04941	2.15999	1.19455	1.21397	1.49143	1.13074	1.45645	1.28331	1.39447	1.43042	3.09153	3.26314	4.95609	5.20744	2.37179	5.69372	4.52897	4.4389	6.67177	5.24002	1.67398	0.782468	1.44395	2.12764	0.465728	1.19487	1.24346	1.51999	0.732447	1.69997
BIRC6	15.9094	17.162	15.7316	17.1884	15.0944	14.7862	14.0231	17.1373	14.6287	15.5325	15.9211	21.2073	36.8195	31.654	13.1426	32.8547	30.736	30.1979	34.8819	35.4394	9.5446	7.59492	10.5547	12.6187	6.97844	8.71616	9.66433	9.07079	5.80651	9.70961
PPT2-EGFL8	0.00746215	0	0.0220568	0	0.00676626	0	0.0133439	0	0.00695589	0	0.00685763	0.0076621	0.0175487	0.021094	0.0188846	0.016605	0	0.00676378	0.0522918	0.0310145	0	0	0	0	0	0.0072169	0.00809565	0	0	0.0069286
GNAZ	0.239248	0.306844	0.301839	0.21938	0.264391	0.254715	0.320676	0.252374	0.257862	0.329017	0.419119	0.437579	0.685297	0.760382	0.315158	0.739896	0.816404	0.691231	0.860209	0.791912	0.0776123	0.0381568	0.0448614	0.0983434	0.0192267	0.0433846	0.0892232	0.0482182	0.0288542	0.0485934
ATP8A2	0.00747693	0.00730623	0.0294567	0.00645273	0.0135627	0	0	0	0	0	0.00687121	0.00767727	0.017577	0.0211281	0.00630352	0.00831392	0	0	0.00748052	0.0232986	0.0172525	0.0305348	0.0149584	0.0196746	0.00640927	0.0289319	0.0324547	0.0241164	0	0.0347201
CCDC85C	3.38246	3.79517	3.10219	2.9385	4.42411	4.10671	4.25283	3.7754	3.06229	3.64937	6.28564	6.75408	7.9438	7.75874	5.92405	9.52756	8.69891	8.47869	8.39281	7.77869	2.49449	2.44426	2.4397	2.61832	2.36704	3.22063	2.78468	2.93595	2.296	2.92521
TTC7B	2.39624	2.36348	2.16043	2.0163	2.2203	2.07539	2.54268	2.43206	2.44307	2.47487	3.56467	4.00591	3.71932	3.88545	2.60729	3.59705	3.52348	3.10185	3.4837	3.58475	0.699609	0.733762	0.943571	0.886481	0.686829	0.702487	0.763652	0.820998	0.534641	0.903867
NAV3	3.00309	3.16138	3.28891	2.98597	4.94356	5.28211	6.33726	7.46089	4.4957	4.15659	1.14934	1.51486	1.5841	1.27648	0.625056	1.40732	1.48685	1.43908	2.09792	2.33305	1.58076	1.35301	2.08206	2.4627	1.52787	1.89763	1.86057	2.1815	1.10552	2.19036
CHSY3	0.277374	0.300343	0.310032	0.239379	0.251507	0.165665	0.20766	0.27357	0.412291	0.397229	0.220457	0.130857	0.223174	0.169428	0.113762	0.233402	0.126511	0.129105	0.217506	0.155694	0.00864114	0.0076469	0.014994	0.00656956	0	0.00724548	0.016266	0.0161159	0	0.00695604
ADGRV1	0	0	0	0.00647824	0.00680646	0.0069118	0.00670755	0.0205313	0.0209778	0	0	0	0.00588074	0.0211925	0.00632843	0	0	0.0203985	0.0225155	0.0155797	0	0.00766198	0	0	0	0	0	0	0	0
ASPH	6.84975	6.86217	5.36181	6.06703	6.98054	7.18539	5.22812	5.91337	5.20884	6.27318	2.98177	3.40096	3.88346	4.13758	2.55179	4.10057	3.13144	2.96819	3.37392	3.11194	4.75601	3.53416	4.94231	5.73001	3.18691	3.38495	3.53637	3.82667	2.57977	4.06565
KCNJ6	0	0.00734955	0.0370061	0	0.00681986	0.0207629	0.00672076	0	0	0	0.00691195	0	0.0353312	0	0	0	0.00746629	0.00681735	0.0225601	0	0	0	0.00752168	0	0.0128863	0	0.0163091	0	0	0
WNK2	0.571394	0.86691	0.821747	0.570985	1.05667	0.809958	0.900232	0.905399	0.756892	0.654966	0.00691195	0	0.01178	0	0.0126768	0	0.0149267	0	0.00752487	0	0.00867523	0.00767706	0.00752168	0.00659548	0	0.00727407	0.00815978	0	0.00725674	0.0209424
WDR27	2.95726	4.68389	4.1938	3.43537	3.61625	2.97934	3.36871	3.34326	4.70661	3.96023	0.719186	0.927176	1.2085	1.47391	0.653423	1.29692	1.03084	0.784369	1.80683	1.21899	1.14568	0.821838	1.33197	1.48469	0.703087	1.49189	2.33481	2.4265	0.987387	1.52313
LOC107984459	0.120404	0.132362	0.163018	0.0779329	0.15694	0.0970068	0.174832	0.0961151	0.133279	0.12841	0.103734	0.0927223	0.194549	0.155902	0.145918	0.158985	0.179286	0.231912	0.233394	0.28132	0.347192	0.184347	0.2935	0.257359	0.19352	0.298394	0.424532	0.404438	0.232338	0.279487
ITSN1	1.56612	1.94239	1.94249	1.63101	2.12329	2.20468	2.78542	2.63091	2.0003	1.9678	3.11376	3.88106	5.22627	5.36038	2.7486	5.42526	4.92564	4.17676	4.94922	4.77731	1.05085	0.561036	0.971353	1.05643	0.651883	0.961222	1.19262	1.25446	0.661082	1.11158
LOC105378726	0	0.00736399	0.00742055	0	0.00683326	0	0.00673396	0	0	0	0	0	0.00590389	0	0.00635335	0	0.0449289	0	0	0	0.00869227	0	0.00753646	0	0.00645993	0	0.00817581	0.00810037	0	0.0140079
CNNM2	1.07169	1.12097	1.10729	0.976998	1.10862	0.931197	0.789034	0.743618	1.03416	0.915042	2.41363	2.72002	3.41747	3.35455	2.07424	3.41554	3.22155	2.79789	3.27703	3.15056	1.26224	1.07849	1.42649	1.57512	0.925131	1.30654	1.00711	1.13572	0.669917	1.32442
LOC101928096	0.0453245	0.191922	0.126451	0.0912704	0.18494	0.215624	0.148502	0.130942	0.190123	0.149255	0.00693911	0	0.0828524	0.00711056	0.04458	0.0335989	0.0449933	0.0136942	0.0453463	0.0470665	0.104557	0.0925269	0.135981	0.0794912	0.064754	0.146116	0.245862	0.243593	0.240517	0.140279
SYNPO2	3.44133	3.05974	3.48541	3.81196	3.12726	3.08513	2.75742	2.93257	2.61563	2.43177	0.097309	0.100958	0.118506	0.142448	0.0956458	0.12615	0.150162	0.157677	0.189175	0.196351	0.0348952	0.0154401	0.037819	0.033162	0.0453836	0.0292592	0.0328219	0.00813214	0.0218921	0.00702464
NRG1	0.0152108	0.0445907	0.0449332	0.0262545	0.0689616	0.0280116	0.0611635	0.0346925	0.212683	0.191252	0	0	0.00596177	0.0214859	0.0128237	0.0084618	0.0075543	0.0137873	0	0.0157954	0.00877749	0.00776756	0.00761034	0	0.00652326	0.00735981	0	0	0.0220137	0.0070658
ZNF26	2.48761	3.29312	2.17982	2.61299	2.51775	2.71782	2.89582	2.56791	2.31884	2.71921	2.63564	2.72611	3.56394	3.56758	2.38582	3.23132	3.06602	2.77195	3.17379	3.0572	2.87805	2.17419	2.66273	3.09534	1.74113	2.22192	3.28477	3.29535	1.82761	2.33093
MAPK10	0.00760992	0.0148789	0.0224897	0.0197111	0.0138065	0	0.0340147	0.0208369	0.0141934	0	0.111944	0.164162	0.202789	0.150556	0.0770213	0.118517	0.166267	0.110412	0.129487	0.0790585	0	0	0.00761034	0	0.00652326	0.0147261	0.0165191	0.0163667	0	0.0070658
MTSS1	0.380682	0.461268	0.374848	0.381101	0.255434	0.273408	0.319755	0.319517	0.794874	0.601727	0.426807	0.484693	0.685938	0.580748	0.340195	0.49949	0.612197	0.503779	0.723642	0.82225	0.0526907	0.0155427	0.0837547	0.0667648	0.0326323	0.0220902	0.04956	0.0572865	0.0367294	0.0282771
PDE4D	2.78113	2.31557	2.49842	2.64347	2.80504	2.49064	2.83917	2.58592	2.97598	2.51142	1.19038	1.15791	1.16998	1.28437	0.680916	1.20309	1.48251	1.54704	1.60849	1.74072	0.632777	0.396646	0.472437	0.808479	0.620492	0.560052	0.446385	0.409506	0.382281	0.431558
AHNAK	60.1319	64.9022	54.4832	57.8138	53.4256	46.7797	41.2914	43.4924	45.6672	49.7408	1.15549	1.90918	4.364	4.11185	2.48624	7.50739	7.2696	8.27474	5.73322	5.11983	35.8611	23.3112	37.8827	45.8074	22.2159	32.8032	25.3887	25.5967	15.9398	33.7357
TMEM232	0.0685828	0.0372317	0.0600283	0.0460353	0.0621871	0.0841993	0.0544742	0.0764731	0.0852398	0.0889694	0.0630268	0.046947	0.143278	0.0861121	0.134912	0.0932068	0.113469	0.1934	0.144855	0.134524	0.0351579	0.0700035	0.0381037	0.040094	0.0326609	0.0736986	0.0413362	0.0327638	0.0294092	0.0353773
ARL17A	0.259304	0.245932	0.337938	0.190875	0.248954	0.330053	0.333929	0.271356	0.334131	0.287677	0.448561	0.704786	0.979874	0.904924	0.610822	1.02612	0.757086	0.732761	1.22084	0.791972	0.193528	0.163476	0.20593	0.247451	0.0849884	0.213902	0.446799	0.426282	0.154526	0.212439
STOX2	0.907894	0.924442	0.878956	0.842788	0.823227	0.857043	0.824899	0.814363	1.79927	1.40465	0.0280451	0.0313351	0.041839	0.0646608	0.0321602	0.135735	0.037868	0.041492	0.236623	0.166374	0.659994	0.490606	0.488306	0.682408	0.555894	0.619803	0.662164	0.72166	0.412218	0.524205
MSH5	0.0152682	0.0447587	0.0225513	0.0197651	0.0346109	0.0281171	0.0341079	0.0208941	0.0498131	0.0274247	0.0140313	0.0313545	0.0179421	0.00719405	0.0193081	0.0339546	0.0227349	0.0138392	0.0152755	0.015855	0.0352214	0.0155844	0.030538	0.00669914	0.0130879	0.0295327	0.049693	0.0492346	0.0294624	0.0425294
ANK3	0.534524	0.537244	0.278205	0.408584	0.339274	0.217964	0.218347	0.397089	0.348782	0.411477	0.0280698	0.00784417	0.023929	0.0215726	0.038626	0.00849466	0.0379013	0.0830569	0.0152795	0.0158591	0.0616535	0.0545596	0.0610919	0.120531	0.058911	0.081236	0.0828432	0.073871	0.0663075	0.0779908
USP8	12.4092	12.6632	11.9634	12.9106	12.8238	12.1645	12.4191	12.8678	12.571	12.3244	6.97571	7.69993	9.21912	9.84477	7.58398	9.81595	10.2415	9.24748	10.9024	10.7768	10.5961	9.47049	11.2109	11.7657	8.52291	9.39432	11.0436	11.467	9.18775	9.43029
FREM1	0	0.00746506	0	0	0	0.00703425	0	0	0	0.00686101	0.0280844	0.00784417	0.00598492	0.0359728	0.012882	0.0509716	0.0303368	0.0069245	0.0305748	0.0476019	0	0.00779772	0.0076399	0.00669914	0.0130981	0	0	0	0.0073708	0.00709324
HMBOX1	14.6462	16.5736	16.384	14.0819	16.0393	15.0879	15.546	16.1658	14.3599	15.797	5.45151	7.84593	13.8999	13.5469	7.45644	13.5928	11.3286	11.3582	14.0935	13.7288	9.01688	6.55563	8.50005	9.57715	6.05077	8.16834	10.1524	10.8496	6.7513	9.04467
XIST	0.0383209	0.0449352	0.083014	0.00661851	0.0138988	0.035285	0.0616362	0.0279686	0.0142884	0.0619488	0.112693	0.0550868	0.04203	0.0721732	0.0387683	0.0170442	0.045649	0.0208407	0.0306714	0.06367	0.0353603	0.0704065	0.0229939	0.0604873	0.0525583	0.0667106	0.0914631	0.0576669	0.133103	0.0213486
SNHG14	2.79989	3.17823	2.72678	2.74075	3.10915	2.57102	2.70068	2.75033	2.70289	2.43881	2.68586	3.90674	5.58891	5.18661	3.046	5.59545	4.3481	4.59595	6.51576	5.49638	5.27334	3.33552	4.83297	6.24914	3.4193	4.97062	3.229	3.14149	2.40538	4.96436
ZNF536	0.936633	0.907747	1.13395	1.05348	0.793596	1.61176	1.22798	0.91754	1.28101	1.53759	0.790201	0.425684	1.22697	0.556687	0.226536	0.426837	0.556349	2.2477	0.514627	0.741432	0.637577	0.462345	0.499054	0.599178	0.473835	1.70032	0.533062	0.544648	0.466661	0.413446
FAM30A	0	0	0	0	0	0.00707507	0	0	0	0	0	0	0	0	0	0	0	0	0	0	0.0354633	0.0392287	0.0461216	0.0404423	0.0395335	0.0371695	0.191798	0.256126	0.118659	0.128465
L3MBTL4	0.0153898	0.00752282	0	0.0265634	0.00698064	0.00708868	0	0.0140403	0.0143457	0.0207325	0.530365	0.655791	0.626949	0.688395	0.421674	0.693061	0.763868	0.620753	0.954627	0.918926	0.00887976	0.0157086	0	0.0134955	0.0131922	0.014884	0.0166963	0.00827509	0	0.00714812
SORBS2	0.0539347	0.0301161	0.0531082	0.0598456	0.034932	0.0425672	0.0068792	0.0421759	0.0215466	0.0622784	3.66783	4.48576	2.95171	3.00386	1.96172	2.68162	1.87392	1.76691	2.32801	2.41632	0.0444354	0.0314582	0.0154107	0.0202696	0.0132094	0.0149034	0	0.00827509	0.00742782	0.00714812
RBFOX2	14.7719	13.8172	12.201	15.8607	13.4782	15.8579	12.3459	12.9705	12.9868	12.9552	21.5277	20.4689	16.4504	16.1529	19.5867	17.0339	18.8711	14.94	14.6634	15.1956	24.3887	27.3951	25.2146	22.9882	24.6646	17.3047	26.3254	19.2989	25.6276	17.1357
VWA7	0.115659	0.180829	0.0987014	0.139742	0.146822	0.120695	0.165358	0.133655	0.165311	0.0553989	0.0212578	0.0237516	0.108731	0.108915	0.026002	0.102885	0.0995048	0.0698895	0.115714	0.112097	0.0177871	0.0314812	0.0231331	0.0473304	0.0330477	0.0298287	0.050191	0.0580158	0.0148787	0.057274
BTBD7	12.177	13.0866	11.6779	12.5801	11.954	11.1696	10.6458	11.2223	10.0664	11.4715	13.7872	14.403	17.1934	17.0147	10.9056	16.5099	15.0236	14.0686	16.3497	16.8252	10.9291	9.48986	11.0474	11.6625	8.09575	8.58741	8.57484	7.88829	6.78187	9.2219
DGKH	4.88018	5.22438	4.63706	4.92929	4.57305	4.04277	4.16635	4.81382	5.26622	4.78768	3.62072	4.4923	8.20657	7.17155	3.75397	7.0769	7.24363	7.38885	7.61922	8.1907	1.30864	0.816993	1.39109	1.36971	0.806022	1.09728	1.01169	1.19447	0.952207	1.14724
OPCML	0.00777246	0	0.0306173	0.00670778	0.00704763	0	0	0	0	0.0139626	0.0285749	0.0798173	0.109618	0.0732022	0	0.0950799	0.061733	0.0140918	0.0933261	0.0484332	0.00896497	0	0.0077729	0	0.0066626	0	0.0084323	0	0	0
FBXL17	3.49101	3.16819	3.06237	3.50935	2.99625	3.22876	2.74429	2.89407	3.01499	3.12131	4.19424	4.26314	4.78156	4.70057	3.88049	4.52157	4.58465	3.84084	4.34835	4.35184	5.35389	4.25377	5.66058	5.3999	4.16553	4.21846	3.96452	4.15359	2.95564	3.87669
ESR1	0	0	0	0	0	0	0.0139229	0.0071044	0.0217862	0.00699372	0.200467	0.311977	0.329582	0.293457	0.190472	0.398487	0.278414	0.2754	0.537813	0.396414	0.0179719	0.00794855	0.00778767	0.0273269	0	0.0075313	0.0591643	0.00837039	0	0.0144672
LOC100507103	0.0389739	0.0304673	0.023026	0.0403622	0.0282715	0.0215317	0.0278606	0.0142226	0.0871913	0.0420029	0.0286532	0.0320145	0.0915987	0.117445	0.0920006	0.0866735	0.0773781	0.113044	0.21056	0.169981	0.107889	0.103431	0.155904	0.1162	0.19377	0.0980017	0.219869	0.234597	0.157933	0.202648
LRRC37A4P	0.904241	1.40918	1.25114	0.935107	1.06024	1.12689	1.10055	1.05252	1.01002	1.12714	0.494294	1.01651	1.86261	2.43711	0.808334	2.44432	1.33097	1.21529	3.73568	2.43653	0.899118	0.389876	0.756175	1.06637	0.507837	1.063	1.17552	1.25684	0.962691	0.8613
FUT9	0	0	0.007697	0	0	0	0.00698483	0	0	0.00702026	0	0	0	0	0	0	0	0	0.00782054	0	0	0	0	0	0	0	0	0	0	0
HUWE1	45.3573	45.6679	47.8992	44.413	42.6959	36.9858	37.3476	40.716	38.0265	41.0025	42.8769	59.4876	100.034	90.3417	41.5911	95.3256	79.0807	80.7987	99.6773	97.9561	36.1565	27.5065	35.1842	42.1217	25.0392	33.7534	27.6991	27.4435	18.5243	37.8774
ANKS1B	0.0156622	0.0306093	0	0.0202752	0.0213025	0.0288429	0.0279906	0.0428666	0	0.0210994	0.0863605	0.0884505	0.0858909	0.0294981	0.0462149	0.0609544	0.0544172	0.0638839	0.101853	0.0894531	0.0180653	0.0399667	0.00783201	0.0206016	0.0134258	0.0227212	0.00849643	0.0168351	0.0377785	0.0072716
RYR3	0.0313894	0.0153363	0.0309083	0.033862	0.00711463	0.0144512	0.0420727	0.0357962	0.0731493	0.0140953	0.0072107	0	0.0122955	0.0147795	0.0132315	0.00872469	0.0155799	0.0426774	0.0235533	0.0325958	0	0	0.00784678	0.0206442	0.0269071	0.0303577	0.0340542	0	0.00757039	0.00728532
AGO2	16.1821	15.5672	16.6296	17.4195	17.1209	16.1646	18.2676	17.448	15.6109	15.1111	23.1289	26.8413	40.682	37.2392	24.354	39.9837	34.5738	34.6204	34.476	36.0773	16.3476	12.9367	15.4688	16.7159	11.8061	13.6996	11.7919	11.9193	9.10125	13.4293
LILRB4	17.9388	16.8848	16.7517	16.2132	15.369	14.3056	13.2656	13.021	12.309	14.2495	0.0144294	0.0322441	0.0123008	0.0147859	0.0330931	0.0174591	0.007789	0.0213478	0.0942533	0.0896764	25.5356	24.8493	25.4926	27.3653	22.8539	24.6837	17.2643	18.8602	18.2093	25.243
SLC44A4	0.0549927	0.030707	0.0232071	0.0338998	0.0213704	0.00723834	0.0210599	0.0430033	0.0512617	0.0776112	0.0144393	0	0	0.00740278	0.00662742	0.00874112	0.00780367	0	0	0	0.00906724	0.00802396	0	0.00689351	0	0.00760276	0	0	0	0
IKZF1	24.1439	22.6859	23.3712	24.5492	23.1617	22.0212	22.3191	25.3703	19.097	21.9662	54.1184	60.7496	64.8896	63.5503	48.1819	66.6619	67.4055	62.0816	71.8213	74.701	34.579	28.2002	37.1066	39.8476	25.3412	29.8915	23.3695	26.0111	19.1897	30.9027
LOC100287290	0.0786614	0.0768656	0.0542192	0.0475204	0.0713258	0.0724297	0.0562315	0.0645875	0.0366623	0.0635813	0.108433	0.145384	0.326612	0.26667	0.132633	0.166187	0.140556	0.171119	0.228227	0.179706	0.00906724	0.0321164	0.0314663	0.0275916	0.0202287	0.0456457	0.0853394	0.0760968	0.00758465	0.0730371
PAK3	0.00789067	0.0385353	0.00776975	0.0340337	0	0	0.00705085	0.00719877	0.00735533	0.0212503	0	0	0	0.00743061	0	0	0.015659	0	0	0	0.0363889	0.00805413	0.0473254	0.0484142	0.0540871	0.0381395	0	0.0254333	0.030439	0.0146464
ATAD2B	3.10445	3.72056	2.99465	3.4291	2.73615	2.85123	3.00697	3.3367	3.42399	3.27053	4.42099	5.66149	7.33959	7.33465	3.8626	7.20258	7.07315	5.78533	6.98638	7.12017	3.36209	2.52372	3.863	4.66882	2.26841	2.85726	3.27373	3.30296	2.01971	3.35189
PEX26	9.99803	10.5807	10.1016	9.26966	9.99014	9.44612	10.6289	10.3039	9.31235	10.768	7.15435	7.6122	9.38063	10.8664	7.98253	10.1154	8.37149	7.78715	10.2163	9.07733	9.91844	7.9463	10.2515	11.2209	7.6964	10.6631	9.49204	11.4264	7.80863	11.3453
TNRC6B	9.76935	9.2451	11.0984	9.95911	9.53199	9.22101	9.16041	10.0881	10.3001	10.946	7.961	10.3639	15.629	15.519	12.8274	16.2417	13.8408	14.4647	17.0967	16.8178	13.438	11.319	12.078	12.4621	10.2443	13.1634	13.3427	13.7973	10.9891	13.3421
UVSSA	1.26525	1.56864	1.32373	1.2489	1.19028	1.04851	1.10232	1.21202	1.09095	1.19314	1.00287	1.18548	2.00103	2.04041	0.926683	2.00481	1.64065	1.69158	2.47633	1.99545	1.53234	1.06545	1.32859	1.69894	0.867664	1.21602	1.47561	1.445	0.76297	1.57862
CCDC141	0.00790545	0.0231955	0	0.00682255	0	0.00727916	0.0141407	0.0433119	0.022127	0.00709989	0	0.00811727	0	0.0223535	0	0	0.00784767	0.00716559	0.0158325	0	0	0.0161528	0	0.0138771	0.0067766	0.0229573	0	0.01701	0	0.0073402
NKD1	1.58589	1.77439	1.53036	1.71082	1.55304	1.59898	1.6155	1.81577	1.96613	1.92991	0.0218612	0.0162839	0.0248484	0.0149343	0.0133701	0.0352684	0.015743	0.0359367	0.0475996	0.041171	0.795707	0.647497	0.904009	1.06388	0.557368	0.851242	0.963494	1.01427	0.596745	0.964487
USP15	12.2933	11.8807	10.3455	11.8224	11.3773	11.3194	11.9074	12.1572	13.0656	12.7594	6.36389	6.50703	8.87179	8.63004	5.89168	8.53897	8.84512	8.43625	9.97122	8.62595	10.5063	8.95701	10.8009	12.1729	8.44118	8.90157	6.94415	7.52882	6.27526	9.60776
LILRA2	6.8632	6.90833	6.49209	6.10817	7.43323	6.90462	7.53816	8.58767	6.89368	6.99853	11.5194	13.1154	15.4769	15.836	10.1793	17.3034	13.6892	13.4138	14.8138	13.6023	8.38349	7.54051	8.6907	9.564	7.78295	7.53648	6.82537	8.06877	4.3839	7.10266
MPIG6B	0	0	0	0	0	0	0	0	0	0	0.00730575	0.0652615	0.0311207	0.037408	0.0602817	0.0795075	0.0788674	0.0576101	0.103332	0.057751	0	0	0	0	0	0	0.00862468	0	0	0
AHNAK2	0.580283	0.551499	0.618354	0.521375	0.677531	0.475757	0.554037	0.558408	0.948451	0.706768	0.350645	0.799883	0.884301	0.905759	0.482513	1.07835	0.978482	1.29692	1.3838	1.38677	0.0275061	0.0486825	0.0158991	0.0348532	0.020442	0.0615026	0.0431195	0.0683548	0.0536866	0.0442843
RUNX1T1	0.0159325	0.0311374	0.0392207	0.0343749	0.0288933	0.0293404	0.0142368	0.0145354	0.126238	0.0858536	0.0146418	0.00817796	0	0	0	0	0	0.00721916	0.00796838	0	0.018377	0	0.0159334	0.00698421	0.00682726	0.0154089	0.0172851	0.00856098	0.0153722	0.00739508
DSEL	0.015947	0	0.00785706	0.0137626	0.00723521	0.0220255	0.0142497	0	0.0371629	0.00716624	1.17241	1.12983	1.43048	1.23142	0.907495	1.21466	0.957746	1.17082	1.17267	1.21716	0.00920359	0.00814463	0	0.00699717	0.00683993	0	0	0.00857687	0	0.0074088
TTC21B	1.72638	1.5542	1.43234	1.62096	1.65235	1.63377	1.3141	1.44375	1.25909	1.38537	4.31153	4.98965	5.99225	5.96099	3.39604	6.44323	5.6094	5.04941	6.41306	5.42799	2.42454	1.89267	2.45384	3.06281	1.9663	1.86289	1.50876	1.64948	1.15671	2.13726
NBPF20	0.136152	0.164348	0.165611	0.0967665	0.152504	0.117992	0.100192	0.1096	0.111984	0.15105	0.0368008	0.0411178	0.225878	0.098046	0.0742727	0.187016	0.127207	0.12341	0.144231	0.124752	0.036951	0.0735739	0.13616	0.126417	0.0549226	0.131678	0.104267	0.0774785	0.0231819	0.111545
AOPEP	0.649007	0.892564	0.67851	0.774467	0.726523	0.671368	0.63005	0.752915	0.739415	0.647638	0.6627	0.798031	1.00434	1.08652	0.729539	1.27404	1.1215	1.00223	1.3307	1.01509	0.563748	0.376207	0.568915	0.625332	0.398362	0.464946	0.478096	0.637322	0.463839	0.476131
LAIR1	27.976	29.0522	24.7381	24.8146	30.4317	26.9624	24.5545	24.3312	22.0292	25.4923	9.20567	10.4831	12.0854	12.7913	10.9584	14.0435	12.8715	11.484	13.7822	12.6407	46.2349	36.3999	45.0478	51.0958	36.0164	42.0535	35.4979	38.5212	28.755	43.1638
LCORL	3.8719	3.79917	3.27581	3.96416	3.80157	3.84564	3.00136	3.73716	4.22195	4.1685	5.01688	4.42012	5.6396	5.28427	4.66998	4.95603	5.64206	5.26066	5.42165	5.80214	2.74615	2.38108	3.36706	3.4164	2.38447	2.24058	1.76547	2.24895	1.97228	2.62
TANC2	1.7404	1.81038	1.59527	1.59198	1.88353	1.83884	1.96366	2.09998	1.42047	1.4334	1.92371	2.48702	3.91446	3.99535	1.37936	3.30861	3.20058	3.14049	4.39721	4.04766	0.888077	0.564862	1.17905	1.23782	0.639377	0.736884	0.696092	0.879329	0.332743	0.968086
UTRN	10.467	10.714	9.17723	9.6216	9.62909	8.39706	8.60762	9.39553	9.1139	8.98264	6.77389	11.2993	18.103	18.1802	6.32243	19.2641	19.2842	18.4732	27.5643	25.7948	4.08908	2.79172	4.39559	5.42279	2.80516	4.18107	4.14197	3.90547	2.39897	3.99171
SLCO1C1	0	0.0156896	0.0237152	0.0138568	0.00727541	0.00738801	0.0286946	0	0	0.0216301	0.0295109	0.0577026	0.0125788	0.0226801	0.00676445	0.0178536	0.0239083	0.029107	0.00802751	0.0416834	0.0185197	0.0163888	0.0240856	0	0	0.0388214	0.0174193	0	0	0
DICER1	6.66804	6.97898	6.33645	6.99571	6.23561	5.76252	4.78104	5.86346	5.09234	5.30313	10.2549	12.0354	16.2129	15.5847	7.71443	16.1868	14.6821	13.2895	16.7987	16.4932	5.95829	4.42811	6.25064	7.77759	3.89782	4.38991	3.61706	3.53188	3.04624	5.03507
VSTM2A	0	0.00785492	0.00791526	0.0208044	0.00728881	0.0147979	0	0	0	0.00721933	0.00738723	0.00825382	0.00629748	0.00756976	0	0.00893829	0.00797969	0.0291339	0.00804229	0.00834738	0.00927176	0.00820496	0	0	0.00689059	0.00777425	0.0174355	0	0.00775573	0.00746368
INPP4A	4.80629	5.47409	4.70099	4.7167	4.78806	4.53653	4.73284	5.20609	4.5851	4.95174	3.33855	4.09331	5.56617	5.4343	2.66294	5.38007	4.34033	4.46575	4.49499	4.39009	4.23658	2.73186	4.46094	5.22256	2.7145	3.66114	2.67692	3.04962	1.78356	3.72384
NBEAL1	3.57776	3.55107	3.44376	3.60113	2.99625	3.27211	2.96708	3.2567	3.25259	3.25651	3.06626	3.59932	3.80437	3.54329	3.01627	3.77265	3.79903	3.03887	3.20946	3.4147	4.66455	5.05517	4.70361	4.22312	4.61065	4.36992	5.36431	5.02963	5.14299	4.4641
HMCN1	0.0562915	0.0942967	0.110858	0.173502	0.145834	0.185114	0.222759	0.183413	0.314835	0.231111	0.0665117	0	0.00629748	0.0151456	0.0203388	0.0268255	0.0239486	0.00728613	0.032182	0.0417536	0	0	0	0	0	0.00777425	0	0	0	0
ZNF451	15.63	16.2322	14.6697	16.1271	15.5073	15.4658	13.4561	16.0062	16.0318	15.7423	10.8893	11.6876	13.3604	12.8704	9.16904	12.9878	13.0802	11.1996	13.8589	13.6746	8.22075	7.03676	9.33993	9.72764	6.44049	6.48066	7.77594	7.67825	5.51057	7.43176
HOXB3	0.176984	0.267276	0.229722	0.145798	0.175068	0.348148	0.273163	0.278894	0.202471	0.245649	0.0517511	0.0165205	0.0126048	0.0227271	0	0.00893829	0.0239578	0.0218755	0.00804229	0.0334156	0.501066	0.18065	0.514891	0.571415	0.199983	0.529062	0.584754	0.631242	0.310472	0.478049
CCHCR1	1.58533	1.66709	1.71951	1.78487	1.91178	1.6598	2.25793	2.18049	1.74032	1.56833	3.26878	3.32171	4.55182	4.58478	2.88338	4.08038	3.57886	3.5304	5.26549	4.30367	1.07672	1.01854	1.11864	1.27728	1.06923	1.33087	1.31831	1.58295	1.07148	1.34495
ZNF483	0	0.0157306	0	0	0	0	0.0071961	0.00734706	0.015006	0	0.014794	0.00826899	0.00630906	0.00758367	0.00678936	0	0	0.00729952	0	0	0	0	0.00805367	0.021175	0.00690326	0	0.00873689	0.0173037	0.00776999	0
POU5F1	0	0.00786936	0.00792981	0	0	0	0.0143856	0	0	0.0144586	0	0.00826899	0.00630906	0.00758367	0	0.00895472	0	0	0.00805708	0	0	0.00822004	0.0160999	0	0	0	0	0	0	0
PLEC	23.579	26.583	23.1383	21.0721	31.1462	25.4865	32.1908	29.5883	28.6249	30.0679	2.90941	5.46748	10.4384	10.6432	4.05449	12.0209	7.85287	7.79828	15.4018	11.6194	32.9668	23.977	28.8893	35.9423	22.3044	33.1348	31.0517	38.5409	23.1694	39.1188
SNX29	1.87738	1.75579	1.92795	1.74538	1.85573	1.69156	1.89357	1.9921	1.64486	1.82357	4.17625	5.04673	6.123	5.83491	3.1655	6.74644	6.19888	6.17864	6.57803	6.29207	1.97026	1.33235	2.10311	2.03491	1.38138	1.73776	1.95809	1.95735	1.0806	1.88529
ZNF445	5.42325	6.30735	5.47503	5.07677	5.89662	4.82295	5.77493	6.2122	4.67222	5.73185	3.80643	4.85698	6.37619	6.8524	4.10338	6.51421	5.79958	4.97413	7.86869	7.07935	5.73482	3.54508	5.56055	6.70605	3.73012	5.6191	6.19838	7.44912	3.18771	5.9483
LRRK1	3.61032	4.48862	3.92796	3.74867	3.70477	3.50239	3.98218	4.29363	3.41797	3.48851	2.20696	3.3347	4.79818	4.85689	1.65095	5.42133	4.09593	4.20012	5.46646	4.83699	2.60266	1.59579	2.74819	3.76661	1.70628	2.36155	2.45676	2.88453	1.50842	2.83589
KHDRBS2	0.217598	0.204755	0.2222	0.257344	0.204614	0.140994	0.136827	0.110288	0.330547	0.303995	0	0	0	0	0.00678936	0	0	0	0	0	0.0092888	0.0329046	0.0161193	0.035336	0.0207251	0.0389716	0.0524603	0	0	0.0149659
CPLANE1	2.24888	2.36295	2.26204	2.35126	2.49962	2.56799	2.26883	2.68411	2.11134	2.51923	2.0667	3.01264	4.42034	4.47842	1.8212	4.74134	3.94479	3.39005	5.22572	4.65389	0.734481	0.485422	0.652938	0.73511	0.407662	0.530101	1.03189	0.658474	0.458845	0.583766
GPR179	0.0564298	0.0157547	0.0396893	0.0278285	0.0146193	0.0222682	0.0360171	0.029418	0.0601158	0.0579196	0	0.0331095	0.0252618	0.0455482	0.0135926	0.0179277	0.016005	0.0219208	0.032261	0.0167425	0	0.0246852	0.00806844	0.049484	0.0207308	0.0311857	0.0262373	0.0519904	0.0233336	0.0299399
TRDMT1	0.863087	0.819737	0.849861	0.842319	0.994706	0.742721	0.850512	0.772688	0.894759	0.833094	2.34985	2.50956	2.83103	2.6206	2.29852	2.56519	2.51429	2.57359	2.47752	2.27834	1.35836	1.4326	1.3552	1.56322	1.293	1.17017	1.43517	1.27453	1.08956	1.24326
RIF1	18.9503	19.7174	15.7726	19.9934	18.2012	16.7647	16.8756	18.7183	19.035	17.6359	28.4758	34.8188	44.4369	44.2179	22.0576	42.3409	41.5207	37.9851	42.4121	44.3314	14.2178	11.609	15.0981	16.5327	9.74935	10.4059	11.077	10.7925	9.28999	11.4227
CAMKMT	0.363636	0.536949	0.668385	0.369616	0.659449	0.438996	0.375479	0.412844	0.271172	0.38464	1.26245	1.29438	1.35476	1.32408	1.47152	1.39273	1.25139	1.106	1.36631	1.28388	1.38877	1.20424	1.20411	1.31094	1.35767	1.18791	1.48159	1.49398	0.943388	1.0054
AGAP1	2.18241	2.32215	2.06142	2.14854	2.46262	2.74634	2.00069	2.05741	1.89119	2.22862	1.42621	1.75951	2.08336	1.85726	0.994914	2.02226	1.77329	1.49461	1.70633	1.78785	0.0186463	0.0165009	0.00808322	0.0354404	0.0277151	0.0625388	0.0350768	0.00868805	0.0779873	0.00750484
NCOA2	9.8866	9.81887	8.99481	10.4369	8.94995	8.26224	7.59913	9.53593	9.63029	10.2078	8.63993	10.1432	12.2292	11.3275	6.58351	11.8563	11.636	10.7345	12.7544	13.0032	5.51992	4.6125	5.83689	7.18101	3.7281	4.61274	3.47299	3.72769	2.83125	4.75122
SPRY3	0.460882	0.553074	0.358279	0.516378	0.35925	0.312694	0.45518	0.26556	0.422077	0.348563	0.304656	0.232465	0.323058	0.373097	0.156784	0.278715	0.248823	0.212539	0.404477	0.411425	0.102588	0.0412658	0.0646888	0.0850849	0.0415864	0.0390996	0.0701766	0.0521469	0.0234039	0.0300301
REV3L	9.02489	9.6256	8.10553	8.68976	8.68234	7.19199	8.83824	8.80212	8.94075	8.70134	4.26962	6.64876	12.6821	12.6833	4.54466	13.1312	11.731	10.528	14.8921	13.4819	4.25718	2.87509	4.23344	5.36593	2.85857	3.54611	4.32036	3.45398	2.10073	4.22362
ENOX1	0.0890397	0.0316389	0.0637638	0.0209572	0.0513777	0.0745325	0.057864	0.0147695	0.150907	0.109045	0.0148775	0.00831451	0.0126828	0.0152451	0.00682674	0.00900401	0.00803837	0.0146739	0.0404921	0.0168112	0.0466823	0.0578354	0.0323799	0.0283927	0.0555093	0.0391425	0.0526902	0.0174014	0.0312393	0.0375788
SLC35E3	1.304	1.30589	1.10059	1.30712	1.66711	1.64816	1.80934	1.7069	1.24573	1.29479	9.22963	10.4621	11.1169	11.8068	8.31687	11.1315	10.2111	9.85948	12.6897	12.5824	1.44802	1.1574	1.35268	1.34947	1.18028	1.22981	2.24947	2.22001	1.04715	1.09796
KIAA1109	4.39421	5.08612	3.86385	4.28906	3.96237	3.52353	3.4991	3.42457	4.1112	4.13575	3.01004	4.87823	9.03819	8.07751	2.11886	8.34786	6.9214	5.82012	9.14142	8.39374	2.28172	1.2082	2.15669	2.87223	1.20925	1.83478	1.84709	1.69062	1.06383	2.10776
COL6A6	0.0324332	0.00792711	0	0.0279904	0.0367606	0.0298637	0.0579625	0.0443838	0	0.00728568	0.0149028	0	0.0127044	0	0	0.00902044	0	0	0	0	0	0.033105	0	0.028441	0.0139009	0.0235254	0.0263899	0.0174309	0.0156462	0.0301142
LOC105376707	0.0730187	0.110991	0.103855	0.0560147	0.088279	0.0971157	0.115995	0.140634	0.143692	0.0510052	0.0223678	0.0249918	0.0635603	0.0382007	0.0273596	0.0721713	0.0241617	0.0514772	0.0649366	0.08425	0.0935797	0.0331249	0.0324545	0.0284581	0.0695466	0.0784653	0.220049	0.218019	0.0469671	0.143129
PCNX4	6.28029	6.43821	5.31317	5.96621	6.0257	5.42413	5.43786	5.22622	4.91632	5.45087	8.4112	9.20629	10.2979	10.7356	7.69576	9.92463	10.2859	8.93594	10.1069	9.26852	4.20219	3.07268	4.44676	5.24399	2.71262	3.06048	3.20426	3.27936	2.2625	3.72929
RXRB	7.40978	8.10504	7.2323	7.00414	6.93218	6.47153	5.95395	5.90115	5.40915	6.31944	8.12963	8.24165	8.66613	8.78906	5.57637	8.90706	7.51676	7.31952	8.68813	7.44173	4.33417	3.59525	4.24483	5.57252	3.56196	4.52109	4.27035	4.7282	2.06723	4.26513
DLG5	2.73655	3.07875	2.77457	2.31964	2.81269	2.03374	2.5106	2.82996	2.50547	2.66189	2.55217	3.72704	5.15928	5.45986	1.74571	5.15575	4.07885	3.8053	6.01192	5.45577	0.412113	0.323253	0.406039	0.583906	0.26451	0.50262	0.440485	0.60226	0.195868	0.50516
PLCE1	0.0081271	0.0396747	0	0.0140159	0	0	0.00726211	0.00741446	0.0227081	0	0	0	0.00636694	0.00765325	0	0	0.0080677	0	0.008131	0.00843945	0.00937402	0.00829545	0.0243623	0	0.0139215	0.0157068	0.0176193	0.0087357	0.0313389	0.007546
PLEKHM3	0.919162	1.0492	0.865029	0.912593	0.870323	0.9512	0.719575	0.994403	0.636914	0.8255	2.69855	3.42437	4.14849	3.73804	1.89956	3.68121	3.48828	3.48738	4.02835	3.48853	2.22358	1.76017	2.56241	2.50367	1.61068	1.73857	1.72082	1.68746	0.957468	2.24311
ADGRL3	15.7684	15.0347	14.4451	17.1615	14.1946	13.5302	13.1813	15.2245	14.2056	16.5876	0.949613	1.21139	1.54257	1.655	1.09066	1.65564	1.8577	1.73311	1.5548	1.4955	2.49635	2.22573	3.27916	3.21785	2.19002	2.39218	1.7566	2.34385	1.6093	2.74234
VAC14	6.6075	6.85422	6.85078	5.78667	6.47829	5.98663	7.01675	6.93381	6.47021	7.24235	6.16195	7.15217	8.58067	8.76632	6.50353	8.71344	8.06168	7.46426	10.3638	9.25281	5.19035	4.47687	5.28955	5.5159	4.46422	4.99737	4.97024	5.19552	3.65077	5.93106
NCR1	0	0	0	0	0	0	0	0	0.00758949	0	0	0	0	0	0	0	0	0	0	0	0	0	0.0162782	0.0071397	0	0	0.00883308	0.0174962	0	0
ERCC6L2	5.95263	5.88835	5.01147	5.47457	5.4492	5.37608	4.7588	5.05921	5.16925	4.90726	4.28802	5.77768	7.95524	7.60701	3.32961	7.92287	7.65519	7.38103	8.17963	8.10095	3.38131	2.23588	3.68091	4.92716	2.28955	2.58317	2.668	3.14231	1.85419	3.00924
GVQW3	0.334053	0.557313	0.312888	0.351578	0.33984	0.300086	0.364023	0.304761	0.243035	0.314648	0.52413	0.861692	1.32767	1.64961	0.309103	1.25024	0.897777	0.827131	1.78519	1.25219	0.488681	0.23286	0.374812	0.464409	0.258415	0.378233	0.459645	0.332795	0.22011	0.363123
LOC107986513	0.171327	0.167415	0.289203	0.0985722	0.229326	0.247899	0.225993	0.193519	0.106469	0.388336	0.0374875	0.16754	0.191744	0.238165	0.21322	0.127004	0.13768	0.288401	0.0897857	0.110136	0.385817	0.366407	0.334514	0.214626	0.846207	0.299831	0.398297	0.596317	0.464418	0.363604
ACVR2B	2.51432	2.40108	2.59637	2.184	2.39828	2.30761	2.02059	2.10766	2.10023	2.00884	1.85301	2.23802	2.53896	2.36004	1.54162	2.52347	2.20421	1.96084	2.50736	2.61943	2.09974	1.71649	2.10627	2.23347	1.57448	1.75271	1.8687	1.90411	1.24445	1.94798
SHROOM4	0.506354	0.606521	0.554887	0.472234	0.481349	0.466239	0.379484	0.402346	0.395871	0.410748	0.0300215	0.00839037	0	0	0.00688902	0	0	0.00740667	0.00817535	0	0	0	0	0	0	0.00790286	0	0	0	0.00758716
NSD2	33.4884	34.376	31.3103	30.1276	32.1947	29.0078	25.8442	26.3491	23.1915	26.7162	39.4901	50.3624	56.4575	60.1719	29.3483	59.2253	51.0249	46.5086	58.5919	56.6585	21.8381	13.331	21.3357	26.4297	13.233	19.401	14.3553	16.4353	9.37796	22.4104
LOC105371800	0	0	0	0	0.00740939	0	0	0	0	0.00733876	0	0	0.00640167	0.00769499	0	0.00908616	0.00811171	0	0	0.00848548	0	0.0083407	0.00817188	0	0	0.00790286	0	0	0.00788404	0
LOC105369315	0.0736006	0.0799114	0.0805252	0.056461	0.0444912	0.0677698	0.080382	0.0671468	0.045738	0.0661008	0.142791	0.209924	0.217828	0.261835	0.18615	0.190959	0.21107	0.244612	0.27818	0.246272	0.0188651	0.0083407	0.00817188	0.00716562	0	0	0.0177442	0	0.031561	0.00758716
SLF1	3.64418	3.81705	3.37868	3.71039	3.8761	3.46104	3.12461	3.45164	3.22137	3.14781	2.88989	2.8421	3.20137	3.06926	2.93419	3.2417	3.49561	2.56827	3.27724	2.99338	3.23985	3.35188	3.62801	3.50442	2.86408	2.83537	3.62483	3.18648	2.76541	2.95021
BCKDHB	3.98612	3.93519	3.50508	3.65245	3.45822	3.5646	3.65715	4.02569	3.39458	3.66097	5.87921	5.91201	6.05928	6.13261	5.33816	5.98275	5.95177	5.80618	5.67844	5.34876	2.20425	1.98412	2.56734	2.80501	1.98969	1.84823	1.39702	1.46347	1.24241	1.88863
PLCL2	1.95227	1.84357	1.79312	2.29365	2.11235	1.96377	2.52144	2.90361	3.12733	2.99098	4.61343	5.40731	6.24632	6.42682	3.18804	6.51244	6.51429	6.20832	7.34504	7.06148	0.293302	0.234437	0.278911	0.302112	0.0773464	0.277663	0.347068	0.246878	0.134543	0.357966
KAT6B	4.21319	4.10897	4.11628	3.75655	3.74581	3.42567	3.66937	4.17342	4.08046	3.74699	9.12493	13.1132	17.964	19.0256	9.22269	17.8991	19.526	17.1515	20.8788	19.6496	7.55939	5.93514	7.29341	8.89439	5.19559	7.76023	6.53108	7.99804	5.43586	7.56461
FAM110B	0.418901	0.497626	0.283076	0.453672	0.446866	0.431093	0.374317	0.419637	0.74268	0.722924	0	0.00843589	0.0193044	0.0154697	0.0069264	0	0	0.00744685	0.0164354	0	0.0284219	0.0670711	0.0328569	0.0216082	0.0492861	0.0476628	0.0801995	0.0441442	0.0792487	0.0610116
LOC105377872	0.164449	0.313354	0.356243	0.283845	0.34296	0.310412	0.352671	0.510098	0.360236	0.265845	0	0.00843589	0	0	0	0	0.00815571	0.00744685	0.0082197	0.00853152	0.037936	0.0671422	0.0328916	0.0576828	0.021145	0.0954263	0.115966	0.123734	0.0713993	0.0305381
HEMK1	1.10193	1.25356	1.27128	1.17809	1.20049	1.02978	1.20509	0.997802	1.00417	1.02657	0.884188	0.751489	1.08231	1.12286	0.748742	1.06069	0.734693	0.909356	1.49737	0.819783	2.27641	2.11521	2.55761	2.47343	2.3262	2.56885	3.09575	3.41192	1.9994	2.76401
MSI2	4.93292	5.19853	4.75191	5.17404	4.39823	4.6407	4.18714	4.28249	3.82292	4.13442	52.8406	57.0352	68.504	71.4091	49.1554	66.7831	67.9513	62.829	71.4917	74.9307	8.49192	5.8841	7.30509	8.59371	5.63334	6.11682	5.69121	6.69209	4.01255	6.59888
DTWD1	2.2742	2.31085	2.25558	2.37513	2.32362	2.08645	2.2015	2.14996	1.98165	2.02026	1.9991	1.81058	2.34972	2.42094	2.3341	2.68454	2.56841	2.58417	2.76992	2.40439	3.59254	3.22124	3.91415	4.63163	3.14315	3.07605	3.36121	4.19817	2.71097	3.62643
USP6NL	2.47334	2.08656	1.98894	2.40491	2.40715	2.37608	2.04065	2.17372	1.81369	2.31016	7.90993	8.41457	8.67428	8.62554	6.33199	8.92902	8.73255	8.14543	9.41969	9.40033	1.16015	0.774202	1.22849	1.25796	0.968206	0.797349	0.769216	0.81529	0.63636	0.842047
GCNT2	0.164917	0.153094	0.15427	0.120977	0.164491	0.151852	0.132628	0.127887	0.230592	0.222168	0.00757734	0.00846624	0.0387597	0.0155301	0.00695131	0.00916832	0.0327423	0.0298964	0.0164996	0	0.0475549	0	0.0247389	0.0361544	0.0212052	0.0239245	0.0089453	0.00886276	0	0.00765576
TSBP1	0.00824531	0.00805707	0.00811896	0	0	0	0.00736775	0	0	0	0	0	0.00645955	0.00776457	0	0	0	0.00747364	0.00824926	0	0	0	0	0	0	0	0	0	0	0
MUC5B	0	0	0.0162471	0	0.0149612	0	0.00736775	0	0.0153805	0.022228	0	0.00846624	0	0.00776457	0	0	0	0.00747364	0.00824926	0	0	0.00841611	0	0	0.0141438	0.00797432	0	0	0	0
ANK2	0.784011	0.83869	0.820754	0.78345	0.703414	0.478733	0.560454	0.527036	0.615427	0.711532	1.21347	1.89815	1.89435	2.11387	0.744461	1.58755	1.35175	1.50356	1.6018	1.28549	0.580656	0.395914	0.495192	0.680271	0.261749	0.42302	0.277554	0.301606	0.207025	0.421447
TMEM132B	0.0412845	0.0645471	0.0325215	0.0142517	0.0823558	0.0608221	0.15494	0.0979274	0.0615736	0.0296621	0.0379399	0.0169563	0.0388117	0.00777848	0.0278444	0.0183624	0.0409828	0.0673573	0.0413043	0.0257227	0	0	0	0	0.0424671	0.0479131	0	0	0.015933	0
TACC1	31.3427	31.1614	26.5875	31.0105	29.6744	27.9899	28.1401	30.5747	30.3515	31.2889	7.84998	8.67727	11.5665	11.5159	8.10946	11.7645	13.8091	12.6915	15.8736	14.5314	23.7857	21.0489	24.5005	25.4359	18.7637	19.7036	21.7162	21.4357	18.7374	19.9011
SRCIN1	0.248889	0.275634	0.179722	0.114558	0.203111	0.351396	0.185333	0.249771	0.750144	0.886658	0.175357	0.340744	0.454965	0.523443	0.19584	0.387451	0.296484	0.436152	0.713824	0.706443	0.325352	0.118554	0.149342	0.167328	1.03119	0.256756	0.360025	0.401291	0.33619	0.338937
UBN2	4.09883	4.30524	4.30563	4.57567	4.32599	3.66715	3.72931	3.75456	3.62739	3.85255	3.21777	4.21718	6.85124	6.68832	3.69341	7.02103	5.90564	4.89598	7.35487	6.69473	4.30662	2.97266	4.26502	5.38419	2.8592	3.8277	3.75368	3.75472	2.5057	3.90591
KCND3	0.00830442	0.0567801	0.00817716	0	0	0.02293	0.00742056	0.0151461	0	0	0.0152569	0	0	0	0	0.00923404	0	0.00752721	0.0083084	0.00862358	0.0765965	0.0508375	0.0498086	0.101909	0.0711563	0.120422	0.0720454	0.124916	0.0560631	0.131026
KLRD1	0.00830442	0.0162412	0.00817716	0	0	0	0	0.00757623	0.015493	0	0.00763166	0	0	0	0	0	0.00824372	0	0	0	0.00957855	0.00847644	0.00830488	0	0	0	0.0180317	0.0267978	0.00801235	0.00771064
LENG8	7.8878	14.7819	9.86212	7.67528	9.00622	7.44659	11.5045	8.81888	10.2116	9.87585	4.79689	8.64535	12.4631	14.6993	4.58977	14.1127	9.15031	8.17419	20.7643	12.6619	8.3023	5.33636	7.71369	12.3834	5.08001	8.46457	11.2536	13.9372	6.2471	11.4758
MACF1	21.3098	24.0721	22.5461	20.6761	20.6708	18.414	17.84	20.089	17.1387	18.3281	12.1447	25.3461	56.6673	51.1399	13.9654	53.1124	38.3361	37.0712	63.6676	51.8219	14.9538	7.98086	14.0096	18.3059	8.07009	12.991	9.15332	9.78719	7.35048	14.9308
SOD2	11.0329	10.0868	9.43177	10.6324	10.9438	10.2127	10.0229	11.0644	11.9205	10.0588	19.4409	18.6405	23.3633	22.6525	22.0063	22.0544	23.2569	20.0461	21.8673	22.3323	12.3689	11.2273	13.19	13.6621	11.3776	10.5571	9.70256	9.90952	8.48363	10.4768
NLGN4Y	1.67259	1.75699	1.67167	1.63835	1.60761	1.44768	1.74118	1.82349	1.73062	1.78757	0	0	0	0.0157508	0.00705097	0.00929976	0	0.0151606	0	0.00868496	0.0289383	0	0.0167269	0.0293343	0.0215064	0.0647049	0.0544377	0.0539355	0.0161378	0.0232951
SYT16	0	0	0	0	0.00759697	0	0	0	0.00780987	0	0	0	0	0	0	0	0.00831707	0	0	0	0.00966376	0	0	0	0.00718192	0	0	0	0.0161661	0
GALNT15	0.00839307	0.0163924	0	0	0.00761037	0	0.0149899	0	0	0.00753783	0.0154164	0	0.0197132	0.00790372	0	0	0.00833174	0.0152054	0.0167834	0.00871565	0	0	0	0	0	0	0	0.00902159	0	0
STXBP5L	1.47631	1.25408	1.36283	1.1293	0.973555	1.02724	0.929426	0.987187	0.969562	1.09987	0.0154172	0.00861796	0.0722858	0.0236972	0.0141434	0	0.0249805	0.182474	0.0167843	0.113237	0	0.0256857	0.00839355	0.0441339	0.0575229	0.210924	0	0.00902159	0.0161862	0.0155767
KMT2C	15.8794	16.8454	16.4211	15.5802	16.4381	15.2164	15.7567	17.1286	19.2771	17.6683	4.95944	8.22998	17.1481	15.9889	5.66059	17.0877	12.9139	11.8219	19.0022	17.1259	10.4454	8.22409	10.0385	11.3268	7.33833	8.82324	11.2543	10.7716	7.68474	10.4346
STXBP4	1.11645	0.951511	0.925758	0.95627	0.959051	0.827036	0.622575	0.75051	0.594686	0.768973	1.15714	1.2067	1.4139	1.57308	0.920003	1.59612	1.55827	1.28587	1.61248	1.16807	0.619664	0.454116	0.587636	0.706664	0.532479	0.560172	0.619274	0.667698	0.461649	0.522207
VPS13C	16.2869	17.1209	15.0039	15.4904	15.4531	14.842	12.5804	14.5677	13.9219	14.6574	14.2576	17.5939	33.2798	31.1805	10.5671	33.8863	29.8271	27.3032	33.2445	34.0436	8.56009	5.70708	8.94988	11.0797	5.17427	6.75531	6.40293	6.41604	4.66562	8.03666
TTLL11	0.823346	0.804549	0.93482	0.78307	0.807508	0.6034	0.608092	0.55953	0.689171	0.799811	0.864738	1.01794	1.36904	1.09972	0.729547	1.5134	1.25101	1.09659	1.65589	1.36973	0.784932	0.72892	0.739372	0.869349	0.698575	0.739408	0.555999	0.641175	0.437725	0.725472
PCSK5	0.109306	0.0903785	0.074514	0.108846	0.121985	0.116131	0.0901594	0.153418	0.109728	0.151028	0.339989	0.388506	0.421577	0.372143	0.276456	0.364627	0.300482	0.274366	0.412199	0.296866	0.0290947	0.0171646	0.025226	0.0589859	0.014415	0.0813183	0.027366	0.0271135	0.0405623	0.0390349
ZMYM2	9.14534	9.83349	8.49108	8.6993	9.14006	8.16494	8.66862	8.77364	7.55935	8.59915	25.3527	28.811	32.0298	32.2439	15.8604	31.2377	30.036	25.8148	32.024	30.0558	8.31446	5.52695	9.27217	10.8258	5.08192	5.9861	6.23991	7.44053	3.70498	8.07703
GRIA4	0.00842263	0.00823034	0.00829356	0.00726889	0.00763717	0.00775536	0.0150505	0.00768408	0.0157005	0.00756437	0.0077403	0	0	0.00793155	0	0	0	0	0	0	0.0097149	0.0085971	0	0.0073859	0.00721992	0	0	0	0.00812641	0.0078204
WDFY2	11.8765	14.0416	13.0796	12.9829	12.8234	11.2536	11.606	11.8725	12.5547	12.4364	3.85486	4.48004	5.94551	6.06	4.13997	6.37821	6.50523	5.39776	7.03661	6.56008	7.37397	5.10693	7.19368	8.19875	5.45853	6.28073	6.21392	6.15659	4.33972	6.82755
LINC02316	0.00842263	0.0164653	0.00829356	0	0	0	0.00752619	0	0	0	0	0.0346028	0.0132006	0.00793155	0.0071008	0.0374723	0.0250901	0.015273	0.042145	0.0174976	0	0.0085971	0.0168509	0	0	0	0.00913767	0	0	0.0078204
SLC2A9	10.8763	10.9493	11.5647	11.2419	10.5347	9.25382	9.89949	11.0148	9.17954	10.1844	0.0697337	0.0519428	0.0594467	0.0635171	0.0426483	0.0937503	0.100435	0.168127	0.143399	0.105063	4.32753	4.62996	4.99156	5.55246	4.43032	4.38691	4.10699	4.42254	3.07491	4.54828
LOC100288637	2.14312	3.38038	2.41768	1.99518	2.24928	2.07433	2.39755	2.35547	2.61119	2.65977	0.410959	1.10027	2.04913	2.1294	0.398346	2.11095	1.60815	1.3919	2.70129	2.00644	1.39168	0.568409	1.47664	2.44164	0.448424	1.37907	1.00691	1.73224	0.594273	1.70785
PLEKHA1	0.0168826	0.0412431	0.0415599	0.0364252	0.00765057	0.0310903	0.0150858	0.0154023	0.00786497	0.0151623	0	0.017335	0.00661004	0	0.0142331	0	0.00837574	0.0153026	0	0	0.194729	0.155091	0.177278	0.244276	0.130247	0.195933	0.0641057	0.0816611	0.0733001	0.180269
MTA3	1.97674	2.58373	2.16272	2.34023	2.29794	2.11571	2.13623	2.43537	2.36234	2.60986	7.01797	7.33816	8.05414	7.80392	6.08919	7.61793	7.63952	6.6233	8.9841	8.43015	1.3154	1.31926	1.50376	1.57786	1.16585	1.4951	2.19954	2.02488	1.23073	1.45106
PGR	2.67005	1.97333	1.78049	2.36993	2.17588	1.99171	1.72145	1.76527	2.21323	2.5118	0.00776746	0	0	0	0	0	0	0.00766115	0	0	0	0	0.00845265	0.014819	0	0	0	0	0.0163047	0
KLF7	6.19107	6.52908	6.45431	5.33572	5.79778	5.78627	6.00827	5.8874	7.00094	6.45653	1.1892	1.34608	1.35833	1.45753	1.11234	1.31664	1.38533	1.24192	1.42158	1.4316	2.39983	1.96831	2.2668	2.63293	1.87051	2.20036	2.3123	2.39096	1.59942	2.23811
NCKAP5	0.00846696	0.0165407	0.0250016	0.00730714	0	0.00779618	0	0.00772452	0.0157787	0.0456068	0.155558	0.139046	0.0928275	0.0876712	0.0499472	0.084699	0.126026	0.0460288	0.14395	0.123044	0.0292863	0	0	0.0148436	0.00725792	0.00818868	0.00918576	0	0.00816918	0.00786156
CACNA1E	1.45682	1.66358	1.57628	1.37422	1.35936	1.13084	1.41529	1.49907	1.74485	1.68871	0.0155674	0.0173936	0.0132709	0.0239281	0	0.00941478	0.0252239	0.0230315	0.110161	0.0615678	0.390776	0.172907	0.381166	0.41593	0.283156	0.352235	0.229723	0.254916	0.277848	0.511178
AKAP9	8.63074	10.3309	9.61714	9.1533	10.2782	9.21164	10.6137	10.4264	12.0283	10.1421	4.05927	7.67807	13.9481	14.9856	8.74866	15.1212	12.3802	11.3656	18.7881	15.5126	10.4341	10.073	8.97037	9.47908	7.52187	9.83119	15.6916	13.2959	10.4376	10.4539
LOC100996662	0.00849651	0	0.00836631	0	0.0154095	0.015648	0.0151856	0.00775148	0	0.00763072	0.00780819	0	0	0	0	0.0283451	0	0	0.0255037	0.0176475	0	0	0	0	0.00728326	0	0	0.00913278	0	0.007889
LOC105379080	0.00849651	0	0.00836631	0	0	0.00782339	0	0	0	0.0152687	0.00780819	0	0	0	0	0	0.00843442	0.00770133	0	0	0	0	0	0.00745069	0	0	0.00921782	0	0.00819769	0
GPC6	0.280696	0.216106	0.184263	0.205542	0.323934	0.125313	0.174815	0.147442	0.214079	0.229176	0	0.00873934	0.0333187	0.00801504	0	0	0.0422189	0.0462593	0.0255301	0	0	0.0086876	0	0.00746365	0.0145827	0.0411319	0	0	0.0246205	0.0157956
MGAM2	0.0935655	0.0415587	0.100507	0.0660672	0.161967	0.14881	0.34963	0.473366	0.126862	0.129866	0.0312675	0	0.0199913	0.00801504	0.0143421	0.0283745	0.0168876	0.0231297	0.0340402	0.0176658	0	0	0.00851176	0	0	0	0	0.00914866	0	0
C6orf47	2.84148	2.9013	2.61364	2.72391	2.83106	2.7417	2.98757	2.98039	2.82316	2.71238	1.72001	1.96546	1.83285	2.04291	1.95803	1.87303	2.55046	2.00492	2.23853	2.03191	2.15879	1.83225	2.16951	2.26046	2.01276	2.27088	2.41817	2.52388	2.01101	2.12487
LOC105375114	0.127677	0.116445	0.125721	0.0661128	0.0771806	0.101888	0.114088	0.139778	0.158687	0.122312	0.00782177	0	0	0	0	0	0.00844908	0.0231456	0	0	0.225809	0.130322	0.153222	0.194067	0.131335	0.205802	0.267799	0.292776	0.0656997	0.252903
PTEN	8.66302	8.78987	8.14443	8.12327	8.54257	7.86691	8.22814	8.85926	8.24997	9.01195	40.2523	40.1025	49.4094	49.0438	38.9806	46.9042	48.4526	43.5773	49.3015	48.9869	59.7565	52.8027	66.6587	68.7363	51.6168	50.4099	40.5881	48.8661	35.6031	51.1406
CEP170	11.6872	11.3454	9.67824	9.83616	11.092	10.6357	9.70445	11.8134	11.1327	11.0322	9.99619	12.0967	13.8041	13.5987	6.74119	13.3463	13.0489	11.6056	13.2706	12.7472	6.48946	4.82916	7.72372	8.70875	4.82284	4.9549	3.46811	3.73849	3.55311	5.91257
SLC43A2	1.50189	1.65939	1.84859	1.50973	1.98858	1.46934	2.03594	1.82173	3.40453	2.84331	2.92512	3.13684	4.13151	4.19475	4.01439	4.26044	5.51468	5.18233	5.61771	5.18394	2.33273	2.08175	1.94574	2.15513	2.13596	2.29433	2.98105	3.18285	2.1983	2.46415
PRRT1	0	0.00836029	0	0.00738366	0.00775776	0.00787782	0	0.0155975	0.00797516	0.0153545	0.0785576	0.13166	0.180816	0.225396	0.100894	0.199609	0.0763722	0.0774825	0.265124	0.142029	0	0	0	0.00750252	0.00733392	0.00827443	0.00928195	0.00919631	0.0164953	0.00794388
MEGF11	0.0171173	0.0167265	0.016855	0.0147725	0.00775776	0.0157612	0.00764503	0	0.0319121	0.0307462	0.401131	0.500916	0.704029	0.660892	0.245327	0.647139	0.484279	0.574068	1.32723	1.12873	0.0197436	0.00873285	0.0085561	0.00750252	0.00733392	0.0248321	0.0185705	0	0	0.00794388
SDCCAG8	10.8974	10.5732	10.1399	10.2919	10.1375	9.14265	8.41316	8.93355	8.56884	9.64843	1.83442	2.45427	3.01353	3.04955	2.34735	2.85784	2.72144	2.53149	3.35992	3.03366	3.87356	3.629	3.71833	4.37984	3.5397	4.11791	4.8238	4.60433	3.39725	3.66705
XPO4	11.0389	11.2978	9.29161	10.9469	10.0017	9.55672	8.14854	10.0162	7.95716	9.71392	11.838	13.0947	17.4641	18.2483	9.38597	16.7633	16.2417	15.4981	16.7378	16.6341	8.19512	6.42987	8.87962	10.1386	5.75985	6.13379	5.19768	5.4998	3.29113	6.90735
PLEKHA6	0.566019	0.527956	0.413787	0.62911	0.81651	0.781767	0.904268	1.17361	1.11919	1.21694	0.0157626	0.0264175	0.040312	0.0646082	0.0216905	0.0953608	0.0255401	0.0855077	0.154443	0.151396	0.0197838	0.0262611	0.0514592	0.0752044	0.066163	0.0580593	0.0837371	0.138274	0.0910188	0.127406
HCG22	0	0.00838917	0	0	0	0	0.00767143	0	0	0	0.0551914	0.0528565	0.0470497	0.0807931	0.0216993	0.0667797	0.0255506	0.0699893	0.0515019	0.0623649	0	0	0	0	0	0	0	0.00922807	0.00828324	0
HLA-E	16.6896	16.0398	17.2377	16.6359	17.0657	16.0796	18.1539	18.7386	21.0928	21.7347	31.7965	33.0469	34.4177	35.6332	32.6473	34.5642	34.0907	30.9485	31.1252	31.3868	58.167	56.2814	55.9415	58.3828	56.5257	57.1586	62.8411	67.4805	44.3609	55.8567
FAT4	0.214863	0.151169	0.143868	0.13351	0.109102	0.126618	0.168955	0.156818	0.0961369	0.18525	0.955689	1.14722	1.79774	1.35969	0.818765	1.7393	1.69781	1.89301	1.51336	1.59754	0.0198262	0	0	0	0.0147345	0	0.0372966	0.0184762	0.0165844	0
SNX19	12.2425	13.1534	11.4168	13.0261	12.0566	10.4612	11.009	12.0597	12.1851	12.5624	10.2265	11.16	13.8281	13.8393	8.32543	14.42	13.5939	13.4148	15.9047	14.7676	7.68326	6.1731	8.6575	9.81129	5.86558	6.56765	6.08321	6.72359	4.35133	7.70111
LINC02210	0.121034	0.0844792	0.0510768	0.0746105	0.101908	0.103485	0.0386259	0.0552105	0.0483525	0.139758	2.04185	2.65421	2.11992	2.34468	1.80755	2.51863	1.98247	1.90419	2.44779	2.04689	0.249293	0.211785	0.285311	0.235016	0.192681	0.275918	0.253239	0.399586	0.216872	0.345167
ZNF831	0	0.0084758	0	0	0	0.00798667	0.015501	0.00791325	0	0.00778997	0.0478262	0.106873	0.0611565	0.098016	0.0146249	0.0868021	0.0602723	0.0471717	0.069423	0.0720567	0.0100046	0.00885351	0	0.00760618	0.0148703	0.00838876	0.0282303	0.00932337	0.0167373	0.016107
TET1	1.72617	1.43248	1.41786	1.70681	2.34386	2.02871	1.899	2.25538	1.39074	1.74503	2.95743	3.81204	4.02298	3.73299	2.48639	3.88703	3.90071	3.67175	3.31514	2.89144	0.790402	0.56665	0.824098	0.867144	0.520492	0.704687	0.734028	1.03494	0.426827	0.660429
ZNF141	6.79271	7.07845	6.03087	7.24732	7.39425	6.88563	5.66665	6.5849	6.25908	6.64593	3.45207	3.92829	4.35647	4.8118	3.13761	4.96788	4.55566	3.87662	5.42463	4.42325	4.45279	3.86961	4.85841	5.2263	3.36128	3.50707	3.47293	3.53413	2.54452	3.64889
EPN1	20.0272	19.341	20.4294	18.2274	19.2217	18.3367	20.7568	19.1973	18.2074	20.4412	12.0572	13.7032	15.0303	16.0159	13.8263	15.5633	14.4455	14	16.46	15.3273	40.8752	36.2518	39.128	41.6756	36.4696	42.7493	42.7299	49.6387	30.8177	43.5553
NKAIN3	0	0.0084758	0	0.0149808	0	0.00798667	0.00775066	0.0158365	0.00808536	0	0.0877382	0.124766	0.115593	0.0408664	0.0585376	0.0868581	0.0344636	0.0393352	0.034734	0.0270386	0	0.00885351	0.00867432	0	0	0	0.0188323	0	0	0
ACOXL	0.112957	0.0933971	0.0427793	0.0674891	0.0393936	0.0240019	0.0854066	0.0951252	0.121493	0.0312144	0.00798473	0.0178437	0.0272286	0.040912	0.00732504	0.0386468	0.0258765	0.00787545	0.0173864	0.00902254	0.0200444	0	0.0173791	0.00761914	0	0.00840305	0.02828	0.00933926	0.0167669	0.0161356
KCTD16	0.00868861	0.0169832	0.0256706	0	0.0315186	0.00800027	0.0155302	0.015856	0.0162009	0.00780324	0.0319442	0.0356916	0.0408477	0.0491002	0.0952412	0.0386514	0.0345061	0.0945209	0.0173884	0.0270721	0.0100217	0.01774	0	0.0228612	0.00744792	0.00840305	0.0282833	0	0.00838303	0.0161373
GPATCH8	9.70791	10.2506	9.70463	9.37569	9.0863	8.92282	9.59108	9.22932	9.38144	9.53045	11.677	16.4557	18.9828	21.2383	12.119	20.391	19.0237	16.5431	20.7729	19.9996	10.9067	8.38319	10.256	11.4319	7.13712	9.42248	10.2209	10.4162	8.3854	10.0951
ATP6V1G2-DDX39B	0	0.0169972	0.00857001	0	0.00789174	0.0640654	0	0.0158691	0.0162142	0.0390548	0.0159852	0.00893658	0.0136271	0.0245703	0.0293292	0.0290123	0.0259008	0.00788884	0.00870756	0.0180629	0.0300947	0.0177547	0.0173953	0.0381334	0.00746059	0.0168227	0.018871	0.0186969	0	0.024226
SETD5	16.6911	19.1587	18.1234	15.3285	17.4544	15.4809	17.3952	16.2596	16.7187	17.9133	17.898	23.9829	28.7702	29.7558	16.5367	30.2293	24.6031	22.4331	30.4031	28.5833	15.3373	10.4815	13.7156	16.5673	10.1377	13.9206	14.0578	14.9851	12.225	15.1502
DCDC1	0.00870338	0.0340346	0.00857001	0.00751118	0.0157909	0.00801388	0.00777706	0	0.0081129	0	0.0480122	0.0536445	0.0750376	0.0245993	0.0146818	0.0290466	0.0432191	0	0.0261349	0.0632948	0	0	0.00870387	0	0.00746059	0	0	0	0	0.0161697
SPEG	0	0.0340427	0.0257281	0.00751118	0.0315892	0.016039	0.0311302	0.0317832	0.040593	0.03911	0.616303	1.05526	1.17359	1.22205	0.668182	1.25898	1.23636	1.32626	1.76888	1.35664	0.0200916	0.00888367	0.01742	0.0229124	0.0149317	0.0252697	0.0944889	0.131064	0.0504191	0.0808676
UNC5C	2.56271	2.23163	1.79387	1.98599	1.77045	1.76575	1.51885	1.73361	1.86882	1.85535	0.0320421	0.0268507	0.0136577	0	0.0146974	0.0193849	0	0.0237027	0.0174417	0.063362	14.0657	11.3173	16.2052	17.7871	11.2827	12.7465	9.03115	9.90351	7.04769	13.1276
GABRB1	0.113397	0.477328	0.0343569	0.00752394	0.0158189	0.00802748	0	0.00795369	0.0487864	0.00782978	1.05012	1.31662	1.9886	1.79071	2.0591	1.87197	2.21673	1.89756	2.63557	2.8986	0.0301837	0.943778	0.00871865	0	0.0149546	0.0337448	0.0662438	0	0.0420804	0.0080948
VPS13A	3.56976	3.4712	2.83611	3.14103	3.21312	3.30303	2.64389	2.82676	3.02654	3.0022	8.31772	9.91184	14.3592	14.5725	6.08529	13.655	12.5891	10.601	13.2206	13.7493	1.70135	1.3096	1.51876	1.72208	0.935214	1.24929	1.13628	1.19147	1.01895	1.53165
BICC1	0.821113	0.930404	0.782726	0.91218	0.87127	1.0054	0.991303	1.09976	1.21325	1.07478	0.0160551	0.0269079	0.0410603	0.0164518	0.0294575	0.0194262	0.0346857	0.0158354	0.00873712	0.0272129	0.0100728	0.044581	0.0436787	0.0459603	0.0449274	0.00844592	0.0379074	0.0469469	0.0252841	0.0648853
SYNRG	7.30127	7.90357	6.36282	7.31233	7.4291	6.54571	6.46167	6.43768	6.30872	6.91066	11.8446	14.7693	17.1119	16.806	8.18266	17.5401	15.5114	14.1394	18.1438	15.763	5.22435	3.91815	5.56152	6.58659	3.9351	4.39746	5.36928	5.50772	3.21431	5.12298
PDE1C	0.0437771	0.0513332	0.0431063	0.0528928	0.0476336	0.0483708	0.0860594	0.0399385	0.05713	0.0943591	0.00805262	0.01798	0.00686472	0.0164898	0.0147627	0.019471	0.0173828	0.00794242	0.00876669	0	0	0	0	0.00768393	0.0150103	0.0084745	0	0.00941867	0.00845432	0
DNAH1	0.989715	2.06262	1.54375	1.23964	1.19126	1.31454	1.51049	1.45428	1.46141	1.48668	0.209274	0.395702	0.905735	0.750557	0.214136	0.857032	0.573839	0.531902	1.21802	0.891326	1.16177	0.429119	1.12116	1.41321	0.570598	1.05884	1.88142	1.48748	0.752096	1.40689
HIPK2	8.65186	8.93402	9.43422	8.2081	11.8669	11.3806	14.0991	14.9627	13.3271	11.9348	11.9707	17.2903	27.5517	26.6793	17.4998	26.4244	25.4439	24.901	29.5111	30.2028	4.86327	3.58791	3.85718	4.18165	3.65937	4.85773	6.99935	6.16215	4.21185	4.96482
LYPLAL1	3.96309	3.96686	3.91963	3.68506	3.45836	3.61683	3.84684	4.09552	3.84133	3.85061	1.57123	1.49447	1.60734	1.53574	1.98842	1.6574	1.62761	1.33515	1.64038	1.45678	2.1541	2.21948	2.18333	2.24509	2.19464	1.98426	2.13074	1.79065	2.23332	2.11666
RGL2	4.48173	6.04204	4.62031	4.91235	5.74973	4.7808	8.82451	8.12147	8.01196	7.49871	1.80544	2.17033	2.75527	3.23758	1.47882	3.35479	3.17784	2.71879	5.29992	3.15122	1.98276	1.37864	1.90331	2.2919	1.62391	1.78127	1.85544	2.13057	1.04083	1.69383
PALM2AKAP2	16.1522	16.1436	13.7968	14.3031	16.7064	16.3106	13.6413	16.753	16.3731	16.8781	14.0374	14.3509	21.0602	21.6136	15.9251	22.9066	24.8918	22.5613	28.4841	29.7742	21.2009	16.2361	21.1368	22.858	14.9137	17.3015	11.879	12.92	12.2066	17.4901
MYO18B	0.00877726	0.0171487	0.00864276	0.0227181	0.00795874	0.00808191	0.0156815	0.00800762	0.0163587	0.0236416	3.16102	5.67616	8.32473	9.2381	3.0848	9.47398	6.79422	6.52183	11.0877	8.83855	0.0303628	0.00895909	0.00877776	0.00769689	0.00752392	0.0339452	0.00952241	0.00943455	0	0.00814968
LOC105375153	0	0	0.0259236	0	0.00795874	0	0	0.00800762	0	0	0	0	0.00687629	0	0	0.00975982	0	0.00795581	0	0.018226	0	0	0	0.015391	0	0	0.00952241	0	0.00846857	0.00814968
ZNF283	1.70259	1.80093	1.51231	1.89351	2.0372	1.74549	1.96838	1.97765	1.65252	1.64733	0.508111	0.567717	0.673797	0.628105	0.628908	0.605038	0.897345	0.684119	1.00975	0.865786	2.73314	1.94389	2.80855	3.18614	1.86571	2.18985	2.32319	2.46213	1.65118	2.16756
PPP1R9A	0	0.0171598	0	0	0.00795874	0.00808191	0	0	0	0	0.0080662	0.0180313	0	0	0.00739978	0	0.00871312	0	0	0.00911461	0	0	0	0	0	0	0	0	0	0
SHPRH	5.88882	6.28687	5.10621	5.46143	5.51498	5.16332	4.46097	5.03567	4.36686	5.04405	5.10482	6.43467	9.07536	8.45891	4.1866	8.95224	8.06194	7.24173	9.81354	9.41915	2.40266	1.99164	2.84789	3.19858	1.84588	2.24411	1.86895	1.6722	1.33987	2.12998
SLC6A11	0.589162	0.953791	0.666721	0.804426	0.83721	0.582971	0.620747	0.673881	0.557388	0.615999	0.00807978	0	0	0	0	0	0	0.0079692	0	0.00912995	0.010141	0.00897417	0.00879253	0.0231333	0.037689	0.0170089	0.0190799	0.0283559	0.0169684	0
FRAS1	0.0175994	0.00860576	0.00867186	0.0379718	0.0159582	0.0729236	0.0157263	0.0160562	0.0164054	0.0158061	0.0323475	0.00904279	0.0137878	0.0165733	0.029675	0	0.0174708	0.0319048	0.0968437	0.0456898	0.010158	0	0.00880731	0	0.00754925	0.0255317	0.00955447	0	0	0
CYP2D7	0.00880682	0.0688154	0.00867186	0.0531794	0.00798553	0.0243165	0.00786949	0.040155	0.00820932	0.0316236	0.0404488	0.0632713	0.055171	0.0414482	0.0371069	0.0685182	0.00874246	0.0398952	0.132107	0.0731298	0.020307	0.0179705	0.0264101	0.0077228	0.0150918	0.0170272	0.0191004	0.0283863	0	0.016347
QKI	43.1096	41.9447	37.0713	42.389	38.738	37.7883	35.6012	39.5465	41.3919	43.0046	16.6192	16.9226	18.7083	18.8796	13.1965	17.0037	17.3399	15.3857	16.7181	17.334	30.704	24.5818	32.5939	37.0077	22.6601	22.5843	20.5655	21.1049	14.0401	25.3544
STARD9	0.739972	0.878024	0.919465	0.676622	0.702916	0.584014	0.551013	0.554535	0.541961	0.751596	0.720503	2.02613	3.51967	3.48414	0.668403	3.7614	2.62344	2.39543	5.80804	3.54018	0.172733	0.116892	0.220242	0.185397	0.135923	0.110756	0.143356	0.284066	0.0934932	0.237201
CACNA1C-IT1	0.0176457	0	0.00868641	0	0.0160001	0	0	0.0160984	0	0	0	0.0181185	0.027648	0.0166169	0.00743716	0	0.00875712	0.0159943	0.088271	0.0549718	0.020353	0.0180112	0.00882209	0	0.00756192	0.0170658	0	0	0	0
FRY	26.7757	29.0198	26.4611	28.1669	25.8077	23.0775	22.9399	25.3863	26.2429	27.8055	0.0730167	0.0181294	0.124491	0.0498805	0.0595414	0.117797	0.122691	0.0400096	0.238474	0.192516	7.54532	5.38859	8.69621	10.002	4.987	7.29145	5.20064	5.58916	3.43262	7.20509
TOR1AIP2	23.2496	23.8581	22.9716	23.6402	24.7338	24.23	23.5772	24.9985	21.2934	23.1811	17.6481	18.4032	21.0999	21.2618	17.7986	20.3419	19.2564	17.5907	19.9201	20.9051	13.1842	10.8287	13.7632	14.3303	10.8205	11.5076	10.6183	11.5173	9.34946	11.9008
HMCN2	0.132517	0.120859	0.104389	0.114365	0.0560742	0.0894804	0.0473652	0.0644784	0.139997	0.214225	0.0324752	0.0272135	0.0484478	0.0249581	0.022344	0.0589406	0.0526195	0.0320307	0.123742	0.165132	0.0305697	0.0450874	0.0441749	0.100712	0.0530107	0.196515	0.0766758	0.0284881	0.0340951	0.0574196
UNC80	0.273951	0.371321	0.252349	0.259304	0.352572	0.488221	0.315862	0.322489	0.543679	0.531753	0.00812052	0.00907314	0	0.00832117	0	0.00982554	0	0.0160201	0.00884061	0.00917599	0.122316	0.0721614	0.141402	0.116241	0.0757522	0.0940134	0.0958734	0.17098	0.0767368	0.147695
SLC36A1	4.83448	5.34593	4.7865	5.25535	4.52789	4.305	4.14619	4.23317	4.07808	4.14341	0.0243666	0.0816749	0.0346201	0.0915515	0.0298046	0.127758	0.131604	0.104143	0.274115	0.284514	4.13884	3.02212	4.29559	4.92919	2.75771	3.56439	3.12585	2.94501	1.81632	3.56151
SOCS7	5.18258	4.9692	4.65903	4.94588	4.8356	4.78829	4.79694	4.8653	4.37755	4.72596	6.47764	7.12855	8.439	8.52822	4.66002	7.91638	7.79607	7.42309	8.61818	8.25632	6.35517	4.75733	6.12923	7.19701	4.55625	6.1755	5.96797	6.10303	4.49687	6.13409
CCDC102B	0.0972898	0.138281	0.139344	0.175559	0.0962367	0.138445	0.142257	0.209793	0.0989336	0.0953193	0.138176	0.190712	0.194011	0.266523	0.171499	0.216361	0.237057	0.168352	0.21237	0.156136	0.0918136	0.0451387	0.19459	0.155117	0.151631	0.1112	0.163121	0.256685	0.153602	0.131394
RYR2	0.0619227	0.0345767	0.0609738	0.0458061	0.0320847	0.0733077	0.10276	0.104916	0.0494756	0.0397235	0.0243885	0.0817482	0.0485116	0.0833034	0.0223735	0.0393456	0.0439074	0.0400911	0.0354015	0	0.316304	0.243793	0.41579	0.364591	0.318483	0.325104	0.383884	0.351816	0.39261	0.361399
KMT2A	12.5195	14.4816	12.7023	11.8277	12.3628	10.8759	11.5586	12.1643	10.2516	11.3868	12.9282	21.4946	39.5787	37.035	17.7379	39.0377	30.7231	29.8572	40.2055	36.6775	18.2673	12.833	16.5727	17.8759	12.2941	16.1554	15.2333	15.4732	14.4523	17.1038
LRRC37A2	0.469068	0.475656	0.418307	0.473557	0.585825	0.456355	0.68803	0.500606	0.602243	0.333837	0.154534	0.227187	0.374412	0.450054	0.156689	0.246027	0.333855	0.296816	0.531276	0.36762	0.377705	0.24391	0.513349	0.659683	0.174491	0.376617	0.336059	0.456629	0.273251	0.43553
SMG1	14.1542	15.76	12.8565	15.2941	14.263	11.8429	12.3789	14.0195	13.326	13.8488	10.38	15.2788	32.76	28.3001	10.1642	32.009	25.2458	23.5249	34.4506	30.8397	7.82092	4.03878	8.26817	9.94359	4.68934	5.89854	5.3395	6.4225	3.39063	7.65191
APBA2	3.42177	3.33499	3.86688	3.49623	3.70552	3.24047	3.57246	3.1379	4.52827	4.20361	0.0325861	0.0364088	0.0277791	0.050087	0.0149469	0.00985841	0.0263997	0.0642804	0.0443447	0.0644377	0.47034	0.524802	0.744675	0.629657	0.417937	0.59156	0.403924	0.409726	0.564493	0.477389
EPS8L1	1.20661	1.25709	1.18812	1.07961	1.04582	1.0375	1.22089	0.77704	1.14129	1.20318	0.0326135	0.0182197	0	0.008349	0	0.0295959	0	0.0241254	0.106517	0.14741	1.78061	1.53045	1.90762	1.89834	1.71879	1.8534	1.71331	1.79287	1.5665	1.55694
KIF1B	4.23404	3.76441	3.75836	4.12901	4.14504	3.86592	3.90238	4.36485	5.85812	5.32523	13.223	15.1479	18.5323	18.6486	8.71063	18.8913	17.1472	15.7534	17.1574	16.8866	1.83265	1.21408	2.03281	2.22617	1.59787	1.50232	1.73339	2.0418	0.967757	1.76373
TSPAN14	13.535	13.7818	12.4175	12.7317	15.069	14.3203	16.0889	16.0859	17.3304	16.9128	27.515	31.1534	29.7221	30.8729	24.8072	31.464	31.7508	29.8289	34.6673	32.2725	4.86904	4.08203	5.33254	5.12012	4.16707	4.58973	5.72708	6.19008	3.88426	5.05001
SPAG16	0.177806	0.199808	0.192589	0.191812	0.177347	0.221021	0.238322	0.154104	0.23204	0.135734	2.94939	3.17672	3.31526	2.94692	3.0355	3.24244	3.28302	3.18301	3.24651	3.47122	0.0205087	0	0	0.00780055	0	0.00860312	0	0	0.00858263	0.00825944
LOC107987081	0.338034	0.417242	0.805857	0.452949	0.709814	0.622508	0.755141	0.803445	0.796043	0.67908	0.0817499	0.118742	0.223009	0.217801	0.419976	0.158263	0.264919	0.217704	0.124599	0.240176	0.64641	0.653754	0.471495	0.46024	0.404146	0.739881	1.57309	1.3004	0.918358	0.578171
TENM2	0.0266934	0	0.00875916	0	0	0	0.00794871	0	0.00829197	0.00798903	0.163539	0.292358	0.536744	0.494361	0.300055	0.514479	0.70662	0.596813	0.587535	0.554385	0.0205259	0	0.0177965	0.0156051	0.00762525	0	0.00965066	0.00956162	0.0171697	0.0247848
SMCR8	8.04989	8.20547	7.39167	7.63886	7.43646	7.08419	7.7342	8.15642	8.05989	8.53318	8.06061	8.89648	11.72	11.3624	6.67396	12.0304	11.1203	10.3233	13.711	12.7608	8.79196	6.08068	9.02992	10.0498	5.60277	7.6217	6.82047	7.7817	3.6686	8.53263
CNTNAP2	0.0178245	0.043544	0.0263271	0.00768972	0.0161623	0.00820436	0.0238912	0.0243924	0	0.0320165	0.0245708	0.009149	0.00698048	0	0.0075119	0.0198198	0.0176942	0.0161563	0.0445827	0.00925271	0.164475	0.100066	0.106953	0.140675	0.145153	0.112052	0.241722	0.210753	0.0687906	0.124125
STRBP	8.04972	8.25793	6.91692	8.10875	7.90527	7.32171	7.01773	7.81557	6.48151	7.06934	25.3468	27.2035	33.0331	33.7885	23.4556	30.4705	29.2291	25.8483	30.163	30.3631	6.30295	6.14188	6.68619	6.63677	4.92876	5.43151	4.11026	4.17774	4.35206	6.46436
ARAP2	0.365535	0.418174	0.298482	0.530903	0.501213	0.361204	0.39833	0.406686	0.349046	0.424372	1.97457	2.66392	2.8986	2.83774	1.63104	2.9344	2.24799	2.15765	3.18436	2.54599	0.308501	0.100102	0.2229	0.320542	0.122279	0.155205	0.183775	0.191663	0.0516117	0.173839
LMF1	0.93624	1.20239	1.07115	0.90803	0.83276	0.870279	0.756918	1.01684	1.08051	1.01701	0.991501	1.07119	1.24341	1.41904	1.04489	1.40789	1.41622	1.29313	1.74849	1.37963	1.66611	1.51991	1.50698	1.57163	1.58217	1.5781	1.67352	1.61016	1.41089	1.4985
PUM2	28.5595	28.073	26.2599	28.7886	28.5003	26.0013	22.7383	26.991	22.2403	24.3356	40.6638	41.8807	45.4749	45.1122	30.7096	44.9074	44.5449	40.2124	44.8497	46.4863	28.2089	21.9316	31.2816	35.8142	20.8955	23.8685	19.6239	19.1168	14.6295	24.6624
SPSB4	0.0446206	0.0348815	0.0878736	0.0385084	0.072827	0.0493028	0.0478458	0.0732743	0.0665492	0.0721327	0.008202	0	0.020974	0.00840466	0	0	0.0088598	0	0	0	0.0205867	0	0.0178493	0	0	0.0086317	0	0.00959338	0	0.0165721
DNAH2	0	0.0174492	0.00878826	0.00770247	0.0161916	0.0328844	0	0.0244366	0.024968	0	0.008202	0	0.00699206	0	0.00752436	0	0.0443159	0.0242785	0.0535963	0.0278147	0.0308949	0.0182268	0.0267868	0	0.0229605	0.025905	0.0581184	0.0191941	0.00861114	0.0580303
STX7	4.73349	4.72143	4.53784	4.77879	5.10189	4.40784	4.03817	5.06804	4.4956	4.85273	6.87797	7.48307	7.47961	8.0067	6.0763	7.24956	8.36936	7.5205	7.9257	8.68082	6.19114	5.36029	6.50222	7.34623	4.99159	5.43304	5.18379	4.99196	3.75702	5.29064
GPRIN3	0.241242	0.157156	0.184758	0.208197	0.121525	0.13986	0.111775	0.122271	0.224875	0.296904	0.574775	0.743119	0.622981	0.555321	0.391699	0.536496	0.487828	0.502119	1.09952	0.890717	0.0824461	0.0911999	0.11616	0.141032	0.114886	0.155542	0.193869	0.153664	0.103448	0.174217
TPK1	3.54801	3.30108	2.78964	3.02344	2.87679	2.79788	2.16417	2.85369	2.74081	3.05805	0.238179	0.21106	0.182039	0.176736	0.30138	0.228563	0.248409	0.194416	0.250358	0.296978	3.55635	3.73098	4.23641	3.97337	3.78449	3.42276	2.34638	2.63213	3.06108	3.36071
FER	2.01413	1.72322	1.74527	1.95454	1.50162	1.55783	1.33582	1.88652	3.24595	2.5646	3.68547	3.76853	5.37191	5.26017	2.43763	4.31993	5.11849	4.4383	7.52302	7.54813	4.2746	3.91069	4.67304	4.96894	3.15378	3.35044	3.0009	2.85774	2.43559	3.76517
PDE3A	0.00895458	0.0262435	0.00881736	0.00772797	0.0487042	0.024729	0.0639953	0.0490034	0.0417243	0.03216	0	0.00919452	0	0	0.00754927	0	0.00888914	0.00811653	0.00895888	0.0185926	0	0.00914008	0	0	0	0.017316	0.00971478	0.0192452	0.00863966	0.00831432
ACSF3	3.68899	4.33097	3.85287	3.44639	3.8321	3.70178	3.80042	4.18238	3.83933	3.91619	5.09343	5.62658	7.25313	6.85505	4.43861	7.40739	6.16856	5.91647	7.78463	7.06647	5.15348	4.4143	5.3547	5.57473	5.00429	5.15245	6.40152	6.90067	4.03439	6.00245
ZNF44	1.88938	2.10874	1.55182	1.49147	1.73754	1.71496	1.82431	1.92793	1.53583	1.68881	1.23435	1.37915	1.50824	1.42506	1.03423	1.93162	1.77779	1.20934	2.19488	1.52496	1.353	1.15163	1.47756	1.7903	1.33558	1.08251	1.36004	1.65549	0.933063	1.40509
LOC105371366	0	0.00875015	0.0176387	0.0309188	0.0162427	0.041235	0.00800153	0	0	0.00804212	0.0823098	0	0.0280671	0.0168687	0	0.0398368	0.302298	0.365325	0	0.0558047	0.0103285	0.00914008	0.00895509	0	0	0	0.0194339	0.00962515	0.0259247	0.0249485
FREM2	0	0.00875015	0.00881736	0.00772797	0.00811952	0.00824518	0.0160086	0	0	0	0	0	0.00701521	0	0	0	0	0.0162387	0	0	0	0.0182865	0.00895509	0	0	0	0.00971478	0	0.0172853	0.0166344
TMTC1	5.76908	5.05962	4.64862	5.09479	5.08487	4.85012	3.46606	3.84116	5.64489	5.45475	0.00822916	0.00919452	0.00701521	0.0253076	0	0.019922	0.0177855	0.0162396	0	0	0.0309978	0.0457188	0.0447935	0.0549888	0.023037	0.0346551	0.0777495	0.0577743	0.0259294	0.0582237
SPTBN1	16.6015	18.7264	15.7737	16.1367	17.6692	16.9692	15.4591	16.6579	12.1263	14.2259	67.3169	123.06	161.062	164.899	49.7909	161.149	123.633	116.866	186.451	171.261	1.8911	0.740735	1.03037	1.13134	0.637435	0.953131	0.476274	0.664484	0.527295	0.964967
LOC646214	0.0538831	0.0526529	0.0530574	0.0465021	0.0162861	0.0165381	0.0641976	0.0327722	0.0669699	0.0322616	0.0742768	0.0553269	0.0773907	0.0507415	0.0757114	0.0898723	0.115893	0.113961	0.0808633	0.0652796	0.103584	0.128332	0.107772	0.070876	0.0769815	0.026056	0.0389717	0.0386121	0.0519881	0.0500304
LOC105374140	0.0808393	0.122879	0.0972896	0.031007	0.0651562	0.0992468	0.0481569	0.0573618	0.15071	0.0887356	0.00825632	0.0184456	0.0492576	0.0930429	0.0227176	0.00998985	0.0713321	0.0651322	0.0629052	0.0466369	0.0310808	0.0183364	0.00898464	0.00787829	0.00770125	0.00868886	0.107192	0.0386191	0.0259988	0.0583794
CLN8	2.13866	2.24789	1.86699	1.94652	2.10218	2.5236	1.83877	1.57402	1.45748	1.7674	2.13882	2.6573	3.80149	3.50329	2.43181	3.66703	3.10427	2.83446	3.65006	3.17266	2.42533	1.66933	2.45331	3.06528	1.54827	3.45019	1.85228	2.03803	1.71665	2.01912
NRP2	0.242769	0.18451	0.203634	0.225034	0.163059	0.0827912	0.136586	0.123045	0.29335	0.209956	0.214839	0.267739	0.197234	0.321754	0.234991	0.309937	0.330252	0.195599	0.305856	0.177403	0.0311129	0.0458885	0	0.0473082	0.0231225	0.0695675	0.00974684	0	0.0260256	0.0250456
ONECUT2	8.983	9.22604	8.4292	8.34228	9.05032	9.05791	6.12264	7.14526	6.32836	7.23584	0.0082699	0	0.0211335	0	0.0227424	0	0.00893315	0.00815671	0.0179926	0	5.91182	4.53406	5.02681	5.06229	4.12377	5.00916	5.25814	5.46093	3.69587	4.70887
NAV1	1.94251	2.10906	2.00129	1.79284	2.16092	2.11984	2.18577	2.28906	2.58195	2.32609	1.26447	1.49592	1.95861	1.82925	0.932553	2.34995	2.16935	1.85038	2.28534	1.87708	0.394169	0.257023	0.395718	0.481055	0.316066	0.426178	0.614663	0.599325	0.260304	0.517705
PRPF18	5.46813	5.563	5.0301	4.68805	5.31701	4.86931	4.33163	4.64404	4.01568	4.34553	5.50452	6.01173	6.7992	6.99561	5.01941	7.3903	7.16018	6.65197	6.60449	7.3687	5.12451	4.30539	5.09968	5.58373	4.52541	4.67955	4.72246	4.71756	3.47093	4.78488
AGBL1	0	0	0	0	0.00815971	0.0165784	0.00804114	0	0.00838838	0	0	0	0	0	0	0	0	0	0	0	0	0	0	0	0	0	0	0.0096728	0.00868243	0
MGAM	0.0180147	0.0792153	0.0443465	0.0699615	0.0490041	0.0248813	0.0885353	0.115045	0.0503774	0.048537	0.0165553	0.0369947	0.0564523	0.0678573	0.0151875	0.130203	0.125181	0.122465	0.0991282	0.0467676	0.0207786	0	0.315275	0.00790421	0.0386057	0.0261339	0.029316	0	0	0
ADARB1	1.4781	1.68215	1.96131	1.45453	1.73254	1.65976	1.69931	1.63628	1.8231	1.93457	0.621202	0.657057	1.08031	1.2052	0.805429	1.17255	0.858909	0.833272	1.0009	1.03887	5.38495	4.0662	5.46208	6.56777	3.79339	5.52634	6.26768	6.733	3.3653	5.87462
CFB	0.0270467	0.0616683	0.0532646	0.0155613	0.0408741	0.0747121	0.0563923	0.0493502	0.100847	0.0404845	0	0	0	0	0	0.0100227	0	0	0.0180399	0	0	0	0	0	0	0	0	0	0	0
SLC35A3	6.11779	6.41898	5.22439	6.70484	6.57	6.06516	5.80531	6.09996	6.1317	5.81854	3.93884	4.41944	5.46436	5.37872	4.58714	5.6488	5.67896	5.10358	5.7867	5.42528	4.39206	3.7854	4.48483	4.94539	3.4884	3.2987	3.61226	3.76321	2.73367	3.2172
KCNAB1	0.045144	0.0441133	0.0533427	0.0545442	0.0245605	0.0831352	0.0322714	0.0988451	0.0252488	0.0243263	0.0331894	0.0185415	0.0353667	0	0.0152237	0.0803161	0.0358513	0.0163677	0.0270994	0.0281275	0.0208282	0.00921549	0.00902897	0.015835	0.0154791	0.0174642	0	0.00970457	0.034845	0
VPS13D	7.64257	7.2474	6.68929	7.11804	6.92167	6.36334	5.94121	6.24716	5.69251	6.21474	5.5789	7.84735	14.9118	12.8372	4.95804	15.2584	13.5054	13.6253	14.8948	15.0565	4.40758	2.77549	3.97508	4.87984	2.67935	3.57338	3.36164	3.4957	2.13543	3.6571
CMC1	6.68045	5.43258	4.88683	5.5001	5.50827	5.66011	5.04858	4.94831	6.05869	6.40565	3.01563	3.00739	2.8753	3.03906	3.06371	2.8145	2.84469	2.72035	2.73134	2.44069	6.0267	5.73004	5.42421	5.99293	5.67228	4.91342	6.0609	6.1313	5.4512	5.64043
TLN2	1.88991	1.97047	1.79862	1.5764	2.25482	1.93169	1.68876	1.64994	1.43295	1.47805	1.59553	2.89689	3.87504	3.77232	1.03679	3.43877	3.24053	3.13919	3.29309	3.51192	0.53193	0.461497	0.569717	0.832605	0.511591	0.62967	0.421842	0.43739	0.235564	0.562536
ARSB	13.7185	11.9649	11.576	12.729	12.923	11.8989	11.2079	12.6806	12.0628	12.613	3.17464	2.85993	3.86111	4.56453	3.14107	3.91159	4.38082	3.92628	3.62805	3.92533	6.95724	6.14751	8.41062	9.26231	6.48055	6.90931	4.69942	5.40453	4.77264	7.02793
LSAMP	0.0181063	0.0176929	0.0267432	0.0156261	0	0.00834042	0.0161792	0.0165186	0.00844348	0.0243919	0.00832421	0.0185914	0.0212773	0	0	0.0201332	0.017974	0.0164117	0.00906236	0.0282033	0.0104478	0.0184814	0	0.0158776	0.0232812	0	0.009827	0.0291933	0.0262042	0.0336233
MUC12	0	0.026541	0	0	0	0.0166729	0	0.00826375	0.0337578	0.0325245	0	0	0.0141858	0	0	0.010072	0	0.0246191	0.00906236	0.00940615	0.0104478	0.0184826	0.0181085	0.0238178	0	0.00876032	0.0196447	0.0194635	0	0.00841036
ENTPD1	1.39512	1.71737	1.65028	1.50893	1.81539	1.81012	2.23424	2.34722	2.02671	1.70858	0.765932	0.697649	0.695526	0.673953	0.626276	0.765576	0.737429	0.607644	0.670706	0.639705	0.0208984	0.0369876	0	0	0	0	0.0393133	0.029213	0.0174813	0.0252345
LOC100131395	0.0181196	0.0354118	0.0624469	0.0625503	0.0657195	0.0583945	0.0647645	0.0330615	0.0337805	0.0325464	0.416293	0.381405	0.440054	0.366858	0.458279	0.564143	0.44968	0.492714	0.4804	0.42336	0.0522491	0.0369899	0.0181206	0.0317785	0.0388305	0.0438102	0.0393157	0.038953	0.0349647	0.033648
PLXNA4	0.126985	0.0886329	0.151833	0.109591	0.246735	0.192091	0.24315	0.231701	0.13528	0.130338	0.00833779	0.0372536	0.092377	0.0768737	0.00764893	0.0907716	0.0630286	0.0822149	0.127046	0.0753519	0.0104648	0	0	0.00795604	0.0155503	0.0263168	0.0196808	0	0.0175027	0.00842408
CHST12	4.82692	5.4792	5.17285	4.81564	7.20688	6.32425	8.41557	8.12029	6.74916	6.7226	3.25187	4.32275	4.81218	4.80181	3.96995	5.30673	4.66555	4.81927	5.90038	5.61543	1.00466	1.04651	0.925514	1.09798	1.47774	1.56194	2.93334	3.0038	1.26058	1.64276
CDH8	0	0.00886566	0.00893376	0	0	0	0	0	0	0	0	0	0	0	0.00764893	0	0	0	0.00907715	0	0	0	0	0	0.00777725	0	0	0.00975222	0	0
DNAH8	0.118082	0.275151	0.125216	0.117585	0.131778	0.0919996	0.0973974	0.207168	0.127004	0.17131	0	0	0.00711939	0	0	0	0	0.00823708	0.0272626	0.00943684	0.0104819	0	0	0	0	0.0087889	0	0	0	0
CEP250	5.90553	7.90142	6.70965	6.03749	6.24453	5.92288	6.511	6.0425	5.69119	5.45879	2.50482	5.15886	8.87579	10.0872	2.70383	9.3448	6.76427	6.29164	10.8623	8.16094	4.92531	3.28287	4.97001	6.38963	3.09187	4.96456	5.18464	5.60557	3.23462	5.82071
NEGR1	2.61676	2.29954	2.39773	2.74448	3.15541	3.05365	3.09332	3.2411	4.3957	4.55335	19.7225	19.7598	21.5324	20.535	19.9238	22.3784	28.3395	26.4446	22.1077	22.0972	0.241041	0.0185485	0.00908808	0.039838	0.0233657	0.0175748	0.00985906	0.0390656	0.0262993	0.0084378
PPIP5K2	18.7933	18.231	15.4091	18.1326	17.1726	16.066	14.4788	17.2531	13.2488	14.1686	17.1288	17.9438	22.4762	22.4814	14.7713	23.585	24.0326	21.2189	22.7482	23.0072	16.4776	12.2257	18.5217	21.3492	11.4825	11.8915	8.80423	9.30909	7.40024	13.855
CCDC57	1.21805	1.57218	1.37839	1.24732	1.52481	1.3559	2.12808	1.84101	1.71159	1.64906	1.53705	1.64269	2.20046	2.58509	1.71659	2.78966	2.29196	2.2493	3.91053	2.49196	2.97761	3.09892	2.9362	3.57102	3.30377	3.4725	4.35882	4.72897	3.69226	3.52791
GUCY1A2	0.0727774	0.133342	0.107493	0.0942124	0.115483	0.0921412	0.0650316	0.132792	0.245919	0.212425	0	0	0	0	0	0.0202311	0.00903583	0.0164916	0.0182031	0	0	0	0	0.00798196	0.00780258	0	0.00987509	0.00978398	0.0263317	0.0168934
DPH5	2.45699	2.70323	2.44622	2.74871	2.38464	2.60588	2.34999	2.57363	2.25637	2.6643	5.74522	5.00828	5.5108	5.41586	5.33961	5.43372	5.22135	4.46234	5.28962	5.1312	3.13835	3.20453	3.27617	3.29569	3.37764	3.27393	4.3834	3.61913	2.55496	2.97416
EPPK1	0.300318	0.240105	0.215066	0.212056	0.247556	0.209489	0.29275	0.332102	0.24601	0.237023	0	0	0.00713097	0	0	0	0	0.0164976	0.00910671	0.0283509	0.0104989	0	0	0	0.015602	0.00880319	0.00987509	0.00978398	0.0175609	0
TRIM40	0	0	0.00896286	0	0	0	0	0	0	0	0	0	0	0	0	0	0	0	0	0	0	0	0	0	0	0	0	0	0	0
ATXN7L1	4.48933	4.76056	4.564	4.73098	4.50003	4.04144	3.61281	4.3449	5.49196	5.30767	1.54816	2.01028	2.24719	2.25528	1.79643	2.34912	2.42261	2.13776	2.61472	2.48696	3.80219	3.42977	3.74284	3.92077	3.06769	3.91905	4.14927	4.35569	3.41771	3.95696
AKT3	5.95652	5.29544	5.22849	5.5729	5.66531	5.03177	4.1262	5.59209	3.59972	4.49886	2.46078	2.95519	2.55442	2.82177	1.85051	3.13949	2.50443	2.55919	3.21661	2.92248	0.546272	0.399749	0.610259	0.61498	0.468437	0.378765	0.365598	0.342646	0.254838	0.355178
RELCH	4.51088	6.31353	4.31613	4.29407	4.51163	4.51432	4.67407	4.66405	4.62107	4.94331	3.24098	4.16389	5.46865	5.46645	2.56603	6.10007	4.65884	4.79081	6.53707	6.33083	2.51214	1.62779	2.59732	3.30036	1.46858	2.02708	2.03662	2.35087	1.2749	2.69916
SLC22A3	0.04557	0.00890898	0	0.0314623	0.0082669	0.0335679	0.024432	0.0166297	0.00849858	0.0081881	0.00837853	0.0280747	0.00714255	0.0171653	0.0153674	0.0101377	0.0180948	0.0247832	0.0273552	0.0473214	0	0.0186056	0	0	0	0.0440723	0	0	0	0.0169247
ZNF780A	3.40435	3.71905	3.11852	3.87535	3.45929	3.19348	2.87076	3.38062	3.4116	3.49189	1.40072	1.63064	1.78041	1.73615	1.34655	1.75572	1.82111	1.6711	2.00889	1.68704	3.7056	2.94386	3.49582	3.86571	2.36275	2.63044	2.44574	2.56052	1.66433	2.82197
LOC101928804	0	0	0	0	0	0	0	0	0	0	0.00839211	0	0	0	0	0	0	0	0	0	0	0	0	0	0.00782792	0	0	0	0	0
ILDR2	1.26014	1.07968	1.30377	1.36335	1.4821	1.1519	1.28921	1.47454	1.58322	1.43517	0.142659	0.159394	0.178845	0.189179	0.123174	0.121844	0.126906	0.0993224	0.255804	0.237061	0.010533	0.0186412	0.0182639	0.0400374	0.0156551	0.0353254	0.02972	0.0392611	0.0264309	0.0339142
RSBN1	7.34306	6.29188	6.66396	7.36975	7.28767	6.64359	6.19428	6.87415	6.78528	6.85729	14.3861	13.6073	13.3872	13.0386	13.2206	12.2171	12.6023	12.1361	14.017	14.1978	6.56296	6.78668	7.02379	6.90374	6.40412	5.60012	6.21264	6.28294	5.94807	5.52057
ZNF43	3.95539	3.67764	3.13921	3.36628	3.54511	3.74297	3.52625	3.50855	3.37198	3.77385	8.90691	10.5239	12.4021	12.0518	10.3428	12.3616	13.0581	12.2626	13.1239	12.6068	5.40517	4.85785	5.79182	5.95978	4.09532	4.43498	3.70647	3.62318	3.77222	4.59708
C4orf50	0	0.00892342	0	0	0	0	0	0	0	0	0.0251907	0.0750555	0.0930567	0.0430218	0.0231095	0.0609598	0.108844	0.0662558	0.109698	0.142324	0	0	0.0182753	0	0.00782792	0	0	0	0	0
KAZN	0.566501	0.562496	0.539826	0.488901	0.530242	0.563688	0.449055	0.466811	0.417343	0.566217	1.26793	1.15398	1.49607	1.80692	1.00141	1.37159	1.34241	1.39965	1.46264	1.52761	3.90997	3.31087	3.73729	4.22256	2.80399	3.06637	3.0928	3.74193	2.63591	3.44442
METTL25	1.26123	1.24137	1.09792	1.13579	1.23477	1.21181	1.60066	1.56754	1.4568	1.26404	0.629923	0.666282	0.916477	0.748766	0.755096	0.853647	0.88004	0.861539	1.17954	0.949063	1.20174	0.93287	0.923128	1.03386	0.846107	0.760154	0.822967	1.0315	0.73189	0.992851
ARHGAP24	0.21074	0.250696	0.234577	0.22141	0.432023	0.371216	0.327497	0.267493	0.230606	0.288013	0.50522	0.432773	0.524007	0.440048	0.378508	0.448285	0.372921	0.382034	0.357513	0.304472	0.0317052	0.0841717	0.0458156	0.0482088	0.062834	0.0708918	0.0596428	0.0689413	0.00883925	0.0340299
ABHD16A	7.9016	8.78712	8.86365	8.52008	8.66085	7.41066	8.82987	8.7224	8.13454	8.66884	4.48156	4.68728	6.08256	5.67994	5.08503	6.3093	4.89558	5.21786	7.50187	6.01594	3.85915	3.31219	4.07019	4.54163	3.63023	3.68797	3.40112	3.53724	2.35256	4.05983
OR2H1	0	0	0.00903561	0	0	0	0	0.0083716	0.00855367	0	0.00843285	0.0188419	0.014376	0	0.00773614	0.0204044	0.0182161	0.00831744	0.00918063	0.00952891	0.0105841	0	0	0	0	0	0	0	0	0.00852012
USF3	6.45051	6.25842	5.92702	6.32712	5.78241	5.90569	5.58359	6.41227	4.63582	5.39766	3.40667	4.52235	7.25313	6.47189	3.74407	6.88693	7.08652	7.08604	6.80245	6.85088	4.80491	4.05538	4.76245	5.88987	3.05966	3.75376	3.52395	3.71828	2.8241	4.28537
PRR3	1.33188	1.35533	1.33861	1.49031	1.49086	1.48856	1.6908	1.82683	1.6097	1.56739	6.73613	7.83758	8.07394	7.67241	7.5038	7.75215	7.65934	7.73461	7.19561	8.14581	2.80759	2.70019	3.09565	3.08498	3.14951	3.2336	3.71701	4.04803	2.71188	3.53938
SEMA5A	0	0	0.00905016	0	0	0.00846287	0.00821279	0	0	0.00825445	0.0253333	0.0377401	0.0935832	0.0692245	0.0387338	0.102174	0.136825	0.108275	0.0551593	0.0763358	0	0	0.00919152	0.0080597	0	0.00888894	0	0	0	0
KPNA5	0.781195	1.17647	0.932119	0.785229	1.00835	1.06627	1.30577	1.24931	1.19938	1.08953	2.39866	2.91597	3.36963	3.27147	2.54916	3.39283	3.476	2.76569	3.41132	3.15898	0.657238	0.666045	0.624991	0.741454	0.638132	0.675524	1.14664	1.04715	0.576375	0.529071
SACS	7.84245	8.07667	7.04329	8.4027	7.61129	7.48359	6.42447	7.49867	4.93644	5.83777	17.2785	19.381	36.8276	32.5797	14.0682	30.9966	27.3894	25.5922	26.1878	27.5727	5.38713	3.613	5.38797	6.93357	3.12092	3.84126	2.14451	2.0852	1.78299	4.32805
TET2	8.10543	9.08911	7.06624	7.9003	6.8657	6.95501	5.81229	7.31076	6.17477	6.40364	5.87618	8.63435	11.3377	10.9078	4.36685	11.1713	9.98239	9.15646	11.2941	11.5793	3.27906	1.87817	3.14667	4.22754	1.84544	2.63377	2.05615	2.30419	1.34926	2.98131
TENM4	0	0.0179883	0.0271896	0.015887	0.0166919	0.0169502	0.0493479	0.0167944	0.0428991	0	6.7246	10.1219	15.972	14.5183	6.30094	15.1165	12.1614	12.0721	16.4928	14.6333	0.106165	0.0469747	0.0552288	0.0564993	0.0236698	0.0979194	0.0798853	0.0791483	0.0532834	0.0598231
EPB41	8.49819	8.07925	7.66988	7.66783	7.63055	7.50279	8.26834	8.97938	7.48393	7.92991	32.6604	36.766	39.9027	39.1031	22.7743	40.6237	39.1186	35.56	42.4929	41.0454	10.6941	7.01081	10.865	11.7152	7.54515	9.19839	9.55926	9.28303	4.797	9.91663
DOCK3	0	0.00901005	0	0	0	0.00849008	0	0.025234	0	0.00828099	0	0	0.00722358	0.00868296	0.0155457	0.0102527	0	0.0167138	0.0276726	0.00957494	0.0212686	0.0188215	0	0	0	0.00891752	0.0200049	0	0.00889628	0.0171211
DENND4A	23.08	22.6882	22.9533	28.0832	20.7019	17.7705	18.3082	16.8584	21.4883	22.02	4.76235	4.82868	5.73575	5.6181	3.31942	6.12113	5.78504	5.00641	5.81197	6.17608	8.89143	6.79542	9.76551	12.0076	6.5289	7.58911	7.17268	7.47323	5.05329	8.45889
ESRRG	0.0553256	0.0360417	0.0272388	0.0159157	0.0418051	0.0509425	0.0247185	0.0420618	0.0687627	0.0993759	0.00847359	0	0.0144477	0	0	0	0.00915317	0	0	0	0	0.00941157	0.00922108	0	0	0	0	0	0	0
CUX1	11.6752	11.9493	11.2511	10.5454	11.7487	11.005	12.7152	12.8052	11.7771	11.8603	25.23	39.2498	53.8029	55.884	31.3557	57.6094	51.6324	49.2512	55.4052	53.1305	19.0722	13.3666	16.2225	18.9558	12.5614	16.2861	18.6893	21.2131	12.5636	16.8257
GOLGA8DP	0	0	0.0272525	0.00795752	0	0.0169893	0.0164872	0.00841204	0	0.00828099	0	0	0.00722358	0	0	0	0.00915317	0.00835762	0.00922498	0.00957494	0	0.0282499	0.00922108	0.00808562	0.00790392	0.026767	0	0	0	0.00856128
RP1L1	0.0276939	0.0451027	0.0454491	0.0318672	0.0334818	0.0594998	0.0989855	0.101062	0.06884	0.066325	0.0763511	0.0853078	0.122944	0.147782	0	0.102647	0.0733106	0.0920408	0.0923573	0.17255	0.0212952	0.018845	0.0184636	0.0404751	0.0474787	0.0535674	0.030045	0.109148	0.0267199	0.0514275
ZNF546	0.507944	0.586592	0.372846	0.557919	0.55269	0.408177	0.495144	0.547659	0.215219	0.33177	1.0609	1.13794	1.17933	1.18277	1.05111	1.2323	1.33851	1.05475	1.27509	1.40018	0.905445	0.744705	0.86817	1.30387	0.823325	0.750272	0.831608	0.74452	0.472258	0.77175
SPTBN2	0.323338	0.252765	0.263803	0.151482	0.293185	0.229671	0.305434	0.235988	0.35307	0.257203	2.15641	3.32001	3.81412	4.2193	1.38634	4.19113	3.83336	3.96073	6.13712	5.32427	0.0639337	0.0188592	0.0739099	0.0243034	0.0237572	0.0536076	0.08018	0.0695103	0.115873	0.0857768
PLA2R1	0.203266	0.11737	0.090978	0.103659	0.0837776	0.0765667	0.0660481	0.10958	0.129188	0.11617	0.0169818	0.0474347	0.0289532	0.0174014	0.0155788	0.0102692	0	0.0418734	0	0.0383779	0.0106523	0.00942665	0.0369595	0.0324084	0.00791658	0.00893181	0	0	0.00891054	0.0257363
WDPCP	0.988923	0.867001	0.673447	0.861435	0.653669	0.740376	0.611136	0.556502	0.542759	0.713842	1.40993	1.36655	1.55673	1.45347	1.10644	1.20239	1.50465	1.20633	1.37776	1.5164	0.884804	1.06601	1.13686	1.0536	0.84771	1.00111	1.35363	1.35108	0.989812	0.943958
TMEM161B	2.80251	3.17236	2.24955	2.96939	3.13661	2.8956	2.95053	3.15588	2.76757	2.55016	1.74248	1.82343	2.39843	2.65653	1.64531	2.68428	2.72694	2.12105	3.07221	2.51643	2.53906	2.0581	2.84892	2.96853	2.13276	1.96795	2.29788	2.27668	1.37428	2.22426
PTPRO	3.23783	3.39894	3.19732	3.56873	2.93589	2.57246	2.27325	2.93704	3.61317	4.15414	0.0340061	0.0759905	0.130453	0.130674	0.140384	0.144011	0.30305	0.301866	0.175852	0.19213	0.373461	0.321048	0.573591	0.640869	0.356848	0.295248	0.662396	0.576735	0.214214	0.446654
BSN	0.388588	0.280267	0.510178	0.399237	0.318793	0.178902	0.34723	0.565535	1.00905	1.01374	0.00850075	0	0.0144966	0.0174253	0.00779843	0	0.00918251	0.0167724	0.0370262	0.00960563	0.0640299	0.0283312	0.0277578	0.0811328	0.0713786	0.0536882	0.0803005	0.0895045	0.062487	0.188993
TRIP12	55.1714	54.1379	48.0387	54.3464	50.5634	46.5402	45.8678	51.161	46.8307	51.328	44.2557	49.4093	59.4182	58.9261	31.4793	60.3906	59.1133	55.1833	60.0029	62.2023	29.7154	22.2254	32.9918	35.9405	20.9417	24.4685	19.848	19.9832	13.0444	26.0945
TNRC6C	5.81074	6.35836	5.83137	5.12693	6.88486	6.22219	6.27886	6.23274	6.07411	6.01893	2.32026	3.93632	5.93393	6.08382	3.51369	6.4096	5.27069	5.0061	7.61516	6.95942	4.33613	3.88459	3.88023	3.99663	3.04748	3.96795	4.87405	5.00868	4.29882	4.40412
SSH1	4.04888	4.21052	3.91368	4.19952	4.30283	3.68536	4.34817	4.0412	3.93	4.46197	5.86293	7.1705	8.81023	8.57007	4.17287	10.0988	8.17685	8.56882	10.1178	9.27688	4.61653	2.70145	4.93136	5.62706	2.38811	4.02358	3.57655	3.78311	1.97116	3.8456
MYCBP2	20.3212	22.2986	21.0432	20.9762	20.1441	18.7968	18.3161	20.3017	17.7911	19.4433	31.0937	47.4247	82.438	77.3328	32.103	75.7815	63.367	62.0686	93.385	89.4531	18.1364	15.3765	18.0003	18.6751	13.1442	15.6742	16.1721	15.953	13.6744	16.4537
LOC105379010	0.0185799	0.00908225	0.0182952	0	0.00842768	0.0171079	0	0	0	0	0	0	0	0	0	0	0	0	0	0	0.0107205	0.00948698	0	0	0.00796725	0	0.0100835	0	0	0.0172514
CSMD1	0.00930922	0	0	0	0	0.0428344	0.00831842	0	0	0	0.521564	0.620961	0.561246	0.700919	0.376503	0.724183	0.52645	0.699956	0.325795	0.396123	0.0321943	0	0.00930974	0	0.0239262	0.00900326	0	0	0.00898182	0.0086436
FAT2	0.00930922	0.0363868	0.0183331	0.0160681	0	0.0342869	0.0166368	0.00849293	0.0347106	0.0418031	0	0	0	0	0.0156965	0	0	0	0	0	0	0	0.00930974	0.00816336	0.00797992	0	0.0201991	0	0	0.0086436
PKD1L1	1.2115	1.31133	1.25717	1.35117	1.58863	1.37295	1.57387	1.32632	1.41597	1.54	0.719397	0.947322	1.26305	1.54455	0.793524	1.12951	1.21189	1.15724	1.36126	1.19032	0.902919	0.722932	1.05313	1.19313	0.647067	0.775112	1.33457	0.811384	0.593436	1.16814
LAMA2	0.400777	0.49181	0.578186	0.571101	0.870474	0.798126	0.966094	1.17343	0.747172	0.661281	0.00856864	0.0382804	0.0292071	0.0351078	0.0157153	0.0310913	0.0555136	0.0506886	0.0466243	0.0774289	0.0107546	0.0285404	0.0932091	0.0653853	0.119842	0.0450703	0.0404465	0.0200367	0.0359703	0.0519238
LOC105376878	0.121226	0.145795	0.165279	0.144859	0.169109	0.171727	0.141654	0.212685	0.165156	0.159123	0.0171393	0	0.0292219	0.00878036	0.00786071	0	0.0185139	0.0253571	0.00932847	0.00968235	0.0430234	0.0285548	0.0466281	0.0654182	0.0559547	0.0541116	0.0910508	0.0400937	0.0899713	0.0432917
TMEM8B	0.848583	0.847434	0.75294	0.756487	0.718715	0.643975	0.549952	0.4594	0.538931	0.803988	2.09956	2.06819	2.41081	2.27438	2.07547	2.75815	2.57343	2.41738	2.16446	2.09163	0.623838	0.542541	0.68077	0.825905	0.439644	0.757563	0.708172	0.691615	0.224928	0.510842
LOC101928278	0.009324	0.02734	0.00918111	0.00804679	0	0.00858532	0	0	0.00869141	0.0167519	0	0	0.00730461	0	0.00786071	0.0103678	0.0277743	0	0	0.067793	0	0	0	0.00817632	0.00799258	0.00901755	0.0101156	0.0200494	0.0269948	0
FOXP1	19.6299	19.829	20.8357	18.5191	19.1529	19.75	19.3581	20.4451	21.0985	21.8778	19.6344	22.9149	23.6305	25.6546	23.0305	25.2301	23.6264	22.2663	24.7732	26.3621	22.8461	19.6842	21.749	22.8998	17.8665	21.3669	23.422	23.8678	22.9903	22.2199
TOGARAM2	0.0186597	0.0364672	0.0459341	0.0563626	0.0592182	0.0601347	0.125052	0.00850641	0.0434841	0.0251373	0.00856864	0	0.0219275	0.00878036	0	0.0207485	0.00925585	0.00845137	0.0186686	0.00968235	0.0215226	0.0190462	0.0373213	0.0163629	0	0.0270695	0.0101156	0.0100222	0.0180034	0.00865732
DSE	0.747801	0.876874	0.865201	0.758305	0.889959	0.757414	1.06914	0.83573	1.42899	1.46913	1.46893	1.68924	1.81611	1.54044	1.26089	2.17232	2.34764	2.25373	2.56245	2.56259	0.0646901	0.0477058	0.121524	0.0655755	0.0881401	0.0994432	0.0709875	0.08038	0.0450939	0.10415
LOC102725021	0.0935164	0.063967	0.0828751	0.0403533	0.0593569	0.077497	0.0668507	0.0511898	0.095889	0.0755885	0.0343763	0.0672155	0.0659365	0.0440321	0.0788402	0.083188	0.092833	0.135623	0.0374246	0.0873996	0.0755052	0.0381816	0.140283	0.0738051	0.056114	0.0542658	0.101456	0.120623	0.108273	0.121562
GREB1	0.177726	0.164528	0.147371	0.129163	0.186597	0.0947427	0.100301	0.0597366	0.209266	0.10081	1.98573	2.81416	2.98255	3.22396	1.61663	3.6716	3.45426	3.19643	4.38914	3.39002	0.053946	0.0763823	0.0561273	0.0738238	0.0400916	0.0904659	0.0608888	0.100545	0.0361002	0.086852
HECTD4	7.67758	9.28639	8.16841	7.39353	7.89548	6.17275	6.91064	7.22645	7.23525	7.50068	5.37775	8.70047	16.9954	16.4437	4.5072	18.4692	14.2856	13.8078	21.901	18.4635	3.33703	1.97827	3.20229	4.65532	1.91017	3.12404	3.18954	4.05581	1.68929	3.99899
LRRC4C	0	0.00915444	0	0.0161669	0.0424649	0	0.0334783	0	0.0349241	0.0084137	0.0172154	0	0	0	0.00789809	0	0	0.00849155	0	0	0	0	0	0.00821519	0	0	0.0203233	0.0201358	0.0180741	0
LRP2	0.046862	0.082426	0.0461439	0.0485314	0.067987	0.0258897	0.0502493	0.0855057	0.0262096	0.0505042	0.00860938	0.00961934	0.00733934	0.0176519	0.015803	0.010417	0.00929986	0.00849155	0	0.0583958	0.0324312	0	0.00936885	0.00821519	0.0160681	0	0.0101637	0.0100699	0.00903885	0
TMEM200C	0.00936833	0	0	0	0	0.0172598	0.00837124	0	0	0.0084137	0.0516788	0.0288706	0.0660829	0.0441297	0.0316062	0.0833727	0.0372157	0.067962	0.0750152	0.0291979	0	0	0	0	0	0.00906043	0	0	0.0180855	0.00869848
CABIN1	7.40187	9.323	7.89813	7.61859	7.65582	7.28194	8.03078	7.57447	7.1533	8.12207	7.15571	10.7405	13.163	14.1261	5.6787	14.1764	11.3336	12.0322	17.0165	13.9309	9.37072	6.19546	9.12855	11.2869	5.7418	9.16374	8.02008	9.22673	5.38558	10.383
ZNF827	0.234548	0.165019	0.24943	0.242904	0.212675	0.267799	0.184435	0.179744	0.30609	0.345463	3.87985	5.29832	6.5121	6.30813	5.02257	6.43665	6.29583	5.59556	7.45283	6.64439	0.0324641	0.0287288	0	0.0164542	0.0160845	0	0.0101797	0.0100858	0	0.0087122
OTULIN	7.06818	7.24619	7.00608	7.82547	7.48998	7.00088	6.27396	6.41414	6.2299	6.93805	8.8678	9.95627	10.8468	10.2891	8.17472	11.4186	10.7344	9.76742	11.523	11.2096	5.57584	4.57021	6.25189	6.79906	4.7071	5.36521	4.16509	4.64123	3.38716	5.11602
CAMK4	0.30984	0.366989	0.351318	0.49428	0.561891	0.631104	0.671183	0.668131	0.393844	0.438482	1.38055	1.12796	1.72857	1.46771	1.05277	1.55558	1.45399	1.38719	0.836029	0.965244	0.0216593	0.00957748	0	0	0	0	0	0	0	0
WHAMMP2	1.31447	1.84412	1.10018	1.28837	1.31108	1.0893	1.30042	1.02789	1.45285	1.49252	0.00862296	0.00963452	0.0147112	0	0	0.0104335	0.00931453	0	0.0093876	0.00974373	2.95649	1.42795	2.40374	4.18257	1.27164	2.15208	3.63646	2.91664	1.89331	2.81584
TRIM66	0.939087	1.53247	1.49801	0.980645	1.23469	0.951159	1.17479	1.1823	1.25179	1.30726	0.396985	0.50141	1.15505	1.23807	0.380021	1.11731	1.08138	0.825663	1.53145	1.04344	2.35048	1.40906	2.15063	2.69283	1.46508	2.24331	3.40283	2.98786	1.35003	2.58967
ME3-DT	0.0657695	0.0550869	0.0462584	0.0729776	0.093714	0.0605591	0.050374	0.0342872	0.0525493	0.0590676	0.051807	0.0868266	0.0809682	0.115022	0.110896	0.104474	0.0746158	0.110712	0.0846014	0.136595	0.0108398	0	0.00939841	0	0	0	0.0509665	0.0201985	0.00906736	0
MTMR10	8.34084	8.28824	7.86117	8.79702	9.47294	8.087	9.20085	9.28234	13.2797	10.945	5.00351	6.03461	7.55838	7.37635	5.31947	7.68521	7.69179	7.38976	8.89991	8.70047	4.38185	3.13862	5.07813	5.71446	2.78093	3.25578	2.67285	2.95142	2.14116	4.44412
NFAT5	4.25278	5.72787	5.01217	4.45787	5.1359	4.06314	5.57412	4.74683	7.31458	5.25594	4.28871	5.98977	11.8895	10.5968	6.83757	11.0061	9.59223	8.42591	12.2373	11.2946	5.66495	3.41892	5.20337	5.83324	3.15353	4.2677	5.06296	5.42078	3.19542	5.51246
PTPRT	0.00941266	0	0.00926842	0	0.00853487	0	0.00841085	0	0	0	0	0	0.0221244	0	0	0	0	0	0.0282543	0	0	0	0.00941318	0.00825407	0	0	0	0.0101175	0.00908162	0
LOC102724701	0.00941266	0.0276048	0.0463616	0.0081233	0.0256153	0.0173411	0.0336575	0.0257727	0.0263332	0.0253712	0.00865012	0.00966486	0	0	0	0	0	0	0	0	0.0543069	0.0384467	0.0376685	0.0247726	0	0.0273213	0.0715122	0.0607306	0.0363417	0.0349733
DNHD1	0.781678	1.45404	1.05718	0.739625	1.08452	11.7848	0.976192	0.927935	1.22026	1.31101	0.398123	0.821963	1.18788	1.26822	0.635184	1.22523	0.738569	0.828031	1.99753	1.07577	0.727805	0.374903	0.649865	0.850634	0.452088	0.52828	0.91956	1.15403	0.490676	0.795743
SSPO	0.339041	0.662601	0.58423	0.414515	0.512373	0.528974	0.429188	0.567072	0.588184	0.515947	0.0692389	0.135382	0.221343	0.20398	0.0635184	0.293218	0.233725	0.153655	0.358048	0.283613	0.141216	0.0480645	0.05651	0.107362	0.024219	0.0455414	0.112391	0.1316	0.0817793	0.104933
ATXN1	3.55074	3.48808	3.57979	3.45451	3.86012	3.26077	2.92876	3.28235	2.89721	3.00283	0.302939	0.37716	0.597665	0.505548	0.404956	0.3456	0.364633	0.367089	0.669028	0.625945	4.58438	3.60507	5.18041	4.88939	3.73804	3.82572	3.56608	4.08998	2.95333	4.57363
MLLT6	11.5833	12.7556	11.8792	10.688	10.9646	10.388	12.6413	10.5848	11.5882	11.8928	13.2174	16.9164	22.3875	25.446	12.6101	25.5819	20.7519	19.2302	29.175	24.7618	10.6537	7.72507	9.70831	11.6039	7.58635	9.2611	11.0227	12.2178	6.85653	11.3677
AK9	0.744814	0.700171	0.57558	0.732291	0.7181	0.668445	0.556022	0.645098	0.553668	0.635049	0.476533	0.619561	0.509642	0.648118	0.564337	0.796741	0.655138	0.632379	0.801766	0.704907	0.565476	0.500413	0.537427	0.553925	0.46066	0.428554	0.531878	0.597909	0.454822	0.577758
MRPL42	14.0644	13.3008	12.3813	12.7565	13.7364	13.4278	13.6042	13.5884	11.9847	12.9192	20.3887	20.6981	26.0641	25.0852	22.092	23.369	23.7469	22.1873	22.5836	23.1171	15.7435	13.8647	16.4518	18.1152	12.8566	13.6934	12.1166	12.7856	10.7393	13.7507
LOC101929248	0	0	0	0	0	0	0	0	0	0	0	0	0	0	0	0	0	0	0	0	0.0108909	0	0	0	0.00809391	0	0	0	0	0
CD47	10.1269	9.95106	8.56709	9.34298	10.7757	10.5337	10.6782	11.3159	9.27251	9.93487	22.2505	23.7161	26.2357	25.0153	21.79	27.1744	26.0887	23.9153	25.2726	25.4269	10.0026	10.4524	11.3083	12.5584	8.96423	8.67028	7.8095	7.78822	7.79287	10.201
ST6GALNAC3	0.132389	0.166329	0.167606	0.15506	0.154341	0.113194	0.101399	0.155289	0.0352593	0.15287	0.512728	0.767071	0.4445	0.356201	0.44645	0.431113	0.553849	0.402854	0.264906	0.333874	0.490827	0.405395	0.52013	0.580469	0.275606	0.356678	0.451404	0.447239	0.173352	0.395111
RBM28	6.62371	7.52657	7.02534	6.631	6.67525	6.75242	7.27158	6.85437	6.56242	6.63711	8.70456	10.7167	15.8417	16.7611	10.1632	16.4349	14.1275	13.1569	15.772	15.0438	8.21842	6.29731	8.67754	9.50089	5.41021	7.87024	7.57612	8.40127	6.49118	9.1373
PRUNE2	0.00947176	0.0369951	0.0279595	0.00817431	0.0171645	0	0.00846366	0.0172699	0.0264682	0.0425019	1.03507	0.981565	1.07517	1.025	0.861783	1.03139	1.15567	0.960854	1.6098	1.72001	0.0436681	0	0.00947229	0.0414992	0.00811925	0.0183076	0.0102759	0.0610419	0.00913865	0
LOC105379085	0	0.00925552	0	0	0	0	0	0	0	0	0	0	0.00742038	0	0	0	0	0	0	0	0.010925	0	0	0	0	0	0.0102759	0	0	0
GRIN2A	0	0	0	0.00817431	0	0.0174479	0	0	0.00882915	0	0.017414	0	0	0.0267665	0.00798529	0.0105321	0.00940254	0.00858531	0.00947631	0.0098358	0	0	0.00947229	0	0	0.00916046	0	0.0101811	0.00913865	0.0263914
COL4A1	2.28352	2.52767	2.50043	2.15062	2.28536	2.14623	2.35375	2.42906	2.22575	2.69756	0.208982	0.321059	0.43796	0.401523	0.159763	0.221253	0.319802	0.249064	0.303351	0.196787	0.0218578	0	0	0	0	0	0.0102759	0.0101811	0.00913865	0.00879452
C4A	0.0474519	0.0556423	0.0373798	0.0163808	0.0516321	0.00873499	0.0339212	0.0606075	0.0884652	0.0511399	0.00871802	0.00974072	0.0223049	0.0178741	0.016002	0.0105485	0.00941721	0.0516131	0.0474747	0.0295654	0.010942	0.00968305	0	0.0249667	0.00813191	0.0275354	0.0102919	0	0.0091529	0.0176236
ZNF704	2.15446	1.9847	1.86911	1.64637	1.91912	1.59926	1.35694	1.4287	2.24716	2.2844	6.25376	8.80976	8.39462	8.10643	5.04095	8.74882	7.43367	7.21771	8.48903	8.56467	0.0766302	0.0775009	0.0284747	0.0332911	0.0244073	0.0550744	0.041187	0.0612104	0.045786	0.0352496
FAM83F	0.0379835	0.0371164	0.00935572	0	0.0172206	0.0524615	0.0169704	0.0346529	0.0088567	0.034113	0.0087316	0	0.0148785	0	0.0560394	0.0422355	0.0471324	0.0344287	0.00950587	0.0197216	0.0328585	0.0193851	0.0379857	0.00833181	0.0162798	0.0551027	0.0824163	0.0204139	0.0549715	0.0440846
RAB21	15.7757	14.571	13.2614	14.9672	15.0107	14.9807	16.1335	15.4495	16.4761	14.9614	14.2009	13.146	15.8264	16.0544	16.0464	15.6513	17.2915	15.3754	16.4864	17.6149	15.1835	11.5946	14.0194	14.9416	11.3411	11.1237	11.3138	12.0772	9.30114	11.8963
HNRNPR	30.826	31.3847	27.3417	29.0957	30.7938	29.7047	27.3329	28.6083	24.7941	27.8043	59.1106	65.5572	76.5052	79.5718	57.0861	79.1377	75.0732	66.2061	75.5576	75.5139	31.1509	26.4031	33.5638	38.0943	25.9764	29.767	22.0652	22.801	21.8688	31.321
TENM1	0.171003	0.157815	0.0467729	0.114783	0.258426	0.927238	0.127335	0.182009	0.78815	0.605779	0.558754	0.49749	0.342361	0.492044	0.440507	0.433109	0.641289	1.61027	1.16908	0.897741	0.0767042	0	0.152011	0	0.0570051	0.560463	0	0	0.265815	0.0176417
WDR33	15.6658	16.2921	14.7896	15.5449	14.9112	14.9408	15.102	15.5228	14.1867	16.1683	17.8452	21.3921	23.221	22.9561	16.2027	24.2013	21.3323	19.4351	23.9994	21.9108	12.5576	10.0945	12.2179	13.1377	9.89446	10.5385	9.00803	8.95555	8.3411	10.7086
HDGFL3	0.0760599	0.0743234	0.093618	0.0902566	0.0862086	0.0612799	0.042478	0.0346952	0.115212	0.0683094	0.0174746	0.0195245	0.0223451	0	0.0240462	0	0.00943188	0	0	0	0.0657973	0.0291133	0.028524	0.00833181	0	0.00918905	0.082517	0.0408778	0.0366924	0.0176555
DLC1	0.019026	0.0185916	0.0187344	0.0164198	0.0258775	0.0175187	0.034002	0.0260365	0.239425	0.0768927	0.0786811	0.097679	0.134148	0.223959	0.0721805	0.169247	0.377739	0.267303	0.456843	0.474174	0.0329176	0.0291302	0.0665947	0.0333682	0.0326183	0.0828032	0	0.0306761	0.0458921	0.044164
GOLGA8R	1.38934	1.24604	0.937024	1.20724	0.975036	0.92879	0.773796	0.876845	0.78947	0.99138	0.00874518	0	0	0	0	0	0	0	0.0285618	0	1.60251	1.00046	1.58927	1.96936	1.0115	1.13201	0.929153	1.14561	0.92732	1.44905
PLEKHA8	1.19918	1.2183	1.19017	1.30596	1.33761	1.22686	1.03753	1.13744	0.904902	1.32486	0.0437313	0.0488614	0.0969285	0.0806615	0.0641894	0.0740789	0.0472386	0.103519	0.00952066	0.0691816	0.406168	0.320577	0.599623	0.542478	0.481338	0.487838	0.258131	0.48081	0.303025	0.282777
MARF1	9.51881	9.72047	8.05003	9.36615	7.2142	6.88718	6.01104	6.9108	5.56894	7.32514	10.7616	11.7599	15.549	15.8908	9.07727	15.4263	14.1124	14.069	16.7302	15.7521	11.1881	9.12272	12.2541	14.6723	8.22492	8.94794	8.78666	10.2214	5.95721	11.2711
PLXDC2	5.73606	5.44682	5.14151	5.79731	5.45169	5.14126	5.43207	6.26753	6.16403	5.93884	0	0	0	0.00897517	0.00803512	0.0105978	0.00946121	0.00863888	0.00953544	0	5.57206	4.66834	6.20329	6.30005	4.41875	4.68131	5.14795	5.37698	3.62213	5.74174
HERC1	11.8468	13.8115	13.4953	12.7903	11.3642	10.5572	10.1516	12.2687	11.7182	12.4628	7.16461	11.0388	21.6084	18.758	7.65741	20.5913	16.9354	16.5606	21.5022	20.3682	10.1576	7.20861	8.87367	11.2076	6.37248	8.48937	8.7579	9.16884	5.83921	9.38029
MPRIP	9.56864	9.97478	9.30929	9.19651	9.87871	9.25858	10.2211	9.7218	11.3383	11.6009	21.7952	31.0326	46.4575	48.7371	19.0052	51.5971	40.4287	39.2755	59.4628	51.9308	19.8727	13.029	18.0603	20.5379	12.2666	17.0782	12.8443	14.387	9.79359	18.9825
EVC	0.811426	0.764916	0.751992	0.815615	0.692476	0.562554	0.750655	0.59222	1.26359	1.38032	1.72825	2.43089	3.91135	4.17117	1.2394	3.91687	2.51125	2.26703	4.80403	3.35062	0.0220216	0.00974339	0	0	0	0	0.010356	0.0307832	0	0.00886312
PRELID2	1.96702	1.69818	1.44796	1.77174	1.56713	1.66172	1.43344	1.55062	1.34402	1.45786	1.14076	0.862796	0.763023	0.70137	0.796961	0.817552	0.957366	1.02995	0.888451	0.684179	0.704876	0.682252	0.830779	0.937812	0.744849	0.618733	0.611198	0.759514	0.61726	0.780201
ABL2	5.17872	5.50865	5.46629	5.96186	6.19461	5.08517	6.81323	6.5639	10.3762	7.73166	7.81489	9.7716	13.8181	13.3976	8.26476	12.5899	11.9796	12.2114	13.3449	12.8788	3.6038	3.78407	3.7457	3.98828	3.14513	3.75176	4.32262	4.82706	3.28189	3.59302
DUSP8	0.343974	0.22408	0.385745	0.362824	0.337888	0.237542	0.700107	0.296378	0.926285	0.652171	0.0263423	0.00981659	0.0449127	0.0179954	0.00806003	0.0212488	0.0284549	0.00866567	0.0382377	0	0.231437	0.126786	0.200663	0.175954	0.155619	0.129371	0.15549	0.215677	0.184376	0.230663
GATAD2B	15.588	17.1186	17.3912	15.9106	16.3528	16.6939	18.9505	19.2957	19.4303	19.6904	18.6552	23.9937	25.5395	26.7302	19.4022	25.8028	26.8874	25.5034	27.7964	29.5853	12.5449	10.5162	13.8206	14.0296	9.98674	12.164	14.9724	15.9026	10.0787	15.0768
RPGRIP1L	0.889059	0.822054	0.696583	0.676522	0.788812	0.809823	0.700469	0.898315	0.588139	0.583823	2.94308	3.16073	4.23147	4.97832	2.59515	4.92166	4.64056	3.622	4.31353	3.93117	0.551325	0.439101	0.583179	0.620348	0.385151	0.536244	0.362997	0.47268	0.295154	0.514822
LGALSL-DT	0.0382565	0.0467288	0	0.024762	0	0.00880302	0.0341848	0.0087221	0.0089118	0.0171791	0.00878592	0.00981659	0.0299709	0.018013	0.0161263	0.0106306	0.00949055	0.017338	0.0574122	0.0198634	0	0	0.00956096	0	0.00819525	0.00924621	0	0.0102764	0	0.00887684
DENND11	0.363671	0.458238	0.367522	0.338633	0.451246	0.343672	0.29931	0.375438	0.347919	0.369589	9.37546	9.54175	10.1517	11.1753	6.374	11.8867	11.8469	10.3315	9.28764	9.29214	5.01155	3.07709	5.17782	5.63124	3.18304	3.67454	2.93832	3.31241	2.07759	3.99871
ZNF660-ZNF197	0	0	0	0	0	0	0	0	0	0	0	0	0	0	0	0	0	0	0	0	0	0	0	0	0	0	0	0	0	0
ATM	11.7399	13.7869	11.0783	11.8535	11.6887	10.6774	11.0132	12.9418	10.55	11.4912	4.21328	6.42117	11.3313	11.3535	3.82476	11.8703	9.72127	8.39818	15.3536	12.1911	8.89466	7.33279	10.0811	13.0788	6.33902	8.01463	8.19968	9.1653	5.74679	9.17279
RYR1	1.35292	1.0595	1.2377	1.15103	1.31375	0.98952	1.27751	1.17301	1.32374	1.32708	0.0176357	0.00984693	0.0601364	0.00903083	0	0.0320078	0.0285751	0.0695773	0.038399	0.0697475	0.0442692	0.0391756	0.00959051	0.00840956	0.0329001	0.111358	0.135327	0.0825096	0.0462885	0.0534545
TPRG1	0.172713	0.131265	0.188962	0.140774	0.191408	0.185535	0.205774	0.227599	0.277269	0.189583	0.0176357	0.00984693	0.0977216	0.0903572	0.0404465	0.0213385	0.0666752	0.0434857	0.0767981	0.0896755	0.0221346	0.00978863	0.00959051	0.00840956	0.00822058	0	0	0.0103081	0	0.00890428
RFX7	6.84446	6.99775	6.10626	6.77678	6.23229	6.09008	5.87581	7.13758	6.21008	7.22468	16.3645	19.1023	24.2309	23.7024	13.3454	24.1769	23.4899	22.0399	24.9803	23.9143	5.81299	4.18391	6.55684	7.48354	3.87575	4.43776	3.64506	4.07576	2.51924	5.16962
PCDH11Y	0.00960475	0.00938547	0.0189282	0.0248845	0	0.0442497	0.0343538	0.0175372	0.0358373	0.017264	0.0353311	0	0	0	0.00809741	0.0106799	0	0	0.019232	0	0.0110784	0	0.00960529	0.025285	0	0	0.0104201	0	0.0185467	0
SHTN1	4.69066	5.20348	4.44842	4.57074	4.47984	3.93848	3.81351	4.10397	4.41722	4.46303	0	0	0.0225907	0	0.00809741	0.032064	0	0.0522746	0.0288498	0.0299442	1.15302	0.941868	1.02854	1.38234	0.758031	1.27357	0.990662	0.795549	0.84393	0.892474
LOC105371692	0.336442	0.4133	0.435405	0.290356	0.339932	0.362895	0.223328	0.192934	0.340498	0.371224	0.114841	0.167793	0.451844	0.362087	0.332266	0.438237	0.391238	0.313668	0.788614	0.449194	0.510024	0.1668	0.221103	0.244453	0.21424	0.381165	0.750866	0.805933	0.510101	0.374863
ZNF197	0.0385207	0.0188206	0.0284478	0.00831459	0.00873585	0.035469	0.0344208	0.0263572	0.00898067	0.00865257	0.0354	0.0296646	0.0301779	0.00907258	0.0243565	0.0214164	0	0.00873264	0.0289044	0.0400012	0.0222154	0	0	0.0253344	0	0.00931766	0	0	0	0.00894544
CHL1	0	0.00941435	0.0189701	0.00831459	0.00873585	0	0.00860891	0	0	0	0	0	0.0377322	0	0.00812232	0.021422	0.0382491	0.052387	0.0578238	0.0300087	0	0	0	0	0	0.0186322	0	0	0	0
LOC101927971	0	0.018844	0	0.0166427	0	0.00888465	0.00862211	0.00880299	0	0.0173192	0.0531659	0.0495023	0.0302153	0.0363197	0.0731602	0.0428859	0.11486	0.0873973	0.0482337	0.0200254	0.0111295	0.00984896	0	0.00846139	0	0	0.0209214	0.0207284	0	0
PIGG	6.99099	8.15055	7.25416	7.02366	7.12596	5.75348	6.41064	5.99969	5.49199	6.44315	5.47645	5.39611	7.84139	8.2996	4.67443	7.81647	7.25578	6.18812	8.85628	7.8004	3.4034	2.39173	3.15335	4.24483	2.36402	2.67651	2.77226	2.77778	1.73978	3.1426
LOC107984747	0.250875	0.216861	0.313539	0.158219	0.174984	0.124385	0.181064	0.220074	0.350782	0.147319	0	0	0.00755929	0	0	0.0107292	0	0	0	0	0.322755	0.482597	0.434231	0.296147	0.363933	0.550583	1.21431	0.974932	0.763395	0.483793
ANKRD36	0.685306	1.19784	0.99795	0.808012	1.05025	1.02206	0.922863	0.818942	0.98071	0.780178	1.33054	1.28841	1.92068	1.73608	1.68444	1.77089	1.70553	1.56604	2.66528	2.25521	1.75903	1.40886	1.63131	1.2019	1.19972	1.66162	4.32478	3.72462	1.83461	1.39808
MLXIP	14.3566	16.5666	16.1235	13.9064	15.3114	13.5481	16.4951	15.2997	16.0015	16.1712	19.1559	25.4973	31.8961	33.5578	23.6535	40.6339	32.3082	32.0467	48.8473	41.4767	16.6038	12.2987	15.236	17.1105	12.7286	17.0408	16.937	19.9252	15.2582	17.875
EDIL3-DT	0	0.00944323	0.00951577	0.0250047	0	0	0.00863531	0	0.0180053	0	0.00888097	0	0	0	0.00814724	0.0107457	0.00959323	0	0	0	0	0	0	0	0	0	0	0.0103875	0	0.00897288
LOC112268112	0.0483431	0.00944323	0.0380818	0	0.00876265	0.026708	0.0172791	0.0176416	0.0360506	0.0521003	0	0	0.00757087	0.00910041	0	0	0	0	0	0.0100353	0	0.00986405	0.0096644	0.00847435	0	0	0	0.0103875	0.0279858	0
RFX3	1.46963	1.36994	1.70416	1.64381	1.37641	1.26417	1.14042	1.30548	1.13559	1.23304	4.65592	4.87449	5.22647	4.57065	3.60285	4.91318	5.03892	4.55714	6.9067	7.24903	1.48322	0.927677	1.30534	1.2633	1.09401	0.944435	0.786707	0.945731	0.746286	1.32864
LOC105373623	0	0.0189044	0.00953032	0	0	0.00891187	0.00864852	0	0.00902199	0	0	0	0	0	0.00815969	0	0	0	0	0	0	0	0	0	0	0	0	0	0	0.0089866
CACNA1I	0	0	0.00953032	0.0250539	0.0175489	0.0267307	0.0259408	0	0.0180407	0.0347632	0.00889455	0.00993797	0.0530673	0.0182253	0	0.0322804	0.0288184	0.0526271	0.019363	0.0401951	0.0111636	0.00987913	0.00967918	0.0169715	0.00829658	0.0187176	0	0.0104034	0	0.0089866
BTNL2	0.00967863	0.0283863	0.00953032	0.00835284	0	0.0178322	0.00864852	0	0.0180525	0.0347859	0	0	0	0	0	0	0	0.00877282	0	0	0	0	0	0	0	0	0.0105003	0.0104034	0	0
PKD1	6.4608	9.86275	7.46819	6.62909	7.26358	5.85977	8.42172	7.76772	7.27753	7.49882	2.72391	5.36084	9.28073	9.88781	2.12321	9.69361	5.84627	5.67177	13.5868	8.2682	8.30118	4.61724	7.3233	10.5072	4.83246	7.7005	7.04082	9.81826	4.2336	9.37152
LOC105378415	0.00969341	0.0379056	0	0.041847	0.00878945	0	0.0259969	0.00884343	0.0271195	0	0	0	0	0	0.00817215	0	0	0	0	0.010066	0	0.0296961	0	0.0170082	0.00830925	0.00937483	0.0420844	0.0104193	0.037427	0.00900032
RNF217	2.7258	2.98585	2.45479	3.30678	3.07851	2.6081	3.12045	3.14166	3.35467	3.0056	0.45464	0.557775	0.547161	0.548086	0.376188	0.722678	0.683691	0.685815	0.56289	0.574171	0.0111807	0	0	0.0170127	0	0.00937483	0	0.0104193	0	0
GALNT18	0.0194071	0	0	0.00837835	0.0263959	0.0268044	0.0433539	0.0354107	0.0633165	0.0958623	0.00892171	0	0.0076056	0.0639645	0	0.0215796	0	0.00879961	0.00971284	0.0100813	0.906579	0.594273	0.863663	1.13172	0.474122	0.835231	0.779021	0.646671	0.458751	0.774836
RABGAP1L	9.19045	9.67291	8.37113	9.05384	8.52699	7.97088	7.74401	8.65904	12.1131	11.8275	2.52397	3.21864	3.77106	3.85665	1.98817	3.69059	3.42003	3.3075	4.35955	4.38384	11.0371	8.99451	11.035	10.7314	7.63686	8.44726	7.1911	7.09346	6.47954	10.0111
RIC8B	1.78604	2.35231	1.9785	1.50787	1.62828	1.62667	1.30972	1.45231	1.44771	1.43841	3.55922	4.27576	5.36114	5.29251	2.56958	5.31032	4.53845	4.02961	5.90452	5.27173	1.33232	1.11958	1.24253	1.84709	0.981837	1.2204	1.08467	1.37724	0.68367	1.32486
KBTBD11	18.7122	17.8296	15.2605	17.2385	19.5295	19.7155	17.8226	21.8819	11.8849	14.9392	7.31758	7.24872	7.82806	7.29721	5.82067	7.46113	7.46104	6.66292	6.34403	7.3914	25.5146	20.9038	24.9964	28.5858	20.4935	21.3936	16.15	17.3266	11.0086	19.5833
FGF14	0.00970819	0	0.00955942	0	0	0	0.00867493	0	0	0.0174444	0	0	0	0	0.00818461	0	0	0	0	0	0	0.00990929	0	0	0	0	0	0	0.00936676	0
INTU	0.738196	1.15794	0.870347	0.863407	0.74862	0.706545	0.789818	0.735496	0.751492	0.662974	0.0178525	0.0897602	0.114142	0.201229	0.155586	0.162006	0.192842	0.193689	0.184637	0.302592	0.560168	0.465973	0.650814	0.72399	0.383002	0.366361	0.537422	0.709952	0.496689	0.550135
PCDHA10	0	0.00948655	0.0191286	0.00837835	0.00880284	0	0.0173587	0.0265842	0	0.0261701	0.00892171	0	0.0076056	0.0274404	0.00818461	0.0216009	0.0385685	0.0352162	0.0291533	0.0403456	0	0.00990929	0	0.0340701	0	0.00938912	0.0210755	0.0104352	0.0281145	0
CACNA2D1	0.0388626	0.0949384	0.086101	0.0586936	0.0880961	0.0894595	0.0868159	0.0797735	0.126791	0.095982	1.00893	0.857934	1.13411	1.22599	0.581554	1.06952	1.28274	0.942282	0.835947	1.04926	0	0	0	0	0	0	0.0105484	0.0104511	0	0
FBXO25	3.1394	2.90626	2.57448	2.54998	2.82019	2.42531	1.53725	1.69364	1.85732	2.15608	0.0178642	0	0.0228433	0	0.00819707	0.021615	0	0.008813	0.0194483	0.0403722	9.43944	8.93867	9.31179	9.79308	8.91481	8.90185	6.98054	6.83256	5.51407	7.40012
SYNE3	15.4007	17.1868	16.2657	14.7176	15.5426	13.3928	12.7973	13.66	13.3499	15.4119	25.7508	36.1092	45.4732	46.9693	21.8118	45.1687	38.2205	37.4189	64.8717	59.7604	18.1337	11.1547	15.703	17.8533	10.5429	16.0512	12.8265	14.7042	8.26444	16.1051
ZBED9	0.00973774	0.00951542	0.0574914	0.00840385	0.0352942	0.0179202	0.0173907	0.00888387	0.0272124	0.0262182	0.143083	0.289761	0.167716	0.192437	0.0902424	0.119024	0.164218	0.194046	0.223921	0.16168	0	0	0.0291946	0.0170665	0.0333659	0.0658783	0.0316713	0.010467	0.00939527	0.036141
COG5	6.68564	6.49497	5.40454	6.43333	5.76215	5.21512	4.90448	5.21157	5.94177	5.91698	6.15297	6.10536	6.93782	7.44137	4.98827	7.14189	6.72373	6.50099	7.36066	7.37714	7.72264	6.61554	9.08014	9.68586	6.41502	5.72238	4.37094	4.70718	3.88721	6.93048
NRXN3	0.00973774	0.00951542	0.0191689	0	0.0176518	0.0268873	0	0	0.0181465	0	0.0536703	0	0.114382	0.0824945	0.0492361	0.0108278	0.0772996	0.070581	0.077906	0.121292	0.0112318	0	0.00973829	0.0256064	0.0417184	0.0094177	0.0105644	0.0418499	0.0187826	0.0542257
MBNL3	9.45091	8.54012	6.92679	8.71968	8.28685	8.21773	6.79085	8.48886	6.85704	7.23656	31.5625	28.8123	29.6162	29.6265	23.9442	29.479	27.3524	25.8582	24.0773	27.429	8.15885	7.18032	8.75963	9.68027	6.81517	5.87994	3.16054	3.854	3.72261	6.11547
EEF2K	11.928	13.7793	11.8988	12.0519	13.1308	11.6471	12.9835	13.736	13.5715	14.4147	8.23921	8.9756	11.5358	12.1136	7.45991	11.0419	11.2314	11.0767	13.016	11.84	12.5891	9.7779	12.8545	14.613	9.83216	11.9224	9.88523	11.7843	8.81005	12.5501
ENAH	1.36459	1.46678	1.36287	1.11878	1.58202	1.6783	1.78548	2.10749	1.01761	1.43563	9.50384	10.7989	11.9886	12.4005	8.94051	12.3555	12.7914	11.0966	11.3023	12.4294	0.13491	0.0298469	0.0292428	0.0341892	0.0584866	0.0188534	0.0422981	0.0209539	0.037617	0.0452506
FAT1	30.752	31.0023	30.4151	34.8589	30.5356	28.7286	26.7909	31.399	24.3044	26.1477	0.0358297	0.0700575	0.106905	0.0183575	0.0164347	0.0325145	0.0870825	0.0795136	0.0780138	0.101217	0.101183	0.119388	0.136466	0.162399	0.100263	0.292228	0.0422981	0.0314309	0.0564255	0.0271504
PLEKHA5	0.429352	0.591184	0.518857	0.454752	0.566273	0.485187	0.523166	0.391704	0.382031	0.630984	0.0627724	0.0801557	0.168182	0.0551344	0.172759	0.162755	0.232481	0.283032	0.195254	0.141863	0.101296	0.129482	0.165895	0.119797	0.0669169	0.10381	0.26466	0.220263	0.103563	0.208387
LONRF2	0.0683285	0.11446	0.134563	0.0421207	0.106211	0.098867	0.0436116	0.0178106	0.018198	0.0350663	0.00897603	0	0.0076519	0.00919781	0	0	0	0	0	0.0101427	0	0	0.0195236	0.00856505	0	0.00944628	0	0	0	0.00906892
ZNF142	4.80379	5.57188	5.07629	5.08109	4.78962	3.82087	4.40593	4.41819	3.9682	4.33183	7.00777	9.57427	14.5946	15.2169	5.76205	13.4081	11.1657	11.8413	15.3854	13.1909	5.04531	3.51802	5.07746	6.50711	3.11349	4.88198	4.37479	4.39739	2.94859	6.40037
GABRG3	0.00976729	0.0095443	0.00961762	0	0	0	0.0261773	0	0.00910463	0	0	0.010029	0.0076519	0.0183915	0.00823444	0.0325746	0	0	0	0.0101427	0.0225266	0.00996962	0	0	0	0	0.0211882	0	0	0
CDKL5	0.644709	0.687262	0.605974	0.716571	0.717447	0.935423	0.899052	0.739677	0.491702	0.517603	0.807928	0.942825	1.06373	1.05786	0.634119	1.46635	1.56121	1.2927	1.07503	1.11581	0.0901365	0.139589	0.117227	0.145621	0.117228	0.226735	0.158964	0.167997	0.084823	0.0997687
WDFY3	14.716	15.0388	14.3654	15.2469	13.9284	12.1735	10.8097	13.3186	14.2732	15.0067	8.67462	11.418	16.9717	15.1922	5.99729	16.1895	14.0749	13.5513	15.2118	15.6468	1.98366	1.25672	2.26713	2.86197	1.26481	1.66327	1.46295	1.32342	1.37647	1.97789
HSPG2	6.51345	7.38731	7.98334	7.46966	7.65302	6.23157	10.3733	10.9121	11.0582	9.63538	2.72326	4.3984	7.35535	6.66785	2.72089	8.64543	8.99006	9.61816	11.6339	9.18088	8.35884	5.69006	7.96133	9.72536	5.77619	8.99506	12.0532	16.0103	5.72765	11.0966
ARFGEF3	0.96828	0.850601	0.683782	0.852526	0.700612	0.684438	0.47194	0.588917	0.692895	0.834477	0.808944	0.893798	1.3639	1.23419	0.709127	1.20718	0.786439	0.886525	1.00789	0.985182	0.0112829	0	0	0.0171534	0.016768	0.00946057	0.0106125	0.021026	0.00943804	0
PDE10A	0.00978207	0	0	0.0168896	0	0.00900711	0	0	0	0.00878528	0.134886	0.271278	0.183981	0.193507	0.15674	0.108805	0.135991	0.186256	0.107688	0.101612	0	0	0.00978262	0.0171615	0	0.00946057	0	0	0.028323	0.0181711
NSL1	8.15696	7.4923	7.27987	8.03682	7.62714	7.85337	7.5688	8.21893	7.84088	7.66876	11.3117	12.0455	11.5916	11.7941	11.1284	11.5853	11.8204	11.1747	12.1482	11.4194	6.00877	5.76719	6.44368	6.82663	5.69113	5.50233	6.02357	6.10483	4.64836	5.82805
WNT5A	0.00979685	0	0.00964672	0	0	0.00902071	0	0	0	0	0.00900319	0.0100593	0.0153429	0	0.00825935	0	0	0.00887997	0	0	0.0225893	0	0.0979283	0.00859097	0.025182	0.00947486	0.254966	0.0105305	0	0.00909636
LOC105375010	0	0.00957318	0	0	0.00888323	0	0	0	0	0	0	0.0100593	0.0153501	0.0184513	0.0247779	0.0108935	0.00972525	0.00887997	0.0196031	0	0	0	0	0	0	0	0.0212571	0.0105305	0	0
NECTIN3	0.303842	0.249017	0.241279	0.177634	0.079986	0.0992737	0.140131	0.116245	0.237546	0.290486	0.00900319	0	0.00767505	0.00922564	0.00825935	0.0108935	0.00972525	0.00887997	0.0196121	0.0101734	0	0.0700308	0.0196038	0	0	0.0284377	0.0425338	0.0105305	0	0
LRP1	2.78433	3.33389	2.74166	2.17448	3.13806	2.47347	2.86469	3.211	5.40104	4.89555	2.90113	4.48973	7.55006	6.77654	2.46308	9.7459	8.11675	8.4421	12.5453	9.35613	0.859421	0.500353	0.862798	0.988679	0.596685	1.28004	1.23381	1.64395	0.45404	1.38365
ASCC3	17.9208	16.9839	15.9734	17.7117	16.0982	15.4884	14.0743	16.3046	13.6752	15.1069	22.849	25.0757	38.2798	36.0266	16.019	34.58	31.4173	29.7636	33.3437	33.9356	6.34268	5.09169	7.32584	8.47315	4.68009	5.10932	3.55818	4.04255	3.62864	5.69843
LOC107984494	0.0098264	0.0479898	0.0193433	0.0254303	0.0534374	0	0.0351073	0	0.0457791	0.0088251	0.018053	0	0.00769821	0.00925347	0	0.0109264	0.00975459	0	0.00983111	0.0102041	0	0.01003	0.0294683	0.0258396	0.025259	0.0189987	0.0213121	0.0105623	0.0568606	0.0091238
LOC105373454	0.0098264	0.0288055	0.00967582	0	0.00891003	0.00904793	0	0.00896476	0	0.0529491	0.00903035	0.0100897	0	0.0462661	0	0	0.0195086	0.00890676	0	0.0102041	0	0	0.00982695	0	0.0336921	0.00950345	0.0213206	0	0.00948081	0
SDHAP2	0.373443	0.566582	0.503196	0.381657	0.588124	0.48864	0.684956	0.430354	0.494678	0.547214	0.406409	0.766898	1.18565	1.35115	0.414257	1.15832	0.809716	0.703708	1.46499	0.867437	0.192699	0.110341	0.216216	0.215445	0.117938	0.266125	0.24522	0.253521	0.132745	0.218994
LOC105376182	0.00984118	0	0	0	0	0.00906153	0.00879376	0.00897824	0	0	0	0	0.0231401	0	0	0.0109428	0	0.00892015	0	0	0	0	0	0	0	0	0	0	0	0
LOC105377632	0.0394251	0	0.0194104	0.0170123	0.0178742	0.0453772	0.0440363	0.0449601	0.0735007	0.0265558	0.00905751	0.01012	0	0.0185632	0.0166189	0	0.0293528	0.00893354	0.00986068	0.0102348	0	0.0100601	0	0	0.00844858	0.00953203	0	0.010594	0.00950932	0
ARMCX4	1.29169	1.59943	1.45637	1.53172	1.60933	1.3437	2.00886	1.95205	1.61766	1.70911	0.0453072	0.0809955	0.123595	0.129995	0.133005	0.142532	0.137034	0.214498	0.305814	0.286698	0.40943	0.251612	0.512761	0.415034	0.321185	0.37191	0.684628	0.720706	0.332971	0.613399
PPT2	0.148101	0.14472	0.145832	0.127814	0.286485	0.236371	0.432305	0.15313	0.230089	0.248285	1.56972	1.57138	1.79453	1.75727	2.27242	1.77854	1.99945	1.53929	1.7188	1.69172	0.296095	0.272104	0.286345	0.259743	0.26237	0.381956	0.321348	0.488188	0.209576	0.320861
MYT1L	0.0197652	0.019314	0.048656	0.00853138	0	0.0636981	0.0353233	0.00901868	0.0460608	0.0177512	0.108984	0.263834	0.294206	0.139597	0.141639	0.164834	0.196209	0.214986	0.217523	0.194987	0.0683935	0.0504368	0.0395329	0	0.00847391	0.0286735	0.0107247	0.0106258	0.0286052	0
SLC4A8	0.375742	0.57007	0.340775	0.358406	0.394497	0.345975	0.388764	0.423982	0.28573	0.275291	0.0181738	0.0101504	0.00774451	0.00930913	0.0166723	0.0109921	0.0196314	0.0448126	0.128605	0.0616078	0.11405	0.121113	0.148327	0.147404	0.110188	0.153007	0.236002	0.0956556	0.0763215	0.0918095
B3GALNT2	25.8503	25.3182	22.9877	26.6071	23.5922	21.3501	20.6219	22.5177	20.9587	24.8255	7.33337	7.33971	8.67928	8.6893	5.79266	8.20158	7.56769	7.08045	9.08314	8.75945	9.23841	8.05418	10.7427	11.8942	7.16285	7.18135	5.92905	6.68313	5.28244	8.31014
CUX2	1.23906	1.08485	1.44457	1.36019	1.60887	1.579	2.6661	2.7582	1.16424	1.20183	0.300612	0.427479	0.543595	0.438723	0.350987	0.595194	0.816723	0.718783	0.704124	0.669075	0.0457333	0.0303535	0.0297392	0.0434619	0.0679763	0.0383468	0.139802	0.0532739	0.076511	0.0828336
TNS1	5.85111	6.09547	6.73797	5.93117	7.27478	6.54727	7.9932	7.85327	7.33074	6.94714	14.6822	21.6997	36.0651	37.8787	15.7768	39.7755	27.7324	27.2007	32.1469	27.8157	3.92348	2.55089	3.47119	4.00907	3.03487	4.08585	4.63715	5.80959	2.29641	3.85818
EPG5	4.1754	4.58402	4.09188	4.46793	3.75904	3.32408	2.73843	3.52878	3.08781	3.24222	4.82149	6.27307	8.3137	7.79853	3.11042	8.21589	7.59075	6.77817	9.63481	9.20729	2.90563	2.03477	3.21355	4.30503	1.81084	2.52266	2.17348	2.81437	1.46406	3.02045
PTPRK	4.5761	4.34553	3.98794	4.0949	3.4653	3.59205	2.73195	3.00661	3.13677	3.45009	37.3559	43.5625	43.0357	43.4949	21.407	40.1219	36.5482	31.5901	41.7012	44.0563	0.297686	0.0303963	0.00993039	0.00870759	0.00851191	0.00960348	0	0.0320095	0.0383095	0.0276502
ZFHX2	0.774369	0.620873	0.860259	1.07955	1.00822	0.877564	1.33955	1.36765	1.13827	0.820287	1.11307	1.69217	2.63662	2.35594	1.04622	2.43965	2.68063	2.42964	3.09896	2.72167	0.263373	0.121602	0.268066	0.330821	0.212754	0.355256	0.700091	0.693631	0.191573	0.49777
CNTLN	7.83205	7.91548	7.52608	7.62556	8.83203	8.31894	8.25074	8.96788	9.32969	8.46219	4.20162	4.86801	5.58295	6.11185	3.87963	5.51484	5.82124	4.65763	5.8868	6.65714	4.34489	4.32179	4.38341	4.82853	3.75728	4.35446	5.72574	4.95712	3.79748	3.73754
SRGAP3	0.626462	0.825929	0.67561	0.84959	0.739354	0.549364	0.639756	0.771111	0.936189	0.79482	1.35246	2.00121	2.66425	2.83731	1.37486	4.43385	3.09955	3.01942	3.97944	3.26302	1.13548	0.862735	1.15355	1.74397	0.818296	1.17328	1.37008	1.3895	0.729153	1.45879
CHIC2	4.23779	3.87858	3.88878	4.06079	4.3838	4.13105	3.9912	4.42887	4.53447	4.11865	4.32415	4.15726	3.95123	3.84082	4.5875	4.22547	4.30557	4.40022	4.26968	4.38	6.03539	5.58466	5.66065	5.69637	5.54278	4.81045	5.9466	5.53887	4.84699	5.16324
CHD9	10.9732	12.4142	10.6385	10.5691	11.1226	11.7528	10.2054	11.8263	13.0386	11.4722	28.4517	36.4474	48.3143	47.7043	30.6721	50.2666	46.7916	40.7769	53.1506	54.6194	12.4847	11.4341	11.9986	13.2604	10.3359	10.8435	14.8189	14.586	9.877	11.0292
LOC105374235	0	0	0	0	0.00901722	0.00915677	0.00888619	0.0090726	0	0.00893126	0	0	0	0.00936479	0	0	0	0.0180349	0	0	0	0	0	0	0	0	0	0	0	0
GSE1	30.4486	33.0594	29.4725	28.3645	32.2287	28.7419	37.1397	34.7143	32.9278	33.3513	17.3378	26.2581	31.6807	33.4335	14.9994	34.2223	27.2628	24.8661	38.3478	33.3135	22.2773	15.8038	21.9123	25.5751	13.5366	19.6993	15.027	17.2414	12.1159	22.1645
ZC3H12B	0.15923	0.165319	0.186188	0.18895	0.198524	0.192433	0.124497	0.217901	0.157704	0.178756	0.713361	0.786827	0.951174	0.909048	0.595694	0.78568	0.908881	0.703598	0.766662	0.940427	0	0	0	0	0	0	0.0107889	0	0	0.0184806
SZT2	21.5417	31.3608	25.2304	20.9104	24.0459	19.5051	22.5312	23.9938	23.2351	23.8793	3.59521	6.03056	9.73266	8.9242	2.92892	10.2277	7.43112	7.30856	14.2219	9.78928	3.08862	1.66637	2.59828	3.77104	1.3653	2.84971	2.51632	3.1565	1.38304	3.76182
PLCH2	0.0398881	0.0779549	0.0883728	0.137697	0.0994628	0.036728	0.106928	0.100074	0.130137	0.0358235	0	0.0614353	0.0703106	0.0845154	0.00840885	0.0443533	0.11879	0.0271162	0.159629	0.0828423	0	0.0508929	0.00997472	0.0524675	0.00854991	0.0771543	0.0216372	0.0107211	0.00962338	0.027777
POU2F1	21.5184	21.4268	24.9116	23.5729	23.1661	22.9919	21.4567	22.4438	23.183	23.3485	22.6447	25.885	34.4896	31.988	33.1287	31.1153	28.8479	30.9883	29.5233	32.0419	15.6145	13.7569	14.1069	14.0845	12.4767	13.6232	12.4031	12.2458	12.4165	14.0516
SYNDIG1	0	0.00974645	0	0	0	0	0.00891259	0	0	0	0	0.0102414	0	0.00939262	0	0.0110907	0	0.00904069	0.0199697	0	0	0	0	0	0.00854991	0.0289564	0.0108209	0	0	0.018533
VPS13B	10.2971	11.809	10.7196	10.6881	9.88024	9.24227	8.90668	10.2325	9.33785	9.51696	5.68144	7.48625	12.2218	11.4179	3.50276	11.4387	9.3494	8.97133	13.0699	12.0515	7.10777	4.57729	7.20141	8.70563	4.23787	5.23533	4.90844	5.28184	3.01615	6.45429
ZNF469	11.836	10.7264	10.8187	10.5681	12.3081	11.0271	13.709	13.4225	13.9193	14.9985	0.550742	0.892257	0.907696	0.780685	0.362089	1.24391	0.961775	1.05925	2.75806	2.73823	2.48846	1.93707	2.46722	2.88163	1.8665	2.99458	2.22141	2.85582	2.08157	3.24591
SHANK2	0.00998894	0.0292884	0.00983587	0	0	0.00919759	0	0	0	0.00897107	0.00917972	0.0205173	0	0.00940654	0.0336918	0.0444373	0.00991594	0.0452793	0.00999373	0	0.0115215	0.0407915	0.0399658	0.0525669	0.0256928	0.0483127	0.0325173	0.0322173	0.0192791	0.00927472
TET3	18.8479	18.7594	18.5493	17.9393	17.3802	15.2843	16.7169	15.5906	16.4327	17.6274	8.21968	13.0833	19.5652	19.97	8.02082	20.1689	18.353	17.8177	21.8165	22.5196	10.5932	7.09963	10.6338	11.9359	6.03943	8.85328	8.10982	8.69026	5.11033	10.2812
TRIM15	0	0.0195349	0.00983587	0.0172529	0	0	0	0	0	0.0179542	0	0.0102566	0	0	0	0	0	0.0362406	0.0300013	0	0	0	0.0099895	0	0	0.0193343	0	0	0	0.00927472
ZNF518A	9.69576	10.3242	8.75979	10.5329	9.11786	8.78958	8.07433	9.64806	8.60935	9.46184	15.5517	19.1208	24.3146	24.191	12.4213	23.3295	23.2288	21.6085	26.4911	26.292	8.62387	6.52972	9.58635	11.4738	6.07493	6.85398	7.88374	8.15482	5.04386	8.25075
LOC105375021	0.00998894	0	0.0295294	0.00862065	0.0271923	0	0.0178648	0.0455988	0.0279544	0.0628438	0.119424	0.153962	0.0939758	0.0753078	0.0674201	0.0778073	0.198465	0.0453038	0.0700077	0.134947	0	0.0101959	0.0299907	0.00875942	0.0171378	0.00966064	0.0216899	0.0214898	0.00963764	0.0278448
LOC105371750	0	0	0.0196915	0.0086334	0	0.0092112	0.0178696	0.0273666	0.0186412	0.00898434	0.0091933	0	0.0156668	0.018832	0.0168595	0.0444734	0.0297777	0.0815689	0.0200076	0.0415333	0	0	0.0100043	0.00877238	0.00857524	0.00967494	0.0433916	0.0214955	0.00965189	0.00928844
MICAL3	3.44966	4.22096	3.53464	3.34818	3.64475	3.02906	3.6454	3.55767	3.49524	3.3406	5.72473	8.36755	14.578	15.3199	5.10845	15.2655	12.5762	11.6825	20.0476	15.4296	2.1913	1.0002	1.52993	2.10438	1.12283	1.76968	1.68142	2.05283	1.13839	2.31173
DISP2	0.260168	0.303118	0.335006	0.405881	0.453665	0.368549	0.456014	0.37429	0.279827	0.386433	0.0367832	0.0308238	0.0470356	0.0942304	0.0421804	0.122393	0.0595999	0.12698	0.100113	0.155866	0.415502	0.183847	0.150105	0.324667	0.197285	0.135486	0.358247	0.33343	0.202745	0.260148
LOC101928236	0.420414	0.459722	0.433684	0.406018	0.353979	0.442408	0.447224	0.47487	0.475867	0.557371	0.229973	0.246673	0.360729	0.556147	0.447263	0.422955	0.606138	0.535309	0.440645	0.405388	0.0808194	0.204344	0.190198	0.175555	0.154449	0.203298	0.217193	0.118354	0.0869202	0.158
TOP3A	4.96489	4.93957	5.00708	4.83767	5.10092	4.93101	5.21463	5.5158	4.82399	4.73765	13.826	15.9515	20.0518	20.7943	10.2533	18.7992	17.0613	14.7528	18.8275	16.2051	8.08195	5.62968	8.23857	8.97086	5.95487	8.12225	7.31939	8.70439	4.80959	8.06731
ZBTB38	4.52598	4.17804	3.58897	4.53685	3.71349	3.63267	2.76478	3.50792	3.31353	3.45327	0.0276061	0.0308446	0.0313784	0.0565766	0.0590925	0.0334024	0.0596404	0.0544567	0.110198	0.103981	0.53128	0.419047	0.670925	0.913196	0.506421	0.590733	0.412806	0.344419	0.280171	0.474162
SCAPER	2.64493	2.79992	2.66359	2.32586	2.80707	2.46307	2.57828	2.89743	2.91376	2.53737	2.45828	3.05527	3.56337	3.81155	2.58459	3.60942	3.57042	3.04215	3.50822	3.51646	3.09696	2.86334	2.8655	2.785	2.18137	2.61614	3.80422	3.19837	1.99126	2.29768
CD226	0.0601365	0.0979393	0.128299	0.103798	0.109057	0.101516	0.0895601	0.146302	0.224226	0.12602	0.0368431	0.0720392	0.149189	0.103822	0.0675984	0.0445789	0.0795959	0.109017	0.210579	0.0728558	0.0578026	0.0716127	0.0801864	0.0527344	0.0687324	0.0387733	0.0761155	0.12928	0.0483513	0.0465306
DNAH3	0.0200469	0.00978977	0.00986497	0	0	0.0646055	0.0268698	0.00914001	0.0560603	0.0180041	0.00920688	0.020584	0.0314103	0.028317	0.0169008	0	0.0199004	0.0635975	0.0200565	0.0728607	0	0	0	0.00878533	0.0171843	0.019388	0.010869	0	0.00966615	0.037227
MTMR9	5.87891	5.58784	4.81085	5.31604	5.33977	4.75731	4.96635	5.04307	5.28368	5.05461	3.69704	4.29555	4.85717	4.85594	2.96024	5.09798	4.80022	4.56487	5.77133	5.4277	5.69318	4.91525	5.93944	6.40452	4.32566	4.67663	5.35491	5.54274	4.05569	4.49913
CACNA2D4	3.04102	3.46195	3.44902	3.00557	3.12144	3.13279	3.5514	3.31458	3.12472	3.27196	0.599515	0.803812	0.888485	0.964022	0.685364	0.88163	0.976376	1.16443	1.14469	1.13601	19.7722	19.0851	21.2984	22.5658	18.755	17.5494	20.3504	20.4	12.4044	18.2927
BRAF	7.04696	7.08226	6.72151	7.50245	6.58094	6.14669	6.5481	6.79537	6.51272	6.59935	14.0684	16.4403	21.2493	19.8327	11.6112	20.2035	19.3222	17.197	19.2227	19.4203	4.78196	3.73992	4.93917	5.9859	3.63991	3.9999	3.77905	3.86287	2.87655	4.68829
RALGAPA2	5.97488	6.07398	5.17139	5.09577	4.99885	4.27178	4.91723	5.81742	4.38073	4.9061	4.32808	4.60897	6.45879	6.26009	2.5313	7.15737	6.89816	6.18027	7.756	7.01789	4.03072	2.70596	4.13746	5.4772	2.6168	3.56423	4.48846	4.59816	1.58894	4.36355
ITPKB	8.57136	8.11025	8.56879	9.09028	7.87237	6.69735	8.44118	7.78305	9.2277	8.52918	3.30981	3.32621	4.59488	4.93581	2.64621	5.26882	4.98339	4.40436	6.70336	5.87118	3.17944	1.94078	2.75667	3.91696	2.23355	2.987	3.23065	3.68745	1.43656	2.71822
LOC112268061	0	0.00983309	0.0396352	0.00868441	0.0273738	0.0555948	0.017984	0.0642644	0.0844227	0.135564	0	0	0	0	0.00848359	0	0	0	0	0	0	0	0.0100634	0	0.0258782	0.0291969	0.032752	0.0108164	0.00970892	0.0280305
BEND7	1.0472	0.885538	0.674213	0.782091	0.794326	0.806619	0.638823	0.808391	0.76027	0.678236	0.0740278	0.10339	0.055219	0.0663748	0.0594228	0.0783747	0.0799649	0.0912683	0.10074	0.0418247	0.0232281	0	0	0.00882421	0.0172627	0.0097321	0.0109171	0.0108164	0.00970892	0.0280477
LOC107984960	0.0201562	0	0	0.0173952	0.00913781	0.0185594	0.0270165	0.00919393	0.00939389	0.0090507	0.0092612	0.0103476	0.0236863	0.0474526	0.00849605	0	0	0	0.0302489	0	0.10462	0.0411476	0.0604721	0.00883716	0.0259171	0.0292407	0.0656022	0.0974955	0.0388947	0.0280726
DNAH9	0.0201686	0.0295622	0.0198596	0.00869716	0.00913781	0.0185708	0	0.0736004	0.00939389	0.0181135	0.0185348	0.0103476	0.0395013	0.0189927	0	0.0224264	0.0400425	0.0365622	0.0100824	0.0209438	0.0348945	0	0	0.0176861	0.00863858	0	0.0328212	0.021679	0	0.0187266
SUGT1	10.4286	9.48092	9.08699	9.87049	9.3189	9.4074	8.94015	9.56016	8.82794	8.73187	13.1058	14.2187	17.1459	17.7891	16.6061	17.0239	17.0904	15.5593	16.5586	17.1762	11.0747	10.2123	11.0142	11.4622	9.51006	10.4077	9.68359	10.0062	9.03035	10.1418
H6PD	15.4958	15.842	15.2286	14.1916	15.0387	14.1939	14.7931	14.8274	12.5543	14.8954	4.29255	5.79054	7.25541	7.76169	3.9379	8.08802	7.09042	7.78178	8.1049	7.54285	9.08794	7.12582	7.76854	9.27131	6.287	7.58109	6.556	7.54737	5.02256	8.01825
LOC107986294	0	0	0	0.00870991	0	0	0.00901823	0	0	0	0	0	0.00790658	0	0.00850851	0	0	0.00914784	0	0	0	0.0103014	0	0	0.00865124	0	0	0.0108481	0	0
SHANK3	0.363234	0.492973	0.337797	0.391847	0.466593	0.501686	0.676196	0.607535	0.85588	0.806489	0.482166	0.880614	1.05131	1.04517	0.399798	1.43607	1.09175	0.951134	1.73628	1.18397	0.965944	0.411953	0.898044	1.22986	0.562188	0.936788	1.63101	2.1257	0.428338	1.246
ATP2B3	1.04977	1.0258	1.24241	1.237	1.12577	1.1432	1.90314	2.03516	1.84419	1.53205	0.0649336	0.0310932	0.0474469	0.0380218	0.0170196	0.0112222	0.0601211	0.109791	0.0403952	0.0628914	0.197925	0.247273	0.353308	0.35406	0.389367	0.507635	1.00748	1.21518	0.46747	0.515473
COL28A1	0.131248	0.0394622	0.0994131	0.0697044	0.073236	0.139443	0.0451074	0.0828966	0.0941106	0.108807	0.213397	0.0518326	0.0949132	0.0285221	0.0766042	0.0898096	0.120267	0.219628	0.151513	0.146777	0.0815153	0.133967	0.0302898	0.0442665	0.095198	0.0683495	0.0109492	0.0325562	0.0681867	0.0562449
PDE1A	0.030315	0	0.0298504	0.00872266	0.0274879	0	0.00903143	0.0276567	0.0565166	0.0635271	0.0650046	0.0311272	0.0554153	0.0475791	0.0766724	0.0898894	0.0702181	0.0732742	0.111208	0.104934	0.0116579	0	0	0	0.00866391	0.0293186	0	0	0	0.018765
ZNF462	0.151575	0.197486	0.179103	0.287787	0.183253	0.16748	0.198649	0.138284	0.301422	0.145205	0.00928836	0.010378	0	0.00951786	0.0170383	0	0	0	0	0	0	0	0.0101077	0.0177224	0	0.0195458	0	0.0217235	0.00975169	0.00938448
PRTG	0.0910258	0.118597	0.069713	0.078557	0.0366832	0.0838145	0.0813378	0.0645899	0.21684	0.172584	0	0	0.00791816	0	0	0	0	0.0183349	0	0	0	0	0	0	0.00866391	0.0195632	0.0219453	0	0	0
AGK	3.26704	3.15292	3.29666	3.12504	3.03574	2.72882	3.13624	3.24817	3.13968	3.39742	6.85991	6.90649	7.86859	8.05811	6.31021	7.62544	7.10886	6.70185	8.11587	7.3629	0.688327	0.340699	0.343918	0.514442	0.416177	0.39129	0.285308	0.30442	0.380599	0.422616
PLEKHG4B	0	0	0.00996682	0.0349287	0	0	0.0361651	0	0.00943521	0	4.74221	6.53484	7.65726	7.16521	3.7533	8.01057	6.53877	6.70415	9.77882	7.60709	0.0116749	0.0206555	0	0.00887604	0.00867658	0.00978926	0	0	0	0
GRIK2	0.242902	0.217577	0.199316	0.19216	0.247781	0.177063	0.108525	0.175436	0.216988	0.218151	0	0.0207842	0	0.0190616	0	0.011255	0	0	0	0	0.0116749	0	0.0101225	0	0	0.00978926	0.0109812	0	0	0.0187945
TCF7	0.799881	0.771726	0.947142	0.847599	1.03744	1.16537	1.57426	1.34864	1.49123	1.06392	0.111658	0.0727746	0.134847	0.143021	0.162185	0.157619	0.241226	0.275324	0.212729	0.136685	0.1635	0.0930134	0.141759	0.248606	0.182265	0.352523	0.560217	0.348266	0.341915	0.216226
FOXO3	13.4084	12.2413	11.8866	13.5731	13.6915	11.2271	13.1939	12.2603	15.5195	15.3345	10.2933	11.4072	14.2095	14.1906	10.6723	14.3576	15.2808	13.9343	14.5192	14.765	5.92224	4.76533	6.08676	6.41181	4.78326	5.30852	6.27352	5.421	4.43603	5.55721
PRPF8	57.0356	55.9812	54.005	56.5122	48.7287	43.6009	40.7812	46.0123	41.1529	48.0911	163.898	182.886	211.126	200.451	86.0821	197.86	172.745	170.883	198.529	194.699	67.8683	52.7835	73.2227	88.9782	49.7518	59.4563	42.7259	44.0537	28.997	67.136
LOC102724749	0	0.0198204	0	0	0	0	0	0	0.0189073	0	0.111842	0.23951	0.0794527	1.47077	0.102602	1.48857	0	0.303356	0.162346	0.284352	0.011692	0	0.202847	0.0444671	0	0.31387	0.0109973	0	0.0782806	0
SLC16A7	4.79086	4.43352	3.1383	4.07328	4.58337	4.62627	3.67328	3.90776	3.50075	3.60075	0	0	0	0.0095596	0	0	0	0.00920142	0.0101564	0.0210805	0.0351222	0.0414415	0.0101521	0.0178016	0.0435037	0.00981784	0	0	0.00979446	0.0471219
LOC105375170	0	0	0	0	0	0	0	0	0	0	0	0	0	0	0	0	0.0100773	0	0	0	0	0	0	0	0	0.00981784	0	0	0.0195903	0
SLC35F5	9.96411	10.213	9.28134	10.6066	10.6282	10.6805	10.501	11.4626	9.43958	10.9191	10.7811	12.7967	16.575	16.6812	10.3271	17.1896	17.8265	16.9952	18.383	16.8127	7.69707	5.86801	9.16221	10.5012	5.48523	6.10025	5.52071	6.44145	4.05715	7.45981
CLSTN2	42.5119	38.3542	43.9214	43.0722	36.0783	32.8289	24.6136	30.46	36.0854	39.7769	0.00934267	0.0104387	0.01592	0	0	0.022596	0.0201726	0.0184193	0.0406618	0	1.23055	1.02674	1.32095	1.71071	1.41097	1.71966	1.41097	1.2232	1.48029	2.47173
SOGA1	25.9655	30.1351	29.9257	26.0177	26.0166	23.2058	25.384	25.3874	25.3515	25.86	10.0329	18.8467	30.6883	32.6053	9.99314	30.1959	27.5635	25.6842	34.2335	28.4321	11.9469	6.8751	10.6737	14.7038	6.27963	12.0247	11.7117	13.8456	6.78337	15.2382
COA1	8.93356	9.60555	8.73648	8.97576	9.64296	9.65151	9.33899	10.4085	9.97967	9.72486	13.4522	13.9738	16.4315	16.6911	11.1642	16.0048	15.2288	13.2865	14.1253	14.1322	6.7559	4.97001	7.14114	7.39624	5.15184	6.0391	4.88467	5.85789	3.85267	6.22347
IQSEC2	2.87319	2.80759	2.88935	2.46203	2.67915	2.13897	2.5856	2.62125	3.42855	3.3582	1.47939	1.64247	2.27486	2.54256	1.52037	2.69634	2.22511	2.45653	2.88476	1.99966	1.16343	0.769576	1.26346	1.44739	0.681231	1.11347	1.5475	1.86177	1.00269	1.84472
NSMCE3	3.19944	2.98701	3.04005	3.4207	2.72553	2.7771	2.84071	2.13804	2.98238	3.18456	5.6745	6.20416	4.80548	5.31576	5.99598	5.59699	4.9765	4.73792	5.07671	5.34337	3.61981	3.44253	3.3219	3.88678	3.55487	3.03516	2.36563	2.40952	2.82149	3.19774
THSD4	0.275244	0.378537	0.371407	0.272732	0.425204	0.272212	0.227731	0.241809	0.161544	0.219731	0.00936983	0	0	0.0287996	0.0343775	0	0.0202395	0.0092416	0.0203983	0.0211721	0.035275	0.0208109	0.0611688	0.00894083	0.0262157	0.0690143	0.0442387	0.0328729	0.0196715	0.028396
LOC105371822	0.0101958	0.0398542	0.0200802	0	0	0.0187771	0.00911065	0.0186045	0.00950408	0.00915687	0.0374812	0.010469	0.00798761	0	0	0.0113372	0.0202436	0.0277263	0.0306037	0.0317647	0.0117601	0	0.0101964	0.00894083	0.0262211	0	0.0553098	0.0219198	0.00983723	0.0094668
KCNT2	0.0101958	0.00996304	0	0.00879918	0.009245	0	0.00911065	0	0	0	0.0187446	0	0.0159794	0.00960135	0	0	0	0.018488	0.0102007	0.0105877	0	0	0	0	0.0174844	0	0	0	0	0
BTD	1.79567	1.79455	1.82843	1.88429	1.60046	1.82251	1.66837	1.64752	1.82601	1.74098	1.44393	1.50855	1.71849	1.72941	1.05798	1.95131	1.86357	1.96979	2.53148	2.25669	1.80051	1.69749	2.10187	2.24566	1.21567	1.64785	1.43895	1.46954	1.32892	1.62939
SLC39A7	17.7894	19.9962	18.9238	16.3303	21.5258	20.0546	22.28	22.5332	17.7717	19.2032	8.7791	10.7521	12.8892	13.6863	9.47352	13.8568	11.935	10.7497	12.7843	11.9869	8.81732	5.82345	7.50198	8.39504	5.66048	8.85408	8.22699	8.86416	5.22889	8.4909
CCDC144A	0.0204153	0.0498728	0.0301536	0.0176188	0.0277671	0.0375957	0.0364847	0.0372501	0.0475754	0.018335	0.0187614	0.083849	0.191925	0.211474	0.0946622	0.124853	0.0709311	0.222055	0.28595	0.296798	0.0117772	0	0	0.00895378	0	0.00987501	0.0332226	0	0	0
ZFYVE16	2.63356	2.79288	2.0806	3.0128	2.83224	2.6599	3.30187	3.30595	3.27319	2.69523	7.5233	8.09142	9.34833	9.49711	4.74172	9.13698	8.78532	6.92072	8.54787	8.78734	1.23624	0.937716	1.25561	1.91555	0.945002	1.30312	1.29568	1.25081	0.748495	1.08046
ADAMTS6	0.204209	0.209524	0.261403	0.132177	0.231456	0.150425	0.228093	0.251508	0.24746	0.26593	0.253348	0.356456	0.479944	0.39422	0.352929	0.488197	0.283803	0.240626	0.469905	0.307483	0.058885	0.0729537	0.020422	0.0447683	0.0700196	0.0493743	0.110772	0.0878004	0.0985133	0.113765
EFNB2	0.112323	0.0898022	0.140765	0.132186	0.194437	0.188044	0.191611	0.214263	0.247478	0.201754	23.8633	25.1424	32.8864	31.4051	24.8015	33.9831	35.6096	32.0518	51.591	50.5897	0.294445	0.0625359	0.0102112	0.0537256	0.0262591	0	0.066468	0.0109752	0.029556	0.018962
MIB1	14.798	14.2506	11.8863	14.3662	12.6679	13.1555	11.2701	14.6743	11.0428	12.0244	114.312	115.998	137.693	131.649	80.0541	130.478	126.288	114.451	108.407	123.74	13.299	10.1635	15.1358	16.299	9.72598	9.71888	8.16563	8.44156	5.8332	9.72889
SMIM10L1	3.544	3.13375	2.75555	3.01447	3.45428	3.32906	2.97515	3.32642	2.81802	2.86183	7.18019	7.18354	8.08929	8.90606	7.41357	8.40386	7.86757	7.23929	7.53078	7.40284	6.34956	5.68153	6.58792	6.72605	5.32296	5.84753	4.88642	4.99503	4.66097	6.04067
BDH1	3.25916	3.32452	2.7565	2.78626	3.16829	3.53718	3.31397	3.57923	2.80947	3.05551	6.74138	7.3224	8.43626	8.80331	6.4342	8.8271	7.86014	6.92694	8.12624	7.20382	5.7154	5.27679	5.8852	6.60294	4.72926	6.06694	4.41149	5.28228	3.88384	6.29889
LOC107984131	0	0.00999192	0.0100687	0.0176554	0	0.00941528	0	0.0466595	0.0286045	0	0.00939699	0.0104993	0.0560942	0	0.0172471	0.0341216	0	0	0	0	0	0	0	0	0	0	0.0110934	0	0	0
DLG2-AS2	0.0102401	0.0399977	0.0100832	0.00883744	0.00928519	0	0.0274318	0	0.0095454	0	0	0	0	0	0.00863308	0.0227571	0	0.0185507	0.0102451	0.0212527	0	0.0104523	0.0102407	0.017947	0.00877791	0.00990359	0.0333054	0.011007	0.0197463	0.00950796
PDE4DIP	2.24275	2.5518	1.87561	2.23603	2.26575	1.95192	1.67462	1.95266	2.01422	2.00502	2.75749	3.54364	3.53008	3.51998	1.76127	3.37063	3.15147	2.67334	3.53479	3.40303	2.36242	1.49478	2.51939	3.01739	1.65036	2.24827	1.37767	1.40899	1.077	2.36765
REEP3	25.8395	26.5005	22.7106	24.8897	22.3061	21.0388	19.1542	20.1633	28.3156	26.2786	12.6213	12.9347	13.0863	12.8078	13.0032	13.1304	14.8231	13.5997	12.7979	12.0709	23.7558	21.9006	26.0355	27.4548	19.6916	17.6804	14.9221	14.3551	17.4406	20.0741
LOC105376050	0	0.0400365	0.0302581	0	0	0.00942889	0.00915026	0.00934222	0.0095454	0	0	0.0105145	0.00802234	0	0	0.0113865	0	0.00928178	0	0	0	0.0104523	0	0	0.00877791	0.00990359	0.0111095	0.011007	0	0
NAP1L1	99.1009	98.56	90.1792	98.6886	94.8653	92.3251	85.4598	89.514	87.3265	90.2353	266.064	249.453	238.514	240.247	274.341	236.437	247.126	218.526	232.863	246.111	145.839	141.584	147.671	145.296	135.112	129.179	132.14	137.604	124.009	130.124
ST18	0	0.0100064	0.0100832	0	0.00928519	0.00942889	0.00915026	0	0	0.00919668	0	0	0	0	0	0	0	0	0.0102451	0	0.0118113	0	0.0102407	0	0.00877791	0.00990359	0	0.011007	0.019771	0
HELZ	18.0749	17.6522	17.7172	18.4022	18.3497	16.1146	16.6273	18.2287	15.521	16.1503	20.6691	25.461	36.693	34.7175	22.2786	33.4401	31.4406	29.5902	33.061	35.3047	13.3078	9.95678	13.9976	15.3379	10.7684	12.1989	10.6051	12.4567	8.64052	13.0245
TTL	4.62279	4.38704	4.11795	4.62647	4.68429	4.00174	4.38724	4.11457	3.90786	3.7743	9.88129	10.1459	13.1132	12.8474	6.74899	12.3549	11.4573	10.1827	12.7265	11.9	3.08574	2.3122	3.7415	4.2695	2.47778	2.91449	3.1248	3.07393	1.68123	3.10261
ZFHX4	0.0615304	0.0300628	0.151469	0.0442516	0.0278962	0.0094425	0.0274908	0.0374233	0	0.00920995	0	0.0105297	0.00803392	0.0193143	0.00864554	0.0228061	0.0305404	0.0464765	0.0512999	0.0745444	0.0473139	0.062805	0.0410226	0.0809352	0.0351628	0.0793443	0.0111255	0.0551151	0.0296832	0.0285655
NSD1	27.6496	27.309	25.9131	27.2963	24.2435	23.0983	20.8762	24.1585	23.1925	25.394	27.2004	33.9822	50.0475	48.5209	23.8032	50.1199	44.7041	41.9155	53.0068	51.5564	20.7604	13.19	20.3794	22.1058	12.6331	17.1495	14.8316	16.1058	11.0132	19.3783
HDAC9	21.5829	20.4483	18.1194	22.2933	18.7327	17.3216	14.9022	17.0781	20.0325	19.3099	5.73435	6.52296	7.05124	6.67819	4.64627	6.63024	7.77337	7.3117	7.61873	7.85447	2.63977	1.85417	2.71982	3.43787	2.0586	1.93549	1.42518	1.23552	1.70314	2.24887
SEMA4D	5.83014	6.87055	5.99348	5.13782	6.72905	6.00149	6.40198	7.21987	5.90343	6.48054	6.31998	9.84377	10.8075	10.7581	5.70264	11.8927	9.89383	9.2758	13.1549	11.1811	8.93858	6.87289	9.52584	10.5041	6.84535	8.56699	6.79279	8.27474	5.9222	10.0832
ZHX3	6.14617	5.86501	5.43361	6.02393	6.11443	5.47914	5.41842	5.08126	4.93266	5.64008	3.56682	4.00639	5.82321	6.14653	2.71665	6.12444	5.53916	5.37499	7.09672	6.43584	5.28422	3.33115	5.07576	6.17507	3.3535	4.53031	3.6858	4.40428	2.83091	5.4773
MUC17	0	0	0	0.00888845	0	0	0	0	0	0	0	0	0	0.00969875	0	0.0114522	0	0	0	0	0	0.0210181	0	0	0	0	0	0.0221336	0	0
PLEKHM1	3.68641	3.60225	3.43727	3.52803	3.73479	3.20474	3.5517	3.87046	3.32112	3.32926	2.69697	3.4257	4.26748	4.36359	2.30052	4.85478	4.09902	3.94808	5.27472	3.9671	2.30416	1.61862	2.59505	3.06109	1.79185	2.36024	2.40186	2.81136	1.40085	2.50498
FAM189A1	0	0	0.0101414	0.00888845	0.00933879	0	0	0	0	0.00924976	0.0189275	0.0105752	0.0161353	0.0290926	0.00868291	0.045803	0.0204455	0.00933535	0.0721203	0.0106951	0	0	0.0102998	0	0	0	0.0111736	0	0	0.00956284
HOOK3	20.1648	19.3623	18.5781	19.6868	21.4313	20.0182	22.4543	21.3093	25.1423	23.7151	6.21809	10.7015	16.9109	18.4363	7.92706	16.1009	13.8527	13.4142	17.2276	15.7423	47.7289	35.6252	49.0965	53.1837	30.5452	39.8607	46.1221	51.1983	34.4796	42.7053
DNAH11	0.0102992	0.0604024	0.0608664	0.0800195	0.0373661	0.0569166	0.0368231	0.0751911	0.0384133	0.018505	0	0	0.00806865	0.0194032	0.0173709	0.0114522	0	0	0.0309216	0.0427929	0.0356487	0.0210314	0.0412114	0.0180684	0.052987	0.0597821	0	0	0.0198799	0.0382626
ARMH4	0.0102992	0.0503388	0.0202903	0.0622417	0.0467108	0.0474337	0.0552385	0.0469977	0.0384159	0.0370124	0.700656	0.761691	1.07352	0.912014	0.677513	0.996701	1.05345	0.952551	0.927713	0.738229	0	0	0	0	0.00882857	0	0	0.0221491	0	0.00956284
BICD1	0.721209	1.07725	0.831898	0.90695	0.794085	0.825348	0.672069	0.827161	0.749111	0.814274	4.14713	4.60189	6.36847	6.33558	3.87398	6.33535	5.68659	5.44448	5.70028	6.35519	0.986351	0.525821	0.875803	0.92155	0.865514	0.8669	0.771258	0.620174	0.497032	0.746172
TRIM31	0.0309155	0.0302097	0.0608833	0.0177871	0.00933879	0.00948331	0.00920308	0.037606	0.028818	0.0185101	0	0	0	0	0	0.0114522	0.010224	0	0	0	0.0118794	0	0.0206115	0.0180734	0.0441681	0	0.02236	0.0110705	0.0198855	0
RIMS1	0	0.0100786	0	0.0355915	0.00935218	0.00949692	0.0184257	0.00940962	0.0384428	0	0	0.0105904	0	0	0.00869537	0	0	0	0	0	0	0	0	0	0.00884124	0	0.0111896	0.0221645	0	0.00957656
STRN	9.04202	8.32178	7.90855	9.08473	8.42317	7.87001	7.36106	8.78531	7.04463	7.63915	11.7205	12.5767	15.0559	14.4859	7.97937	14.1814	14.4106	12.9245	13.6572	14.9676	7.21847	6.19849	8.38264	9.7644	5.7535	6.10245	4.70908	5.58546	4.17798	6.94999
MAP2K6	1.72577	1.21176	1.35336	1.48937	1.27436	1.1799	0.868006	0.763653	1.07888	1.37358	5.18525	4.67939	5.4485	4.97277	3.91177	5.17085	5.33439	5.7325	4.94201	5.49434	0.727089	0.653978	0.537396	0.697772	0.620083	0.689609	0.52693	0.877519	0.488556	0.56611
CDH7	0	0	0	0	0	0.00953774	0	0	0	0	0.00951921	0.0106359	0.0162189	0	0.0349073	0.0230202	0	0	0.0207126	0	0.0119476	0	0	0.00908336	0	0.0100179	0	0	0	0.00961772
SLC2A13	3.48914	2.96432	2.23267	3.10948	2.85395	2.75512	2.53493	3.12651	3.40683	2.91973	0.00951921	0	0.0243335	0.0194998	0.00873274	0.0115179	0.0308336	0.00938893	0	0	1.11061	1.04623	1.32532	1.45266	0.789883	0.821086	0.819971	0.856921	0.439533	0.865191
NKTR	7.97333	11.859	9.22764	8.21267	9.65221	7.71351	9.12333	9.31472	9.20843	8.88131	3.10225	5.4757	10.2134	12.2963	5.36888	11.4566	9.10745	7.64947	14.8043	11.0648	8.31282	6.00346	6.54471	9.92487	5.41457	6.89007	18.671	15.6827	7.58301	9.04732
RGPD1	0.0207114	0.182147	0.193743	0.142995	0.0281699	0.114423	0.138803	0.0944764	0.202715	0.0930046	0.209369	0.191397	0.202822	0.195038	0.0436525	0.126664	0.11308	0.244049	0.15541	0.225828	0.0836118	0.0422809	0.0207126	0.0544862	0.00887924	0.0200307	0.0112377	0.011134	0.019983	0.0192305
UFL1-AS1	0.217561	0.465682	0.469259	0.214582	0.450908	0.295718	0.296237	0.34971	0.44423	0.269827	0.0476038	0.0638259	0.186674	0.14634	0.0349367	0.126718	0.123412	0.140857	0.134745	0.0860658	0.119496	0.0528732	0.0932456	0.127188	0.0621648	0.160313	0.179833	0.144766	0.0699698	0.144289
CCDC82	5.13254	5.39025	4.63529	4.93954	5.43426	4.81186	4.81791	4.45546	4.66834	4.36742	3.23979	3.9073	4.44334	5.16528	2.841	4.62333	5.28031	4.68039	5.97528	5.36211	2.84639	2.76231	3.43226	3.85522	2.42647	2.74767	2.54228	2.57455	2.32095	2.98449
FRK	0.373276	0.283697	0.367556	0.241608	0.20684	0.544198	0.176039	0.208111	0.241633	0.484235	0.638428	1.07531	0.820435	0.976422	0.865411	1.06071	1.86303	1.7199	1.01663	1.2167	0.0717578	0.0423343	0.0207387	0.0272776	0.0888817	0.0100322	0.0112538	0.0334358	0.0400164	0.0770192
RANBP17	0.736338	0.800601	0.725054	0.760778	0.714689	0.658905	0.556029	0.681233	0.686381	0.912788	0.00953279	0	0	0	0	0	0.0205904	0	0.0207519	0	0.466524	0.359917	0.497834	0.409249	0.400052	0.441325	0.427553	0.356723	0.390242	0.625913
ZC3H12C	2.87276	2.94905	2.78788	3.13262	2.80233	2.51148	3.781	3.18855	7.34718	3.80018	0	0	0.0162497	0.00976833	0.0174868	0.0115343	0	0	0	0.0107718	0.143546	0.190544	0.145202	0.190983	0.115571	0.120361	0.135017	0.100328	0.0700435	0.125183
FAM120B	10.1235	11.1796	10.0092	9.3186	10.0259	8.80573	9.72261	10.3429	7.94767	9.48315	6.27214	7.08247	7.46776	8.22436	5.37793	7.76207	7.2797	6.97604	8.36418	8.62762	5.07266	4.10786	5.01016	5.72119	3.43204	4.2032	3.33088	3.63462	2.45187	4.67093
GOLGB1	13.5379	15.7631	13.3917	12.8921	15.4078	13.6212	13.9603	13.8935	15.3367	14.3478	3.14604	8.26582	16.3111	18.1704	4.57406	17.6603	14.6953	12.7034	24.7847	20.5002	10.2185	6.93564	9.26439	11.4167	6.22478	9.51121	13.2691	12.7899	6.93626	10.2004
CDSN	0	0	0	0	0.00940578	0	0.0092691	0	0	0	0	0	0	0	0	0	0	0	0	0	0	0	0	0	0	0	0	0	0	0
NRCAM	0.24913	0.142008	1.36966	0.24188	0.0752991	0.105139	1.15945	0.151523	0.164495	0.289003	0.0476975	0.0213172	0.455406	0.097752	0.297546	0.0346273	0.0206092	0.489265	0.145396	0.474293	0.407085	0.328459	0.031143	0.245773	0.00889191	0.0401571	0.101355	0.658309	0.240369	0.443358
ZNF248	0.778532	0.750615	0.664388	0.528552	0.536507	0.5926	0.537986	0.606093	0.638627	0.689878	2.20362	2.37686	2.71617	2.79571	2.19659	3.04721	2.72041	2.06056	3.29217	2.80264	0.826142	0.656919	0.975815	1.11053	0.524992	0.582277	1.11491	0.847991	0.460706	0.771058
ZBTB25	0.840933	0.953617	0.797378	0.985574	0.931958	0.726515	0.9648	0.966097	0.929043	0.745918	1.88908	2.67568	2.89549	3.34359	2.09187	3.33624	2.55589	2.22082	3.80159	3.051	1.60462	1.16566	1.82731	2.09392	1.5129	1.57639	1.93728	1.77433	1.23206	1.62909
CEP152	4.63065	6.01633	4.45745	4.35475	5.00845	4.34984	4.7594	5.1434	4.37455	4.12149	3.06282	5.24512	7.71099	8.60399	3.44876	7.74662	6.25619	5.37363	9.43194	6.55525	2.53883	2.06655	2.69963	3.17752	1.70881	2.85175	4.32539	3.99532	2.53442	2.9692
BORCS5	0.654197	0.781319	0.91002	0.860319	0.800335	0.774475	0.723752	0.871565	0.68725	0.764728	1.11651	1.2155	1.45618	1.281	0.980496	1.39713	1.28852	1.04476	1.3298	1.13223	2.71884	2.07744	2.54424	2.58608	2.34994	2.21946	2.5573	2.51138	1.53289	2.35255
DNAH6	0.551131	0.873871	0.798669	0.430765	0.509164	0.507469	0.473889	0.417422	0.474967	0.672413	0.363138	0.384383	0.382888	0.186056	0.227935	0.33532	0.443876	0.358169	0.332918	0.539918	0.527742	0.764215	0.582359	0.455937	0.30307	0.251423	0.315882	0.324145	0.321055	0.28
LOC105370783	0.0207989	0.0101652	0.0102433	0	0	0	0.00929551	0	0	0	0.00955995	0	0.00814968	0	0	0	0	0	0	0	0.0119987	0	0.0104033	0	0.00891724	0.0100608	0.0225646	0.0223564	0.0200674	0.0289676
MAP4	17.0967	19.5212	18.3399	16.9536	18.3783	16.537	17.4515	16.4324	15.5974	16.3539	11.5066	15.622	19.3087	20.0758	10.5471	18.8024	16.5588	15.9302	19.425	16.9222	18.5682	13.7781	18.252	22.1692	13.9244	17.802	14.1254	15.2023	13.6257	18.8869
RASSF6	0	0.0305096	0	0.00897771	0	0	0	0	0	0.00934266	0	0.0106814	0	0	0	0.0231451	0	0	0	0.0108025	0.0119987	0	0	0	0.00891724	0	0	0	0	0
CSMD3	0.124907	0.162741	0.143492	0.206612	0.132136	0.115012	0.102312	0.142443	0.126136	0.130876	0	0.0106814	0	0	0.0175508	0.0115672	0.0103267	0.00942911	0.0104077	0.021618	0.672334	0.424983	0.905629	1.04056	0.633505	0.644278	0.508168	0.548233	0.421801	0.666864
XKR6	1.07212	1.1697	1.15819	1.07797	1.00045	0.996769	0.976616	1.19652	1.56214	1.42094	0.0286971	0.0213757	0.00814968	0.0196041	0.0351016	0.0231484	0.0206658	0.0377392	0.0416558	0.021618	1.4047	1.17933	1.43652	1.33265	1.16886	1.24829	1.63743	1.96916	1.50643	1.20809
ST8SIA5	0.322723	0.356046	0.369032	0.404297	0.22655	0.306742	0.325584	0.42739	0.223195	0.23374	2.21956	2.78992	4.22467	3.96059	2.59788	4.50298	4.24741	3.8405	5.9472	4.82149	0.384245	0.361286	0.41644	0.36516	0.258792	0.29198	0.282355	0.42522	0.261151	0.328646
DPY19L2	0.0937003	0.0813876	0.0717613	0.0718801	0.00944597	0.0383454	0.0651215	0.113979	0.0582289	0.0841523	0	0.0213803	0.024469	0.0196083	0.00878257	0.0115836	0.0206702	0.0188736	0.0312484	0	0.0120158	0	0	0.0182594	0.017849	0	0.0225901	0.0223817	0.0100511	0.038667
PLD5	0.0312357	0.0305226	0.0205046	0.0179712	0.0283228	0.00959216	0.0186074	0	0.00971069	0.00935593	0.047842	0.0320726	0.0489413	0.0882433	0.0175557	0.0578871	0.0103413	0.0754996	0.0416675	0.021624	0.0240186	0.0106333	0	0	0	0	0.0225915	0.0335748	0.0502285	0
NRXN1	0.0312488	0.0305354	0.0102578	0.00899047	0.0661143	0.0575464	0.0465383	0.0760233	0.0291288	0.0467743	0	0	0.00816126	0.00981007	0	0.0115836	0	0.0094425	0.0104225	0.0108178	0.0120158	0.0212641	0.0312506	0	0	0.0100751	0.0113019	0	0.0401998	0
FAM204A	6.58356	6.54522	6.38009	6.58973	6.36632	6.73341	6.31104	6.40542	6.95256	6.70792	9.9369	9.79766	9.19735	9.25051	9.89754	9.10434	9.50328	8.71506	8.93167	9.34622	13.1567	13.6738	13.4387	12.2863	12.8317	11.3541	11.1545	11.9137	11.8296	11.1714
RGPD8	0.291676	0.549676	0.400038	0.377583	0.387268	0.450812	0.325791	0.351633	0.417542	0.374221	0.0670118	0.13905	0.130575	0.117716	0.0966042	0.0926651	0.144772	0.198284	0.0729541	0.151443	0.264336	0.127594	0.0833408	0.146157	0.125013	0.141045	0.146918	0.0783797	0.0703546	0.145083
CUBN	0.0208355	0.0101796	0.0512906	0.0269722	0.0188925	0.0287773	0.0279269	0.00950399	0.00971069	0.0187124	0.124459	0.128363	0.187714	0.186397	0.096611	0.173759	0.124099	0.198298	0.291837	0.227181	0.0841129	0.127603	0.06251	0.10049	0.0446508	0.0906783	0.192137	0.111979	0.0402055	0.0870559
NRDE2	4.59455	5.47718	4.78062	4.72945	5.12022	4.69103	5.83714	5.70296	5.28314	5.78253	3.91596	4.94231	6.4317	6.20058	4.96264	6.29053	6.1537	5.40164	7.71338	6.98901	6.53723	6.24234	6.62653	6.82466	5.57281	6.73082	8.43201	8.36541	7.17718	6.31683
PLPP4	0	0	0.0102578	0.0179853	0	0	0.00930871	0	0.0194261	0.00935593	0	0.0106966	0.0244897	0.00981007	0.00878257	0.0115836	0	0.0094425	0	0	0	0	0.010418	0	0.00892991	0.020155	0.0226092	0.0224006	0	0
RANBP2	25.0358	24.9022	22.2916	24.9436	23.6273	23.1004	21.3467	23.4015	21.7633	22.5502	21.1781	25.6638	35.5037	36.2279	14.5164	35.4412	33.0992	28.9753	37.0399	36.6267	14.2101	10.1281	15.0098	19.0842	9.54212	11.5017	9.38543	9.47809	7.35118	13.3164
WDR81	4.95227	5.79687	4.86612	4.99372	5.40744	4.95354	5.31023	5.59284	4.90784	5.93643	3.99537	4.539	6.24021	6.36204	2.68084	6.63116	6.31328	5.84016	8.14649	6.42014	6.89059	4.82074	6.49566	7.67973	4.24512	6.01966	6.07397	6.65671	3.07811	6.31161
FBXO30	7.85454	7.1248	6.37838	7.03967	6.67752	6.76165	5.54588	6.12852	8.09951	8.04718	9.88312	9.8108	11.6776	10.8051	9.98996	11.935	12.7467	10.6177	12.0118	11.4168	3.74176	3.88618	4.20392	4.42718	3.11164	2.60275	2.05961	2.29848	2.19398	3.03146
PUS7L	8.45507	7.58884	7.08182	8.08063	7.46782	7.59301	6.46388	7.85652	6.59706	6.25292	9.13228	9.73199	12.6508	12.6411	8.72979	11.7926	12.3723	11.2118	11.6548	12.3788	7.11558	6.2649	7.87096	7.80795	5.36869	5.25965	5.50372	5.8232	4.44142	5.16584
CDHR3	0.0313283	0.0510219	0.0514138	0.0540739	0.0568136	0.0673084	0.0466567	0.0476355	0.0584057	0.056272	0.105565	0.0107269	0.130898	0.0688375	0.0704314	0.0696707	0.0518323	0.0662582	0.052239	0.075909	0.036135	0.0319773	0.0104476	0.0183148	0.0179033	0	0.0679759	0.0336744	0.0302265	0.00970004
ZNF431	7.46659	8.02064	6.27248	6.54294	8.15275	7.87508	7.53039	7.99323	7.33966	6.94022	6.04598	8.23495	10.3	11.2303	6.7438	12.4594	11.569	9.88194	14.3135	11.755	9.29874	6.21426	8.8142	11.0164	6.20347	6.38293	9.57328	9.08086	5.82365	7.94112
KANSL1L	1.98469	2.05166	2.01599	1.92918	2.01745	1.77937	2.3895	1.95361	2.08373	2.14832	1.32473	1.39433	1.89855	1.80995	1.13603	2.13717	1.98055	1.68533	2.66494	2.22368	1.01207	1.04489	1.21177	1.5572	0.850644	0.909219	0.9406	1.14525	0.796191	1.09597
LILRA1	0.3761	0.398139	0.339475	0.504904	0.265243	0.336685	0.410753	0.476557	0.68169	0.713081	0.835276	0.611447	1.05581	1.07235	0.775074	1.12682	1.44155	1.3636	1.27517	1.33439	2.66307	2.32467	3.12389	3.60955	2.60602	3.1524	2.23282	2.86354	1.53213	3.36598
PPM1L	3.4403	3.41284	3.0272	3.20368	3.37547	3.37957	2.69104	2.93829	3.29462	3.32451	6.59225	6.37778	7.61865	7.52322	4.48722	7.74385	7.44275	6.5589	6.82112	7.13418	3.25652	2.67903	3.56598	4.1172	2.32159	2.83168	2.47311	2.34914	1.61425	2.82536
NYAP2	0.0627453	0.0613128	0.0411893	0.0451254	0.0189647	0.0481454	0.00934832	0.0286217	0.0194962	0.0187839	0.00961426	0	0	0.00985182	0	0	0.0207623	0	0.0104668	0.021719	0.0120669	0.0106785	0.0104624	0	0	0.0202278	0.0113499	0	0	0.0388394
LOC400499	0.0313815	0.0817737	0.103002	0.0451381	0.0569102	0.0866863	0.0560832	0.0858895	0.107259	0.093946	0.0192262	0.0429633	0.13112	0.0985062	0.0881887	0.220999	0.22845	0.256001	0.18838	0.152076	0.0723928	0.0427089	0.0209222	0.0550378	0.0717346	0.0505836	0.15888	0.134926	0.0302779	0.106839
APOB	0.0104618	0.0204507	0.0103015	0	0.0189768	0.0192704	0	0.00954443	0	0.00939574	0.019233	0.0107421	0.00819599	0	0.00881994	0	0	0	0.0104668	0.0108639	0	0	0.0209296	0.00917407	0	0	0	0.0112452	0	0.00971376
GLI3	0.0314038	0.0102229	0.020615	0.00902872	0.0284753	0.0192773	0.0374152	0.00954443	0.0292733	0	4.8292	6.40606	9.71795	9.27601	4.93325	9.57952	8.67685	8.82408	8.75539	9.00057	0.12074	0.0106785	0.020937	0.00917407	0.0179463	0.0303717	0.0113499	0.0225036	0	0.00971376
LOC105373265	0.523805	0.655163	0.629249	0.605752	0.731434	0.675231	0.645916	0.697697	0.751932	0.639784	0.00962784	0.0322705	0.0164144	0.0690571	0.0176641	0.0349466	0.0415981	0.0759653	0.115292	0.0761512	0.277919	0.224555	0.314301	0.431771	0.233484	0.435667	0.500081	0.630594	0.30323	0.369628
VAV3	15.0982	15.1016	12.9272	14.2779	14.3457	12.4357	12.4052	14.5772	17.336	16.2133	34.2977	36.7074	42.1828	40.0489	25.9256	39.868	35.0514	32.7552	37.9785	38.2442	3.78265	2.54532	4.09697	4.36426	2.82916	2.67517	2.26205	2.37633	2.13302	3.68708
BCL9L	6.39178	6.8602	6.75813	6.17637	6.58431	5.6442	6.67589	7.24612	9.8065	10.0505	5.40213	7.62819	10.2858	10.864	5.71553	12.2339	11.3483	10.7229	16.7419	13.4925	4.08507	2.45994	3.69906	4.56672	2.86528	4.65148	4.79725	5.5414	2.70943	4.94239
PCDH7	1.15319	0.993686	0.867122	1.15808	1.22626	0.926688	1.06792	1.2051	0.703604	0.809713	0.0192685	0	0	0	0	0	0.0104	0.00949608	0	0	0	0.0214014	0	0.00918702	0.00898057	0	0.011366	0.0450745	0.0202296	0
FZD3	3.65927	3.67819	3.41736	4.25292	3.91698	3.81348	3.61646	3.04187	3.72377	3.38998	2.89068	3.04677	2.57104	2.69552	2.25408	2.19184	2.1025	1.73918	1.99311	2.2647	2.39456	2.26887	2.41169	2.39975	1.95934	1.92668	1.94515	1.5891	1.68942	1.83998
RALGAPA1	1.68929	1.90704	1.50843	1.476	1.4937	1.13036	1.14384	1.17741	1.3595	1.28157	3.62556	4.22325	5.79511	5.3751	2.60067	5.32016	5.16623	5.16419	5.92059	5.44787	1.5491	1.52079	1.92023	1.96901	1.23221	1.12639	0.990341	1.27444	0.921234	1.54902
SLC45A4	5.45724	5.49674	5.22894	5.20785	5.83332	4.79299	4.93269	5.05531	3.6196	4.16598	2.95122	3.3513	4.29999	3.68629	2.59237	4.35273	3.79215	3.42451	3.8954	4.03228	6.80294	4.87401	6.15024	6.74574	4.69597	5.90717	5.70421	6.63299	3.51359	6.01225
CTBP1	25.0601	26.5107	24.5933	23.1417	26.1721	22.0686	26.5523	24.3485	22.2042	26.6303	27.5008	29.5401	34.1863	35.443	30.8981	34.1863	31.7403	31.0483	35.2271	33.7375	33.2075	30.6415	33.0371	33.0232	32.6053	32.986	28.2819	31.1608	31.7923	33.6781
FKTN	4.04592	4.43619	3.12505	4.30795	3.98307	3.82215	3.24908	3.70073	2.73306	3.32219	3.85336	4.14354	4.98089	5.62102	3.23377	5.51545	4.86135	4.31499	5.06771	4.63793	3.55152	2.60656	3.94105	4.39573	2.11694	2.42908	2.45122	2.48509	2.04814	2.92725
IGF2R	68.3904	69.5639	65.1253	66.5317	65.9337	60.1338	65.1825	69.7943	57.2283	63.7177	16.9212	21.3262	28.784	26.3854	9.84611	30.6759	26.7176	26.1883	31.5168	29.5111	25.449	16.163	26.6422	30.6597	17.1274	23.1601	17.225	18.2875	11.187	23.6026
YTHDC1	16.1612	19.144	17.364	15.4729	17.9169	17.2932	16.1334	17.3262	17.9188	17.5098	16.3893	21.0669	24.1515	26.4349	17.7762	26.2067	25.1404	20.7141	29.3483	28.4076	16.0073	13.8003	15.1414	16.9768	12.3112	14.6125	13.8576	14.4083	12.8417	15.0252
FLOT1	1.99953	2.1904	2.30049	1.97086	2.91045	2.62602	2.55783	2.44827	2.3838	2.15494	16.0544	15.9818	16.6953	18.1259	15.2869	16.9327	14.3959	13.7456	17.3095	15.8898	6.22705	6.10137	5.82002	5.93392	6.0261	7.00245	7.18147	7.9636	7.09746	7.80734
FGFR1OP	5.05325	5.75057	4.73739	5.12423	5.40295	5.21514	4.7506	4.54292	5.96652	5.52163	3.02819	3.55638	5.17121	5.38319	3.65668	5.85305	5.02677	3.96007	6.73036	5.01789	3.03571	2.79388	3.09529	3.69271	2.40949	2.77958	2.92386	2.65925	2.79327	2.93246
ANKRD17	30.1575	29.5822	28.5963	29.5979	28.9683	25.9068	28.0675	29.1558	27.925	28.3611	35.6107	44.5022	57.8276	57.1355	33.2545	54.2694	48.1669	44.6104	56.6251	57.7891	27.0357	22.0549	25.8628	30.1482	21.0221	25.8362	20.9969	22.2633	23.753	26.2511
NFIB	0.0210657	0	0.0207429	0.0272702	0	0.0193968	0.00941434	0.0288278	0.00982088	0.0283787	0.00968216	0.010818	0	0.00992139	0	0	0	0.0190942	0.0105407	0.0109406	0.0121521	0.0430042	0.0316004	0.0554184	0.0270865	0.0509335	0.0799892	0.0339649	0.0304873	0.039119
LOC105375434	0.137044	0.154518	0.166085	0.154663	0.114705	0.194134	0.150718	0.07694	0.17688	0.142015	0.106566	0.0757704	0.13214	0.158836	0.115537	0.128942	0.0732539	0.191105	0.13711	0.120417	0.109434	0.0753218	0.0210849	0.110931	0.0451828	0.0917585	0.228736	0.192632	0.081369	0.127246
CNKSR2	0.738458	0.742216	0.685591	0.755659	0.956561	0.796519	0.763555	0.741075	0.865363	0.947442	0.00969574	0	0.0165293	0.00993531	0.0177876	0.0117315	0	0	0	0	0.267695	0.193823	0.422	0.379286	0.189903	0.224459	0.400575	0.226788	0.305351	0.293853
TMEM164	10.4145	10.3417	11.0445	11.8108	10.247	9.38539	12.3138	11.3784	12.4423	11.8929	4.15995	4.08456	5.36489	5.04771	3.88742	5.81949	5.13253	5.01161	5.53172	5.20467	7.35103	6.56984	7.81922	8.15178	6.79275	6.77603	6.10149	6.5896	4.00096	7.68101
TNRC18	50.1662	58.1878	51.143	46.2905	52.4154	45.6477	59.4423	56.463	48.907	51.8399	11.317	20.4784	28.9758	31.2722	9.9728	32.1386	22.8466	22.4678	42.8845	31.6576	18.0624	10.7602	16.2305	21.5515	11.2437	18.1558	17.8478	22.1522	10.8736	23.2798
HLA-DPA1	0.696608	0.856037	0.737898	0.719602	0.421097	0.621984	0.537585	0.4622	0.639509	0.976353	67.1117	63.9845	72.0704	71.8213	86.5088	78.3391	71.9283	70.4122	76.5898	80.7666	3.66439	3.21045	3.28269	3.52635	3.87234	3.75646	4.12226	4.28843	3.15688	3.6064
PLXNA2	0.0422217	0.0103096	0.062362	0.00910524	0.0287132	0.0194383	0.066024	0.0385195	0.0590358	0.0284395	0	0.0108331	0.0413467	0.02982	0.0266967	0.0586851	0.0838262	0.105243	0.126726	0.0328833	0.0852245	0.0215481	0.010551	0.0370247	0.0361927	0.0612511	0.0114461	0.0453835	0	0.0490035
DNAH12	0.0951348	0.12395	0.114494	0.0729805	0.0670933	0.0681317	0.0566729	0.125367	0.0985338	0.0854406	0.0388568	0.0651225	0.049687	0.0995422	0.0356465	0.141046	0.0734529	0.0574874	0.0951804	0.0439072	0.0243847	0.0323686	0.0317134	0	0.0181223	0.0306694	0.0917433	0.0568105	0.0407951	0.0098098
PTPRD	0	0	0.0104179	0.00913074	0	0	0.00945395	0	0	0	2.42942	2.73613	4.21663	4.02294	1.80971	4.18586	4.13583	4.16933	3.93553	3.37108	0.0243934	0	0	0	0	0	0.022944	0.0454647	0	0
CALN1	0.412457	0.299697	0.354068	0.301196	0.335635	0.243449	0.264606	0.463126	0.285891	0.303941	1.62308	1.78091	1.4665	1.34449	0.998601	1.72868	1.20733	0.929846	0.518464	0.604026	0	0.0107992	0.0105806	0.00927773	0.00906924	0.0102323	0.0229472	0.0341034	0.0306116	0.00982352
MYO10	10.5139	10.6253	10.1236	9.46619	10.2144	9.83677	8.28903	9.1384	5.99471	7.49512	4.30616	6.35354	6.48005	6.34492	3.68287	5.91598	5.02952	4.7266	5.14305	4.38256	1.72023	1.84619	1.87229	2.3003	1.40538	1.90272	1.36556	1.30748	1.95943	1.87582
LOC105378558	0.01058	0.0517015	0.0104179	0.0273971	0.0191901	0.0194871	0.0283669	0.00965228	0.0197279	0.0380144	0.0194492	0.0217308	0.0248702	0.0298947	0	0.0470658	0.0630272	0.0287746	0.0529348	0.0219771	0.0122033	0	0.0105806	0	0.00906924	0	0.0114782	0.0113723	0	0.00982352
AGO1	8.46732	7.79826	8.07702	8.5954	8.27272	7.57237	7.63233	8.01454	5.72232	7.01516	11.6818	12.2806	16.1194	16.3659	10.1634	15.7469	14.8881	13.5845	17.3452	17.2668	8.94851	6.04991	8.71125	9.47628	6.93162	7.74888	8.15272	8.28228	5.41232	8.49086
TMEM178B	0	0.0206909	0.0208499	0.0365478	0.00959336	0.00974183	0.0378416	0	0.00986221	0.0190167	0.486475	0.587027	0.348358	0.438676	0.285621	0.435577	0.388863	0.239909	0.677905	0.681634	0.0122033	0	0	0.0278521	0	0.0307177	0.0574299	0.02276	0	0
ZFYVE28	0.0211941	0.0517756	0.0626081	0.0914546	0.0864794	0.0292726	0.0378768	0.0580071	0.118537	0.0666206	0.0194772	0.021762	0.00830017	0.0299376	0.0268019	0.0824833	0.0210392	0.0768423	0.0318064	0.0550217	0.0733377	0.118982	0.0529882	0.0557562	0.0454193	0.092239	0.0689802	0.125297	0.0715706	0.108233
PLEKHA3	4.68457	5.40615	4.68584	4.46363	5.19912	5.20151	4.26175	4.94097	4.17904	4.48326	4.05183	4.79921	5.59632	4.77074	6.02237	5.18541	5.75505	4.42867	5.32304	4.89764	5.57446	5.12779	5.88254	6.05041	4.74245	5.04312	5.88715	5.35436	5.35834	5.56004
ZNF334	0.169589	0.321078	0.208738	0.192096	0.307549	0.243991	0.322022	0.551185	0.553293	0.352213	0.0194814	0.0108787	0.00830017	0	0.0178718	0	0.0105173	0.0288221	0	0.011002	2.00499	1.86085	2.68178	2.98359	1.60819	2.02969	2.21934	2.4609	1.18628	2.59815
EYS	0.0530348	0.0621887	0.0313332	0.0640779	0.048089	0.0683664	0.0568682	0.0774149	0.0593239	0.0285783	0.00975006	0.0108938	0.00831175	0	0.00894452	0	0	0	0	0	0	0	0	0.00930364	0	0	0.0115103	0	0	0
SYT14	0.0106096	0	0	0	0.00962015	0.00976904	0.00948036	0	0.00988975	0	0	0	0	0	0	0	0	0	0	0	0	0	0	0	0.00909457	0.0102609	0.023033	0	0	0
LOC105372107	0	0	0.0104615	0	0	0	0.00949356	0	0	0	0	0	0	0	0	0	0	0	0	0.0110327	0	0	0	0	0.00910724	0	0	0	0	0
SSH2	8.2204	9.11206	8.30359	8.1576	8.31089	7.8332	6.55779	7.55772	7.87059	9.42397	29.3199	34.1988	41.8353	39.9957	22.0087	45.7621	38.4189	36.8606	43.9907	44.325	10.3392	7.14401	9.99461	11.7349	6.62778	8.98766	8.76848	8.89307	5.87162	9.6542
RGS12	2.86779	3.44581	3.21081	3.02494	3.60197	3.05135	3.34082	3.77913	3.02965	2.76634	6.84244	8.45217	10.2349	12.2426	5.6324	11.8577	9.40508	9.24229	11.838	10.037	1.98467	1.21424	2.22	2.57999	1.39303	2.08529	2.17787	2.7172	1.18875	2.03157
NUBPL	1.26431	1.18354	1.09848	1.08196	1.22348	1.20328	1.10127	1.13407	1.02008	1.20227	2.39213	2.16001	2.4138	3.00151	2.15866	2.5636	2.59452	2.32087	2.56173	2.72511	1.43379	1.74598	1.60439	1.57453	1.42986	1.77763	1.84423	1.61024	1.84515	1.54878
EFCAB2	7.73179	9.06216	7.49811	7.35188	7.64722	7.80474	7.37454	7.26727	8.14902	7.17316	5.80553	5.91873	7.49865	8.01209	6.71564	8.11245	8.12925	7.22025	8.24623	7.65345	9.59274	9.01007	9.07233	8.66397	7.70348	8.81481	7.90358	8.03643	7.82927	8.4923
MYH11	0.0744624	0.083157	0.115219	0.137705	0.0385819	0.146921	0.0570319	0.0873426	0.0694105	0.0573212	0.0488786	0.109225	0.125005	0.140242	0.0358723	0.189253	0.105598	0.173555	0.319278	0.287205	0.0613479	0.0325735	0.106381	0.0746251	0.036474	0.0514394	0.0230811	0.0686045	0.0205267	0.0592614
AFF2	9.89429	8.77433	8.7684	9.03477	10.3222	9.84515	9.12642	10.0264	7.98336	8.74275	15.8781	20.4827	35.8898	33.0317	22.5579	34.7092	33.8383	35.3332	35.1682	34.1381	0.257698	0.0217189	0.0106397	0.018659	0.0273595	0	0	0.045743	0.0205297	0.0098784
LINC02814	0.0106391	0.0103962	0.020952	0.00918175	0	0.00979625	0.00950677	0.0097062	0.0396689	0.0191098	0.00977722	0.0218482	0.0083349	0.0100188	0	0	0.0211226	0.0385734	0.0319323	0.0220959	0.0122714	0.0108595	0	0.018659	0.0091199	0.0205787	0.0115423	0.0228715	0.0102649	0.0098784
MICB-DT	0.0106391	0	0.0628831	0.0183713	0.0289532	0.0196008	0.0190216	0.0388413	0.0099173	0.00955499	0.371692	0.382508	0.508645	0.631452	0.457635	0.591755	0.644516	0.482375	0.734762	0.618951	0.0245533	0.0651846	0.0638653	0.037334	0.0364951	0.0720567	0.0115423	0.068644	0.0513465	0.049413
ATP9B	4.55678	4.27589	4.68614	4.76872	4.19941	3.72523	4.13839	4.25435	3.86058	4.47492	4.08	4.59142	5.922	5.84512	3.44672	6.10867	5.34785	5.3559	7.1154	6.13601	3.75774	3.31451	4.20568	4.91084	3.51366	4.57177	3.66152	3.73073	2.61942	4.39902
DCLK1	0.0532372	0.0728305	0.0314528	0.0551337	0.0482725	0.0882354	0.0475711	0.0582829	0.0496253	0.0956249	0.0195698	0.0327982	0.0166829	0.0200533	0.00898189	0.0236787	0.0211393	0.0868587	0.0426103	0.0442267	0.0859674	0.032604	0.0532402	0.0933688	0.0547624	0.102975	0.034654	0.0343343	0.0924569	0.0197723
FMNL3	1.91668	2.16427	2.34865	2.22389	2.52001	1.98054	2.40727	2.70064	2.92811	2.77332	2.3094	2.58031	4.11263	4.26164	2.67518	4.45192	3.90048	4.10196	5.17752	4.33453	6.36206	5.16268	6.59162	6.50827	4.45433	5.23152	6.16888	6.82159	4.0273	6.3276
TMEM179	0	0.0208102	0.02097	0.0091945	0	0.0196092	0	0.0291435	0.0198515	0.0382527	0	0	0.00834648	0	0.0179542	0	0	0.0096568	0.010659	0	0.0245639	0.0217376	0.0106545	0.00934252	0.0273831	0.0205965	0.0231044	0.0343369	0	0.0197737
GRB10	2.33213	2.43497	1.92939	2.35271	2.98368	2.7455	2.99741	3.2546	2.55111	2.79265	7.97583	8.57251	8.80983	8.08265	5.35075	8.24139	5.87757	5.45359	6.6162	6.27004	12.983	10.1305	14.1959	16.1738	10.4063	11.9571	8.98826	10.0156	6.25715	12.4682
LOC107986780	0	0	0	0.0091945	0	0	0	0	0	0	0	0.0218687	0	0	0	0	0	0	0	0	0	0	0	0	0	0	0	0	0.0102792	0
LOC102724019	0.0106687	0.0208583	0.0525464	0.00920726	0.00967375	0.0196545	0.0190737	0.0389479	0.0596924	0.0191705	0.0196164	0.0109545	0.00835805	0.0100466	0	0.0118629	0	0.0193479	0.0106738	0.022166	0.0123055	0	0.0106693	0.0187182	0.0274465	0.0206441	0.0463156	0.0114676	0	0.0297292
SV2B	0.0320231	0.031292	0	0.0184243	0.00967375	0.0491436	0.0190765	0.00973316	0.00994485	0.0383467	0	0	0	0	0	0	0	0.00967019	0.0106738	0.0332539	0.332427	0.446716	0.405649	0.411861	0.292804	0.392295	0.277934	0.27537	0.154484	0.317157
C15orf40	2.40208	2.44113	2.134	2.14675	2.04255	2.27076	2.07011	2.5713	1.77139	2.01349	3.73801	3.63938	4.93461	4.98652	4.14022	4.58221	4.36633	4.27713	5.05213	4.33472	2.99228	2.43005	2.49831	2.63068	2.2055	2.67419	3.48626	3.28196	2.2661	2.46823
CLEC16A	7.38079	7.94291	7.5727	7.27315	7.28329	6.81574	7.42561	7.87373	6.90992	7.40572	6.63562	8.44499	11.4139	11.9797	6.6277	11.4376	10.4654	10.7079	12.8879	11.5688	7.82329	5.77837	8.04349	8.08335	5.7134	7.33449	6.39664	7.58907	5.51353	7.57705
LOC101927369	0	0.0104395	0	0	0	0.00983707	0.00954638	0	0.00995862	0	0	0	0	0	0	0.0118794	0	0	0.0106886	0	0	0	0.010684	0	0.0091579	0	0	0	0	0
FAM126A	8.45381	7.24779	7.28242	8.0798	7.52009	7.13459	6.75186	6.82525	7.00358	7.22763	8.20111	8.47182	9.83806	9.28941	7.12709	8.75843	9.15591	8.87354	9.54852	9.26705	4.99254	4.13447	5.73951	6.11991	4.03101	4.21719	3.82629	3.7795	3.06255	4.21742
SDK1	11.1337	11.5902	10.7314	10.5778	11.9477	11.7584	12.5291	13.2115	10.3684	11.1903	3.06659	4.76611	6.46849	6.72786	2.53371	7.11171	7.17714	6.46609	6.17411	5.96408	0.123362	0.0545839	0.0320876	0	0.0275041	0.0930936	0.058016	0.0574807	0.0412763	0.0695136
CLMN	0.171198	0.219568	0.23179	0.221621	0.174637	0.17734	0.219905	0.283088	0.468776	0.317116	1.67162	2.15337	2.74946	2.7306	1.71393	2.93872	2.38988	2.52161	2.63343	2.34445	0.654102	0.655292	0.834638	0.760011	0.559492	0.765768	0.742928	1.31113	0.443914	0.764982
DNAH17	0.0534993	0.115012	0.126431	0.0831079	0.0582124	0.137931	0.124294	0.0976165	0.209453	0.0864862	0.0491653	0.0769061	0.0754427	0.120912	0.0360827	0.166567	0.106217	0.116382	0.12846	0.0888889	0.0246832	0	0.021401	0.0750628	0.0183441	0.051741	0.0232166	0.0345035	0.0412943	0.0397393
HSPA1L	0.310297	0.240479	0.305542	0.52635	0.446295	0.482758	0.344199	0.439274	0.289245	0.249849	0.147496	0.0878926	0.10059	0.171293	0.0992274	0.166567	0.19119	0.174573	0.139165	0.155556	0.148099	0.14198	0.160507	0.225188	0.128408	0.186268	0.185732	0.184018	0.206472	0.218566
NETO1	0.0428026	0.0313691	0.0210734	0.00923276	0.0291083	0.0295588	0.0669324	0.0683365	0.0498734	0.0288309	15.7931	16.9315	22.844	21.665	19.4049	29.5559	27.7246	26.2848	21.6257	20.6126	0.246849	0.0109198	0.0106988	0	0.0458634	0	0	0.023004	0.0206486	0.00993328
MYO15A	0.160684	0.272161	0.0632889	0.0739593	0.0777065	0.118364	0.162727	0.0488648	0.109841	0.0962072	0.0295334	0.219987	0.0671379	0.0807017	0.0361245	0.238229	0.0212681	0.135936	0.0643046	0.100116	0.111203	0.382697	0.171406	0.1503	0.211201	0.362608	0.127839	0.0921159	0.134362	0.0596782
LOC105370753	0	0	0	0	0	0	0	0.00977361	0	0	0	0	0	0	0	0	0	0	0	0	0	0	0	0	0	0	0	0	0	0
GTDC1	3.11863	3.27783	3.00753	3.25563	3.16792	3.19721	2.60476	2.79629	2.57739	3.27247	3.08266	2.90509	3.0561	3.17901	2.84605	3.01491	2.86179	2.60334	3.30241	3.56123	2.60822	2.26436	3.06522	2.85694	2.37015	2.21805	1.9533	1.774	1.63373	1.92048
DAPK2	0.407333	0.282813	0.379981	0.277529	0.427665	0.414543	0.335245	0.508526	0.379698	0.38508	1.21166	1.87111	1.99026	2.17028	1.09348	2.20506	1.59614	1.60315	2.13416	1.75874	0.445101	0.317299	0.407356	0.404194	0.211339	0.425047	0.66287	0.622188	0.330954	0.437925
CMYA5	2.71218	4.70342	3.71564	3.67289	4.20892	3.14878	5.8241	4.09785	9.5331	6.55646	0.00984511	0.0220146	0.109178	0.14133	0.0361508	0.0715206	0.042567	0.0194336	0.117977	0.133585	0.0618241	0.0656528	0.107207	0.103406	0.0275679	0.0829419	0.0697808	0.0576142	0.0724013	0.0199072
WTIP	0.0965016	0.0628656	0.126697	0.0832827	0.136115	0.157967	0.287436	0.264119	0.0699646	0.0866681	0.108391	0.286252	0.336006	0.434181	0.26215	0.333836	0.340609	0.330443	0.482739	0.278363	0.111308	0.186057	0.203737	0.188052	0.183826	0.18666	0.197755	0.207456	0.206906	0.189159
ARHGAP5	0.0429083	0.0419287	0.0105634	0.0370306	0.0875405	0.0197545	0.0479268	0.019573	0.0899937	0.086706	19.7358	19.5067	22.1524	22.2539	17.6802	21.673	22.0428	19.2032	21.0459	23.6043	0.259831	0.15329	0.118004	0.131694	0.0827578	0.11412	0.0814642	0.0807126	0.186297	0.169321
SLCO1A2	0.0107278	0	0	0.0185207	0	0	0	0.00978709	0	0	0	0	0.00840436	0	0	0	0	0	0.0107329	0	0	0	0.0107284	0	0	0	0	0	0	0
CHCHD6	0.590246	0.45093	0.560066	0.259328	0.418431	0.434788	0.41235	0.303512	0.420153	0.31806	1.79495	2.18182	2.09346	2.1829	2.05379	1.98089	1.85368	1.57583	1.97559	1.74964	1.18832	0.86537	0.783461	1.00695	0.93833	1.06904	1.18757	1.01511	0.683385	0.85694
DOC2B	0.182586	0.083961	0.116333	0.120498	0.146081	0.17801	0.287916	0.166575	0.130151	0.299023	0.0394809	0.0220562	0.042071	0.0101162	0	0	0.0319855	0.0973515	0	0.0780718	0.0123908	0.0109651	0	0.00942026	0.0184133	0.332395	0.0582606	0.0577231	0.0310878	0.0398895
FAM157A	0.0107425	0.0209902	0.0317272	0.00927102	0.00974074	0.00989149	0.0287916	0	0.0200233	0.0192918	0.00987227	0	0.0168284	0	0.00905664	0.0477705	0.0213237	0.0486758	0.0322364	0	0	0	0	0	0	0	0	0	0	0.0199448
PLEKHA7	0.236287	0.241388	0.391302	0.380033	0.243468	0.276905	0.278319	0.225367	0.280326	0.231501	2.25041	3.56208	3.55921	4.03553	1.59364	3.73804	2.61215	2.44352	3.64272	3.27902	0.0495528	0.0548141	0.0537047	0.0753465	0.08286	0.0727114	0.0815649	0.115446	0.0621756	0.0698067
ABCC1	7.45541	8.43992	7.45752	7.90827	7.81216	7.4286	8.44739	8.5854	9.78352	9.95673	7.78931	10.5341	13.2973	13.3434	5.89594	13.1517	11.8799	11.12	12.8222	12.1372	6.88934	5.72384	7.69218	9.74066	5.64492	7.36623	7.47064	8.68345	4.50871	8.13924
LRRC28	2.38487	2.14147	2.22139	2.43831	2.0748	1.95854	1.63188	1.88173	2.04282	2.30587	5.62726	4.68797	5.37784	5.4527	4.8363	5.76955	5.34274	5.17049	6.10476	5.20964	4.27486	3.55273	3.85683	3.69279	3.31512	3.15844	3.40316	2.96761	2.8607	3.43125
MDGA2	0.741298	0.682381	0.856884	0.630482	0.711134	0.72214	0.7968	0.735104	0.801165	0.723652	0.454163	0.485378	0.420832	0.677843	0.380411	0.48979	0.458592	0.467423	0.365452	0.546662	0.0371753	0.032898	0.0537203	0.0188421	0.0644654	0.0727325	0.0116545	0.0808359	0.0518281	0.00997444
SRRM2	116.772	134.395	124.009	111.062	115.422	102.801	120.419	112.043	110.783	114.901	56.5005	104.409	178.645	182.696	66.3195	185.171	140.007	136.362	216.852	176.445	87.0901	61.0216	76.4877	94.2851	54.6365	81.7959	76.8555	84.6713	60.9779	96.7086
LOC107986588	0	0	0	0	0	0	0	0	0	0	0.00988585	0	0	0.0101301	0	0	0	0	0	0	0	0	0	0	0	0	0	0	0	0
RFT1	9.46318	9.18408	8.83108	9.4105	9.46801	9.07984	8.7731	9.99707	8.21971	8.92383	3.78498	3.21315	3.6647	3.62533	3.32721	3.7905	3.89638	3.1191	3.6795	3.2049	7.59095	7.23343	8.70016	9.19422	7.66942	7.89374	6.85993	7.3977	6.27713	7.63831
LOC105371224	0.0752807	0.252213	0.243561	0.297	0.234036	0.20795	0.403611	0.28453	0.240594	0.309073	0.0988316	0.0883405	0.0926774	0.101274	0.0906663	0.0717496	0.0960822	0.175462	0.107596	0.0223354	0.334919	0.219544	0.30114	0.254628	0.184375	0.312028	0.606704	0.46239	0.311285	0.229665
CDH23	2.1303	2.40758	2.68034	2.66488	2.75112	2.33799	2.91304	2.84654	3.6807	3.8651	1.27549	1.39197	1.59306	1.36779	1.01591	1.54329	1.64479	1.48233	1.6577	1.67589	0.161328	0.274549	0.107597	0.122652	0.16601	0.249732	0.268467	0.138778	0.0622842	0.129868
MAP3K9	0.15066	0.084126	0.127158	0.102161	0.1854	0.0990889	0.230786	0.147267	0.100313	0.135308	1.05819	1.45857	1.60184	1.59104	1.01613	1.75902	1.76266	1.71676	2.11025	2.27971	0.0620628	0.0768905	0.0968584	0.141553	0.119922	0.104078	0.186801	0.242914	0.0830637	0.219824
LOC107985909	0.0215244	0.0630991	0.0635838	0.04644	0.0683101	0.0198192	0.0673174	0.0294556	0.0501603	0.0966556	0.00988585	0	0	0.0202694	0.0090691	0.0239339	0.0106787	0	0.0215347	0.0111708	0	0	0.0107579	0	0	0	0.0116706	0.0115629	0	0
TBC1D22A	3.83191	4.11256	4.01696	3.39991	4.13825	3.7662	4.20315	3.97708	3.72244	4.35014	5.77681	6.35502	7.31105	6.95344	6.1344	7.5403	6.84917	6.45875	7.25828	7.22066	8.72793	6.67996	7.20138	8.2024	7.65823	7.84917	8.17431	8.90878	6.03383	7.77547
LOC102724078	0	0	0	0	0	0	0	0	0	0	0	0	0	0	0	0	0	0	0	0	0	0	0.0107727	0	0	0	0	0.0115788	0	0
SNTG2	0	0.0105262	0	0	0	0	0	0	0	0.00967443	0.108849	0.0884499	0.101228	0.0811193	0.0998565	0.0957848	0.0855122	0.0975998	0.129275	0.0559078	0	0	0	0	0	0.0104181	0	0	0	0.0100019
ARHGEF9	5.33041	5.52439	5.4714	5.00915	5.39965	5.01719	5.77343	5.9535	4.95873	5.15475	11.816	11.4109	11.6674	11.9862	8.42487	12.2015	11.684	10.8051	11.7972	11.5626	4.95586	3.88003	4.63072	5.0048	3.75694	4.00962	3.27115	3.63452	2.60784	4.07941
DYNC2H1	2.5629	2.62014	2.66147	2.71368	2.57777	2.48876	2.51144	2.88833	2.82065	2.69826	0.0197922	0	0.0168725	0	0	0	0	0.0195213	0.0215473	0.0335471	0.347779	0.35173	0.409226	0.339949	0.286155	0.531144	0.397212	0.312522	0.259745	0.379945
TNR	0.0107721	0.0210653	0.0318406	0.0372089	0.0195471	0.0099187	0.038526	0.0196672	0.0200949	0.0290411	0	0	0.0168886	0	0	0	0.0106934	0.00976395	0.0107773	0.0111861	0.024865	0.0330059	0.064676	0.0756158	0.0277187	0.020849	0	0.0695153	0.0207993	0.030024
LINC01043	0	0	0	0	0	0	0	0	0	0	0	0	0	0	0	0	0	0	0	0	0	0	0	0	0	0	0	0	0	0
MBP	22.505	21.8648	19.1446	19.9527	22.4499	21.5363	21.4106	25.0374	19.6212	21.5773	7.23419	6.76522	5.22084	5.76787	5.34557	5.83941	5.15963	5.01418	5.69638	5.91248	18.8434	16.9065	20.8779	20.9548	15.4368	15.0178	12.354	13.0746	8.98922	15.8597
CEP350	34.152	36.156	30.643	34.0369	34.3329	29.658	28.8105	34.6619	30.3866	32.7458	13.7242	22.7798	33.2139	32.9534	11.2986	31.8199	29.757	26.5447	34.1684	34.2208	17.5116	12.7212	16.9097	19.5965	11.0349	14.2867	15.8624	15.2637	10.9732	15.3792
ZNF519	1.87755	2.14047	2.01878	2.0208	2.01555	2.43424	2.2466	2.49062	2.41403	2.08356	4.33345	4.28782	5.12283	4.95875	3.53877	5.37531	5.04519	4.8512	5.38705	5.05356	1.00813	0.826054	1.03595	1.09763	0.739976	0.626153	0.842874	0.788703	0.416441	0.781481
ZBTB22	2.91429	3.16418	3.46482	2.66413	2.66209	2.26599	2.67163	2.57012	2.64614	3.00508	1.56724	1.49619	2.06326	2.01254	1.32856	1.89631	1.80008	1.69255	1.93299	1.47952	2.85099	1.97209	2.87128	2.8206	2.10029	2.76632	2.51765	2.77287	1.9266	2.46539
HCG4B	0.0432063	0	0	0.00932203	0.0195885	0.00994592	0.0386078	0	0.0100688	0.00970097	0	0.022182	0.0253865	0.0101719	0.00910647	0.0600536	0.0321678	0.00979074	0.0324202	0.0336501	0.0124589	0.0220507	0.0324065	0.00947209	0.0277775	0.0104466	0.0234372	0.0116105	0.0104218	0.0200585
TBC1D16	4.48494	3.62221	3.92671	3.50685	4.0667	4.22914	4.19108	3.98322	3.33446	3.73676	13.7652	15.4133	16.3658	16.8938	10.423	20.6089	18.506	16.4175	16.3806	15.8798	12.166	8.28426	11.9749	12.8885	10.2459	12.2601	12.3108	11.6512	7.1008	13.125
DGKI	0	0.0317183	0	0.0186753	0.0294323	0.00995952	0.0193364	0.00986797	0.0302571	0	0.00994017	0.0111062	0.00847382	0.0101858	0.0182435	0.0120273	0	0.00980413	0.0324749	0.0112321	0	0	0	0.028464	0.0185495	0.0209283	0.0117347	0	0	0
ZNF81	2.29463	2.4432	2.01433	2.40066	2.1886	1.97331	1.50879	2.29091	1.94725	1.82751	3.08353	3.62308	5.0962	4.92305	2.89265	5.45202	4.67391	4.4737	4.87301	5.00167	1.12359	0.872787	1.2015	1.50914	0.85359	0.921183	0.786754	0.698055	0.532596	1.16578
DIAPH3	9.02896	8.90746	7.4195	8.65174	9.10971	8.3037	8.2131	8.99776	7.95218	8.25476	11.6105	11.5608	11.2887	11.9994	7.99532	10.8824	11.9936	11.1376	10.3114	12.0404	5.50682	4.6964	5.44583	5.84801	3.8884	4.62787	4.4984	3.97979	3.7081	4.44299
BAZ2B	8.21881	9.66069	8.30612	8.45739	8.12003	7.4979	7.46986	7.70559	10.1443	9.24853	2.18927	4.04718	3.99561	4.58871	2.75698	4.74402	3.45054	3.35675	5.31933	4.8352	44.339	38.95	39.5803	40.5843	32.0794	39.6911	55.7431	48.0822	42.0831	39.7042
ERI1	8.36633	7.65642	7.12832	7.53829	8.31329	8.20246	7.00138	7.58328	6.74811	7.45541	10.766	9.99257	10.8673	9.97063	8.8989	10.6646	11.0808	10.0784	9.21605	9.94829	8.37496	6.86932	9.14712	9.37974	6.93013	6.13141	5.37306	5.41667	4.49611	6.96314
THSD7A	24.5896	27.8316	25.8569	27.4249	26.9858	23.2805	28.4829	29.931	28.8336	27.751	8.79791	12.2569	19.6802	20.3993	9.87171	17.1432	20.1371	19.0256	20.8917	21.6392	1.53817	1.41652	1.6806	1.62578	1.43125	1.63576	2.98765	2.52889	1.78878	1.63082
DIDO1	22.4403	22.7017	19.5012	21.4163	21.5966	18.9748	19.7127	20.4825	18.6431	19.7056	20.3931	27.2178	34.1917	33.6231	16.7606	35.6376	31.6649	28.7456	41.0717	36.6942	14.8369	10.9931	14.7839	17.9186	9.96662	12.0629	8.84858	9.15166	7.32516	14.4612
CTNNA3	0.097628	0.0847992	0.117495	0.0655316	0.0393439	0.0599291	0.0872373	0.0890673	0.121339	0.17536	0.00996733	0	0.0254946	0	0.0182903	0	0.0107667	0	0.0325583	0.0225289	0.0125101	0	0.0108466	0.0190247	0	0.0104895	0.0117668	0.0116582	0.0104645	0.0201438
HELLS	7.60414	9.83671	9.06845	9.06207	8.8622	7.91064	7.9192	7.81813	8.44319	8.23216	24.6129	28.2688	40.9698	39.3383	34.6785	37.5365	34.7062	34.5902	39.287	38.93	14.0759	10.1311	14.0701	14.4017	9.81931	11.3303	15.1695	15.0296	12.5488	14.3626
AKAP13	13.1501	14.3448	14.5405	11.9949	13.5274	12.1783	13.6411	15.2537	17.3452	17.1208	18.7554	27.1609	38.2673	37.4363	20.1604	37.7982	35.4462	34.6863	44.6906	43.051	10.9002	7.54187	10.8723	12.3117	8.41707	11.2384	10.7234	11.4175	8.32235	11.3234
CASP8AP2	18.6905	20.5441	16.7902	17.7882	18.9749	17.1398	16.6721	17.6061	15.8744	16.9809	13.6453	18.1882	21.6746	23.0281	13.0578	21.2414	19.3943	17.807	22.6413	21.663	9.38942	7.34523	8.98756	10.4317	6.16858	8.03036	7.8895	8.20171	6.84882	8.23362
ANKRD10	8.06625	12.1149	8.81922	8.23554	10.2967	8.30689	10.7001	9.86475	10.9091	10.7056	14.7757	18.6493	31.4177	32.5716	17.9482	36.5408	29.8307	25.939	39.612	30.9347	12.259	8.48821	12.2358	14.4705	8.41271	11.161	23.5913	19.7678	9.95079	12.4086
LRRC37A8P	0.857839	0.679092	0.983693	0.909014	0.561227	0.609906	0.397823	0.396262	0.435246	0.507115	0.0299372	0.0111518	0.0170138	0	0.0183091	0.0120765	0.0107814	0	0.0217278	0.0112782	0.137772	0.0665019	0.206327	0.161876	0.111698	0.168029	0.106025	0.163406	0.136199	0.191564
SPTB	0.434349	0.583594	0.45977	0.309252	0.45292	0.449931	0.494853	0.455701	1.26525	1.00448	0.159665	0.245293	0.204167	0.204512	0.128164	0.16904	0.129352	0.127952	0.239006	0.180417	0.313119	0.24384	0.293202	0.418974	0.242012	0.325557	0.21205	0.338484	0.282874	0.332716
DMXL1	5.84371	6.98396	5.25147	6.5712	5.48588	5.37075	4.56175	5.3412	4.83974	5.30677	7.71606	9.05619	11.4622	11.1799	4.71599	10.3869	9.34845	8.69345	10.6715	10.7605	3.70842	2.72738	4.00827	5.14346	2.13219	2.74178	1.88544	2.47517	2.0331	3.03567
LIMD1	10.0907	11.4524	10.6206	11.7738	11.6316	9.94139	9.19144	10.0284	9.77061	10.2916	4.36212	5.42033	7.26707	7.49757	4.52369	7.47617	6.6636	6.44871	9.15011	7.28647	6.50226	4.51237	6.49579	7.61042	4.73924	5.74619	4.80788	6.54985	3.24877	5.71835
RNF130	19.6057	19.3598	18.8775	18.8606	20.2199	19.7528	19.1302	19.5811	17.5466	20.8076	20.6227	18.9489	20.9417	20.9789	24.6972	22.2232	24.0019	21.6893	18.7784	18.4756	20.4589	21.0208	21.725	21.4121	21.8527	19.6232	16.9337	18.4937	16.6735	19.162
EXPH5	0.293358	0.254809	0.299561	0.271927	0.216741	0.240104	0.194174	0.148686	0.10128	0.224433	0.0199698	0.044625	0.0340478	0.0409265	0.0549597	0.0120765	0.0431428	0.0295447	0.0652218	0.0676961	0.0877248	0.0332705	0.0869257	0.114333	0.0651954	0.0945721	0.0707249	0.0934299	0.0838638	0.0302647
GREB1L	0.271647	0.24421	0.149791	0.22506	0.197052	0.240122	0.223317	0.12887	0.182317	0.195173	0.0798852	0.145042	0.161739	0.204647	0.109928	0.181234	0.269662	0.226526	0.239165	0.315939	0.0125271	0	0	0	0.0186287	0.0315263	0.0471534	0.0116741	0.0104788	0.0100842
NDST3	0.0434764	0.11683	0.0963228	0.0562815	0.039422	0.030024	0.0388491	0.109076	0.0911852	0.107377	0	0.0111669	0	0	0	0.012093	0	0	0	0	0	0	0	0.00953688	0	0.0105181	0.0353754	0	0.0209737	0
WNT9B	0.0108755	0	0.0107089	0	0	0.0100139	0.029139	0.0099219	0	0.0488113	0	0	0.00852012	0	0.00916876	0	0	0.0197052	0	0	0	0	0	0	0.00932257	0	0	0	0	0.0201854
ITPR2	5.08898	5.51471	4.4221	5.05818	4.30875	4.23526	3.634	3.82928	3.26384	3.71102	3.81732	5.00204	6.84915	6.86073	3.76779	7.50861	7.18909	7.35274	7.89824	7.65586	5.20504	4.30647	5.78524	6.13129	4.25977	4.82708	4.15256	4.2545	3.25236	4.4828
PTPN14	3.40353	3.34708	3.69401	3.57545	3.61856	3.13389	3.1093	2.9166	4.10515	4.3751	0.269811	0.480106	0.690026	0.778232	0.550043	0.846381	0.895938	0.827923	1.21846	1.19693	9.05551	7.45863	8.32987	8.22909	6.71124	7.43518	7.67987	7.70252	5.69687	7.06748
DUSP16	0.838339	0.638337	0.696844	0.836256	0.839137	0.791973	0.76857	0.715164	0.882951	0.821359	2.84156	3.11901	2.62709	2.65546	2.0836	2.65128	2.35613	2.27964	2.1023	2.39686	0.590225	0.277826	0.52263	0.534654	0.335982	0.515955	0.720521	0.526628	0.346652	0.454907
LOC107985686	0.0108903	0	0	0	0.00987473	0	0	0.0297984	0.0202977	0	0	0.0111821	0.0085317	0.0102554	0	0	0.0108107	0.0197371	0.0217854	0	0.0125612	0.0111159	0	0	0.00933524	0	0.0118148	0.0234056	0.0210092	0.0202181
MAP6	0.0217815	0.0212842	0.0428953	0.0281967	0.0197503	0.0200559	0	0.00993538	0.071063	0.0293428	0.020017	0.0111821	0	0.0102554	0.0183632	0	0.0216223	0	0	0.0113089	0.0125612	0.0222327	0.0108909	0	0.00933524	0.0210656	0.0118148	0	0	0.0101116
LNPEP	22.6871	22.5629	20.1087	22.6718	20.6306	19.8367	17.2067	20.2605	18.9346	19.5438	25.6536	28.5959	36.7416	33.9695	23.5157	34.5883	35.1604	32.983	36.101	39.7212	29.4844	24.1909	32.1209	35.8923	22.8179	24.1219	22.1317	22.2319	18.9993	26.0303
LOC107986421	0	0	0	0	0	0	0.00973123	0	0	0	0	0	0	0	0	0	0	0	0	0	0	0	0.0108909	0	0	0	0.0118148	0	0	0
KCNK12	0.0762576	0.159678	0.0643619	0.0282051	0.0790242	0.190587	0.184955	0.0298161	0.152323	0.136974	19.1118	20.4253	20.7133	20.8048	21.2065	20.3869	18.3519	18.2874	21.1444	20.9057	0.527746	0.411426	0.305047	0.305697	0.429564	0.273933	0.307288	0.374712	0.483497	0.404601
DOCK2	41.7453	42.6775	40.8695	41.8873	39.7796	35.8187	40.2047	43.1263	36.7389	43.6585	24.9613	28.6281	39.8598	39.8759	15.5754	40.2859	41.0399	39.2413	50.7291	49.3033	31.6811	21.6722	35.9052	42.7145	21.2183	29.1784	21.7223	25.1889	12.1463	32.9414
B3GALT5	0	0	0.010738	0.0094113	0	0.0100412	0	0.00994886	0	0	0.0100216	0	0	0	0	0	0	0	0	0	0.0125782	0	0	0.0095628	0	0	0	0	0	0
MON2	6.09421	7.35063	6.03302	6.29436	5.9905	5.81217	5.56249	5.97756	5.22344	5.94318	5.70069	6.51496	9.07037	9.16784	4.01649	8.78873	8.51715	7.28279	10.6345	9.0115	3.58377	2.81534	4.44826	5.18156	2.46714	2.85734	2.38916	3.09365	1.35689	3.54287
COL19A1	0.0436143	0.0745826	0.0966285	0.06587	0.039547	0.0501988	0.0584586	0.0298425	0.0813107	0.0587551	0	0	0	0.0102693	0	0	0	0	0	0	0	0	0	0	0	0	0.0118309	0	0.0105216	0
TEX15	3.70014	3.65833	3.09531	3.69254	2.73157	2.59294	2.18471	2.00151	1.87208	2.20559	0.0200612	0	0.00855485	0	0.00920613	0	0.0216701	0.00989788	0	0.0113396	2.80746	2.27276	3.2419	3.99126	1.92739	1.94233	1.30256	1.27881	1.16894	2.23971
DCUN1D5	10.1407	9.18382	8.85668	9.49579	9.71956	10.0207	9.60758	9.29129	8.20113	9.9014	9.17871	8.14832	9.62051	8.93265	9.12897	9.56443	8.25695	7.73717	7.75384	8.38805	12.1372	12.3562	12.1062	12.9989	11.0599	10.6519	9.03572	8.67076	8.24638	10.3987
N4BP2L2	9.15477	10.4937	9.14357	8.65499	10.0345	9.70701	10.1621	10.2257	11.9145	11.2144	11.4651	13.371	14.9603	16.2132	11.7244	14.9778	14.738	13.0312	16.5914	16.0297	12.3739	11.307	12.4984	12.473	9.82345	10.6712	13.772	13.4923	9.88684	11.3201
CREB5	0.0218523	0.106767	0.0215174	0.0471474	0.0198144	0.0201211	0.0683428	0.0299043	0.101849	0.107941	0.331353	0.359005	0.573506	0.689371	0.313189	0.692508	0.509777	0.49518	1.22432	1.21403	0.554512	0.345727	0.546339	0.316182	0.4402	0.348713	0.237075	0.364075	0.579804	0.76087
KLF8	0.677422	0.822107	0.602489	0.631775	0.614248	0.583513	0.634612	0.588117	0.407395	0.529891	0.271107	0.246816	0.291033	0.23665	0.202652	0.267284	0.336236	0.277301	0.39353	0.329037	0.0882177	0.066915	0.098341	0.0766502	0.0749277	0.105671	0.0829761	0.0822105	0.0843352	0.101449
TTBK2	9.72428	8.88303	7.96146	9.39177	8.87688	8.08869	8.0547	8.72207	7.69977	7.93855	7.96252	9.79412	12.8226	13.1186	8.44689	13.3156	12.5166	12.3894	13.6424	14.1713	7.08263	5.59855	7.51762	8.71896	6.05978	6.57271	6.87517	7.68082	6.13538	7.07102
LOC105378604	0	0.010685	0.0107671	0	0	0	0	0.00997582	0	0	0.020091	0	0.00856643	0	0	0	0	0.00991128	0.0109399	0.0227023	0	0	0	0.0287565	0.00937323	0.0211435	0.023718	0	0.0316397	0
SPEF2	1.03883	1.23951	0.829096	0.972027	1.12043	1.15791	1.06506	1.19714	1.01932	1.09993	1.51743	1.71789	2.13312	2.13158	1.29065	1.94547	1.83452	1.57595	1.89267	1.86227	1.0847	0.959896	1.35602	1.21781	1.10608	1.26908	1.24566	1.03435	0.844038	1.08639
ARHGAP23	3.46667	3.69742	3.8012	3.35988	4.18457	3.26252	4.25079	4.60934	4.43436	4.37057	6.9646	10.3643	11.6945	11.9254	6.17714	11.6615	11.4422	10.9135	15.613	14.0476	4.17515	3.31523	4.38553	5.5429	3.52473	4.20943	4.03385	4.49033	3.27089	5.04651
FRYL	17.4536	18.0062	16.3247	17.7998	15.6078	14.7115	13.2214	15.2847	15.1991	16.7751	17.9391	20.6162	28.0325	26.7652	10.3536	26.8251	27.357	25.118	29.4097	31.0932	8.52688	6.10583	9.61316	10.6926	6.01829	7.02276	6.88127	6.51216	4.5898	8.39731
PIK3C2G	0	0.010685	0	0	0	0	0.00977084	0	0	0.00982041	0.0402057	0	0.0171373	0.0205995	0.0184419	0.0608093	0.021715	0.0198276	0.0218854	0.0340736	0	0.0111612	0	0	0.00937323	0	0	0	0	0
LOC105378340	0.0109346	0	0.0323145	0	0	0.0201449	0	0	0	0.0294733	0.0100488	0.0112276	0	0	0	0	0.0108547	0	0	0.022719	0.0126123	0	0	0	0.0187541	0	0	0.0117535	0	0
COL25A1	0.0109494	0	0	0.00944955	0	0	0.00978405	0	0.0102066	0.0294819	0.0201117	0.0449422	0.0171449	0.0824348	0.0184501	0.0243345	0.0108694	0.0396731	0.0656856	0.0795403	0	0.737155	0.0328288	0.00960167	0.0281395	0.0211654	0.011879	0.0117694	0.0105643	0
ZNF268	8.66698	8.16969	8.03849	8.48085	7.99765	8.46401	7.69564	8.50602	7.90556	8.39316	2.2024	2.12367	2.30616	2.84421	1.89128	2.78651	3.11773	2.74756	2.83564	2.69321	5.73045	5.19398	6.11757	5.89205	4.97168	4.80491	4.83197	5.17556	4.63509	4.9381
USP54	1.64172	1.55076	1.71355	1.64353	1.42907	1.32018	1.39853	1.338	1.13245	1.30732	3.3393	3.96703	4.29576	4.69983	1.98383	3.72401	3.94392	2.94638	4.42381	4.603	1.04779	0.837862	1.14927	1.50682	0.769318	1.10085	0.902419	1.21173	0.644151	1.14833
POLR2A	40.9207	42.1045	42.1477	36.8364	35.9035	33.0017	37.2599	34.4162	36.0627	39.2383	45.2917	63.9811	87.9925	84.5332	41.439	84.0158	71.5823	71.5028	91.4968	82.5768	33.6	22.8955	31.7925	43.0836	21.9023	32.8104	24.252	27.4877	17.7867	40.0785
ZNF37A	1.0948	1.1019	1.14271	0.992076	1.20117	1.04839	1.38916	1.35837	0.734778	0.806259	5.98635	7.49799	10.4981	11.65	6.74703	10.9806	10.7267	9.36769	11.1504	10.0727	4.97533	3.34127	4.88309	5.21304	2.79664	4.38352	4.85788	4.68361	3.9083	4.0051
FSHR	0.0109494	0	0.0107816	0.0283535	0.00992832	0.010082	0.0195714	0	0.0204166	0.00983368	0	0	0.0171589	0.0309383	0.00923104	0.0487087	0.0108694	0	0	0	0.0126294	0	0	0.0960329	0.0093859	0	0.011879	0.0353141	0.0211322	0
HTT	19.4645	19.2987	19.1878	18.6342	17.9078	15.7213	13.7673	16.267	14.8933	17.5795	19.4496	23.454	34.6815	32.415	13.9136	35.5195	31.1986	32.582	39.2219	36.2118	9.76454	6.48078	9.68343	10.4143	7.00302	9.09951	7.39984	7.83841	3.76656	8.82764
ZZEF1	9.07976	9.86901	8.78945	8.24295	8.3424	7.7849	7.47646	7.59329	7.75843	7.88863	9.14032	13.613	22.1044	21.4172	6.75805	21.9726	18.1901	17.3148	25.0801	21.9093	9.3092	6.34646	9.27767	12.5971	5.81862	8.70711	6.05549	7.0251	4.29557	10.4465
SDHC	20.7709	20.8111	19.3728	21.3708	21.6381	19.6101	20.3144	22.1412	19.5049	21.1561	18.3223	17.116	17.2003	18.3103	19.1754	17.7794	16.8524	17.1372	17.621	16.7179	15.1033	14.205	15.2226	16.3198	15.1916	14.7215	12.2666	13.0021	11.6497	14.0723
NME9	0.0109642	0	0	0.00946231	0	0	0.0294028	0	0.0102203	0	0.010076	0	0	0.0103249	0	0.0121916	0	0.0198836	0.0219472	0	0.0126464	0	0	0	0.00939857	0	0	0	0	0.0101802
DISC1	0.274331	0.375295	0.313347	0.246223	0.328347	0.424363	0.343186	0.400441	0.460294	0.423767	0.0100895	0.0338017	0.05158	0.0206668	0.0277533	0.0610081	0.043572	0.0895163	0.0439139	0.0569749	0.101255	0.134406	0.0877907	0.0769804	0.112876	0.0955132	0.226191	0.212309	0.148222	0.122263
MTHFD1L	12.1592	12.0961	11.3246	11.1566	11.1646	12.4287	13.6108	13.2355	10.9047	12.3394	21.4206	20.8572	23.0837	23.9857	16.5607	22.4404	22.5285	20.4411	22.1013	22.6777	23.8219	20.0953	23.8479	26.3774	19.7641	22.1501	20.5611	19.8406	13.2139	20.7965
PAWR	0.93307	0.943948	0.789063	0.824205	0.756474	0.68732	0.578729	0.650958	0.890232	0.798556	0	0	0.00860115	0	0	0	0.0217941	0.0198998	0.0219651	0	0.0126635	0.0112064	0.0109796	0.0192522	0.00941123	0	0.011911	0	0.0211824	0.010194
PPM1A	6.81741	6.43649	6.03191	6.50886	6.06219	6.06504	5.56209	6.67031	5.69995	5.79736	12.3587	12.0951	12.9609	12.354	10.1067	13.3789	12.6851	11.8513	11.4557	13.8397	9.9527	8.1016	11.5935	11.6966	7.75425	7.61261	6.47909	7.26893	4.54398	8.2055
KY	0.472094	0.386218	0.529724	0.454801	0.487799	0.363929	1.03009	1.33216	0.88013	0.769094	0	0.0112731	0.00860115	0.0103388	0	0.0244158	0.0435948	0.0199028	0.0219683	0	0.0126635	0.0112064	0.0109796	0.00962759	0.00941123	0.0212361	0.011911	0.0354032	0	0
PRKDC	158.327	153.522	139.577	158.527	144.299	133.926	123.425	140.898	113.005	129.07	82.8651	105.257	160.11	145.24	48.1401	139.818	125.575	121.308	145.892	147.653	86.5417	65.9718	101.308	114.472	62.5092	75.3566	51.7651	52.7037	33.9182	81.6737
ADAM20	0.0989501	0.107434	0.129912	0.0759073	0.069784	0.0506172	0.127716	0.120365	0.102485	0.217231	0.0505189	0.0677343	0.137812	0.0621206	0.222456	0.110027	0.152797	0.10962	0.131997	0.125587	0.278989	0.202	0.197911	0.221747	0.245037	0.202029	0.512896	0.248173	0.233371	0.142917
ANKS1A	7.95372	8.71812	8.85008	8.46871	7.72072	6.50312	6.9794	7.25629	7.58843	7.48904	3.37667	4.40535	5.95532	6.46438	2.39283	5.70034	4.44468	4.12817	5.59119	5.5177	2.94382	1.62819	3.08045	3.37642	2.00861	2.80881	2.62568	2.88525	1.24185	2.94175
SLC1A2	0	0.0107572	0	0.00950056	0.0299431	0.0101364	0	0	0.0102617	0.0197718	0.0101167	0	0.0172471	0.0103667	0.00928087	0	0.0764897	0.0199548	0.0220257	0.0228612	0.0126975	0.0224712	0.0220164	0.0193053	0.00943657	0	0.0119431	0	0	0.0306615
ABCA1	10.9864	10.4021	8.56335	7.60985	10.94	10.9573	9.44326	13.3673	10.7233	12.7537	2.65054	3.62837	3.38068	3.21363	1.2529	3.39067	2.95054	3.07326	3.13889	3.10936	2.60296	2.04503	2.77427	3.147	1.79292	2.61906	2.49607	2.18906	1.59318	2.83129
CHD6	7.1004	8.97138	7.53358	7.24883	7.37654	6.95347	6.82669	7.17076	8.2913	7.95873	11.9578	17.0454	22.5005	22.0081	10.6729	21.9108	19.408	17.9506	24.164	22.68	5.96776	4.92155	6.17604	7.20141	4.77484	6.08984	6.36558	6.50801	5.42744	6.2963
ANKRD11	15.0453	19.0499	15.2811	14.5337	18.9154	15.5673	22.9217	19.2024	19.2914	18.2998	11.2555	21.6685	29.4238	35.7936	11.3191	31.8914	22.567	20.7953	38.8764	29.8403	24.8871	17.5042	22.1286	26.1936	15.5877	26.3427	31.1993	31.4797	22.1143	29.3197
CECR2	0.484983	0.527764	0.423284	0.361474	0.589672	0.436412	0.640198	0.372065	0.524001	0.455361	1.65109	2.1164	1.90836	1.85796	1.04076	1.70361	1.63033	1.59852	1.10276	1.32773	0.279696	0.202512	0.341711	0.473615	0.302349	0.341122	0.418533	0.497605	0.244598	0.440072
IGF1R	0.727637	0.441697	0.640496	0.523304	0.679774	0.456812	0.63049	0.583368	0.431627	0.673294	7.7102	11.6711	12.7569	11.5552	5.81842	11.6705	10.0906	9.1336	12.089	10.7387	4.24725	2.94833	4.52042	5.00791	3.39274	3.99842	3.40881	4.02914	2.36143	4.08437
PCDHA4	0	0.0107861	0.0108689	0	0	0.0203148	0.00986327	0.0201281	0.0102892	0.0099133	0.0101439	0.0113338	0.00864746	0.0207763	0	0.0122737	0.0985568	0.109989	0.0110434	0.0916429	0.0127316	0	0	0.0290206	0.0094619	0.0213376	0	0.0118647	0	0.0102488
SLC16A10	0.79426	0.70067	0.630016	0.771144	0.860228	1.06653	0.719582	0.835319	0.750656	0.693511	3.69013	3.78321	4.32111	4.228	3.80376	4.1092	3.76706	3.43965	3.67521	3.72299	0.0381717	0.0450396	0.0220639	0	0.0094619	0.0106753	0.0478716	0.0355724	0.0319302	0.0204852
NBEA	0.0441454	0.0107861	0.0434689	0.0571474	0.0300214	0.071134	0.0788936	0.0604115	0.0205751	0.0792938	2.10959	2.50438	3.70917	3.14904	1.60965	3.42382	2.57458	2.74095	3.96394	3.50691	0.0381889	0.0112667	0	0	0	0.0213472	0.0119752	0.0355884	0	0
RAP1B	22.8597	19.5334	19.1944	20.338	22.2191	21.6991	23.8196	26.3031	19.3127	20.8177	22.6206	20.4007	20.7883	19.4791	18.9929	20.1164	20.7751	18.5492	19.9221	21.2739	16.5764	13.7566	18.7215	19.2715	14.751	13.0237	13.1127	14.1663	9.11621	13.5181
KCNN3	0.0110381	0.0215784	0.0217441	0.00952607	0.0200232	0.0203331	0.00986327	0.0100702	0.0411688	0	0.0405873	0.0566856	0.0345999	0.114373	0.0465424	0.171882	0.0767241	0.0500396	0.176745	0.217847	0.0254706	0	0.0331257	0.0193644	0.0094619	0.0320352	0.0718718	0.0474725	0	0.0615109
SV2C	0.0110381	0.053954	0.076116	0.0476513	0.0200263	0.0203362	0.0296028	0.0302238	0.0205875	0.0099133	0	0.0226777	0.0259537	0.0207982	0.00930579	0	0.0109574	0.010005	0	0.0229347	0	0	0	0.00967942	0.0094619	0	0	0	0	0
RBM23	16.0648	16.1083	15.6663	16.6295	15.4483	13.2458	13.8614	13.9909	15.0779	15.5491	15.86	16.7335	18.8783	19.4668	12.3234	20.1729	18.5797	17.9162	21.0579	20.7094	11.3166	7.9507	11.4471	11.9171	8.14507	9.88416	9.002	9.40587	4.95696	10.5357
RNA45SN4	2.50824	2.53736	2.69829	2.01209	2.15411	2.35023	2.06356	2.54032	15.2953	3.3244	6.32619	6.75063	4.95148	5.1194	8.71926	7.42102	7.46974	20.6117	6.09121	6.8501	4.07835	3.93617	2.70729	3.5851	3.27722	5.26838	5.83795	7.33997	5.2665	4.03198
RNA45SN5	0.154879	0.151343	0.163399	1.02157	0.110342	0.285218	0.168051	1.23131	0.515611	0.21858	1.08782	0.817862	0.788679	0.427128	3.05913	1.46384	1.20801	2.42663	1.54953	1.01094	0.599725	0.508137	3.68411	0.310434	0.218111	0.620552	0.312051	0.39241	0.373579	0.267066
TNS3	23.7757	24.4653	21.5049	22.9823	21.2976	18.6322	16.7668	19.4905	20.6466	22.1081	2.79601	3.81697	2.69558	2.88593	1.26851	3.48149	2.46013	2.2062	1.6714	1.79225	5.48726	3.6024	6.39512	7.71293	4.29615	5.69239	5.14922	4.91144	2.50851	5.39308
RNA45SN1	0.0332032	0.0648904	0.0435925	0.028655	0.0501781	0.0101908	0.0494489	0.0302917	0.0309505	0.0298198	0.010171	0.0568215	0.086707	0.0521122	0.0186617	0.0369201	0.0439474	0.0702234	0.0553653	0.0229863	0	0.033891	0	0.0194109	0.0189747	0.064224	0.036022	0.0237932	0	0.0411055
AP2A2	10.6171	11.1861	11.2721	10.768	11.2131	10.3163	10.2489	9.86797	9.43243	10.8179	10.6422	11.1744	13.7385	13.5011	7.67221	13.4306	13.0453	11.6506	14.51	13.1751	11.365	8.85951	12.4446	14.3878	10.2114	11.1997	12.1671	12.1619	6.51583	11.698
PCNX1	10.8062	10.0185	9.41952	10.3579	10.6417	10.1845	10.7245	12.2222	11.8172	12.3301	7.80417	10.8229	15.457	14.3466	5.5259	14.8351	13.6947	12.6249	16.9703	15.9814	7.3048	4.71262	7.50716	8.8838	4.87831	5.2255	5.77769	6.48605	3.27953	6.54851
NIPBL	21.7755	23.562	19.7949	21.0963	21.0404	19.2039	19.25	19.5528	20.009	21.1283	15.0849	27.181	39.568	40.5841	14.3615	38.1178	36.2728	31.7347	42.2089	41.1417	21.7693	16.8565	23.0616	25.1656	14.0328	17.7819	18.6974	16.9772	14.5443	19.7249
SLC35F4	0.0110824	0.0216513	0.0109126	0.0286829	0.0100489	0.0408034	0.00990288	0.0202142	0.0309807	0.0198993	0.0509052	0.0568769	0.052075	0.0938934	0.102739	0.0985496	0.0549878	0.0702919	0.0665031	0.126547	0.0638915	0.011312	0.077554	0.0291446	0.0474829	0.0750009	0.0360571	0.0357244	0.0427556	0.0205729
ARHGAP32	4.69835	5.64141	4.8664	4.89632	5.43578	5.04036	4.47554	5.24676	4.72046	4.74704	5.73321	7.5777	10.8427	10.0489	6.05361	11.2618	9.46003	9.55181	9.246	9.34361	2.36451	1.37989	2.09443	2.51672	1.4533	2.21838	1.87539	1.81045	1.07982	2.08861
KIAA1328	0.753509	1.07198	0.971098	1.02325	1.20572	0.918284	1.208	0.919952	0.754034	0.995187	1.13035	1.47913	1.78831	1.54437	1.16775	1.78661	1.67201	1.38607	2.01771	1.54193	1.13752	0.610771	0.897613	1.03973	0.769396	0.87878	0.865566	0.893312	0.438344	0.658478
GLIS3	0.188391	0.0974596	0.0872963	0.114766	0.160774	0.295914	0.465412	0.657158	0.15495	0.129384	0.0814727	0.0910303	0.156272	0.104357	0.0747416	0.110901	0.110009	0.0904024	0.110872	0.115078	0	0	0	0	0	0.257223	0.0120232	0	0.0213843	0
LOC107984581	0	0.0108294	0.0109126	0	0	0.0102044	0	0	0	0	0	0	0.00868219	0	0	0	0	0	0	0	0	0	0	0	0.0094999	0	0	0.0119123	0	0
TANC1	4.04609	4.54948	3.47107	3.75972	3.04558	2.97023	2.5853	2.70021	3.31693	3.71344	1.13077	1.84392	1.53713	1.61802	0.869131	2.04613	1.3205	1.21577	1.74121	1.26623	0.153431	0.124463	0.166287	0.243018	0.0570137	0.0428834	0.09621	0.0595765	0.0855625	0.185266
PGGT1B	7.605	7.50721	6.81166	7.21385	7.28783	7.10459	6.93427	7.76749	6.87203	7.55687	8.6801	10.3586	14.1305	13.9682	10.393	13.0666	14.5046	12.6309	12.6219	13.377	7.12231	5.57862	7.08436	7.41747	5.4167	5.62887	6.61494	7.07822	4.99509	5.53782
KIR3DX1	0	0.0325036	0.0109126	0.0191377	0	0.0306278	0.00990288	0.0101106	0.0206708	0.00995311	0.071326	0.0683086	0.0521179	0.114853	0.0841284	0.0986309	0.154093	0.1206	0.299511	0.322387	1.30446	0.837484	1.18645	1.28342	0.722336	0.975817	0.408985	0.76275	0.524188	1.15303
LOC105379082	0	0	0.0109126	0.00956433	0	0	0	0	0	0	0	0.0113794	0.00868219	0	0	0	0	0	0	0	0	0	0	0.00971829	0.0094999	0	0	0	0	0
PRKCA	12.4321	12.6468	11.1823	11.8968	11.4638	11.2838	10.3062	12.5965	11.1855	11.8425	3.19001	3.29094	4.53528	4.8667	1.79514	4.32841	3.65503	3.75954	4.24957	4.11136	3.49214	2.42246	3.56014	4.03592	2.34812	3.60383	2.75525	3.02785	1.73342	2.86263
LARP4B	31.7424	29.8581	27.9033	30.5147	30.0595	27.7674	30.5444	31.4988	26.5287	30.6096	18.5809	21.1478	23.3993	25.1918	13.8947	25.4421	22.9337	20.9806	26.3981	25.649	22.1825	15.8604	24.213	26.7752	16.0958	18.6105	16.6651	18.7049	12.1456	21.739
GRIP2	0.0110972	0.0108438	0.0218454	0.0287195	0.0301746	0	0.198241	0.02024	0.0103443	0.0199247	0.0101982	0	0	0.0104502	0	0	0	0	0.022196	0.0115237	0	0	0	0	0	0.0214562	0	0	0	0
LILRB1	0.776545	0.758816	0.688181	0.708469	0.724246	0.633308	0.812849	1.0728	1.00306	0.807009	0.632077	0.865696	1.434	1.32673	0.729496	1.46791	1.98224	1.7094	2.45284	1.80862	2.44395	1.78908	2.16335	2.5001	1.95894	2.10286	2.05803	2.19406	1.88379	1.97766
RNA45SN2	0.266344	0.0975986	0.185769	0.181972	0.211318	0.286117	0.168581	0.253114	0.248274	0.149502	3.6817	3.73757	3.78195	3.03068	3.81726	4.10921	4.19731	0.452657	5.27392	5.49704	0.307209	0.260534	0.310752	0.943972	1.13204	2.29685	0.758507	0.441363	1.3063	1.30863
LOC102724488	0	0.0216968	0	0.00957708	0	0.010218	0.00991609	0	0	0	0.0306073	0	0.043487	0.0418182	0.0280786	0.0123394	0.0220414	0.0301884	0.0111025	0	0.0127998	0	0	0	0.00951257	0	0.0240887	0.0119282	0	0
LOC105374476	0.155437	0.0216983	0.163988	0.0383273	0.0402692	0.0306692	0.059526	0.101291	0.0517471	0.0299139	0.0714226	0.148202	0.234848	0.219562	0.0280807	0.172838	0.110215	0.130827	0.155512	0.196	0.0512246	0.0339979	0.0888263	0.0973605	0	0.0322132	0.0120393	0.0238682	0.0749854	0.0515441
RNA45SN3	0.111027	0.0650952	0.0546627	0.0574909	0.0302018	0.0920077	0.039684	0.0405165	0.134542	0.0697992	0.234674	0.0570008	0.121773	0.0418214	0.196565	0.135801	0.121237	0.301907	0.344348	0.18447	0.102449	0.0566634	0.144343	0.0778885	0.152276	0.214755	0.216814	0.250616	0.224956	0.134015
PTPRB	0.710624	0.72695	0.830935	0.546204	0.583946	0.562312	0.51593	0.547013	0.755564	0.877541	0.10204	0.079807	0.243564	0.250947	0.131053	0.234583	0.286581	0.201287	0.333265	0.322847	0	0	0.0222083	0	0.00951257	0.0214772	0.0120393	0.0119282	0.0107069	0.0103037
SCN1A	0	0	0	0.00957708	0.0100623	0.010218	0	0	0	0	0.0101982	0.0912149	0.0956931	0.104569	0.0374466	0.111127	0.0771623	0.100651	0.122206	0.0807178	0	0	0	0	0.00951257	0	0	0	0	0
POLK	6.67621	6.33926	5.15193	6.49989	5.60035	5.19606	4.93333	5.60435	5.61233	5.89615	4.50199	5.3723	5.64801	5.96267	3.9802	6.37365	5.67907	5.44726	6.36823	6.3445	5.12515	4.10458	5.78786	6.624	3.78034	4.03953	3.84445	3.98809	3.16176	4.16695
RAB3IP	1.10016	1.05332	0.711256	0.872732	1.19909	1.09486	0.953275	0.760369	1.04623	0.838346	5.56577	5.97907	6.61649	7.02186	5.12467	6.5614	5.99009	5.24786	6.4818	6.63538	0.487072	0.215515	0.266719	0.360559	0.361983	0.214949	0.21701	0.430015	0.364543	0.433361
WDFY4	26.2148	26.952	26.207	26.6423	24.5057	22.419	22.7694	25.2645	23.8458	25.0905	11.3562	13.6583	20.6765	18.8261	8.37561	20.4874	18.5218	19.269	24.3929	21.8679	14.3045	10.4581	15.0585	17.1802	10.8023	13.2624	10.7782	11.6462	8.1915	15.4359
MYO9A	5.55969	5.34583	4.70806	5.19156	5.16221	4.68922	4.47116	5.10261	4.63315	4.63365	3.92393	5.42322	8.09266	8.09413	4.30282	7.64102	6.86571	7.58928	7.47581	7.6093	4.83518	3.82485	4.92616	5.09962	3.45044	4.69947	4.07741	4.44616	3.72273	4.3259
MEF2A	7.01154	6.76446	5.96163	6.35845	6.59987	6.32285	7.63768	7.15824	7.22055	7.17666	27.431	28.7291	30.3684	30.0267	22.1997	30.3071	32.2273	29.7692	33.2929	33.4927	5.85367	4.96431	6.56673	7.22205	4.66516	4.62837	3.50154	4.22289	2.85631	5.42517
FAM160A1	0.0222606	0.0326285	0.0547985	0.0192113	0.0100891	0.0102452	0.0895108	0.0203086	0.0518756	0.0599765	0.132972	0.045714	0.130795	0.136257	0.056301	0.148515	0.121538	0.171506	0.133627	0.11558	0.0898657	0.0340825	0.0222618	0.0390411	0.0858683	0.0215289	0.108677	0.0358913	0.171821	0.0310034
LOC107986195	0	0	0	0	0	0	0	0.0101511	0	0.00999293	0	0.0342933	0.0174433	0.0733857	0.0187713	0	0.0552572	0.0605453	0.0668288	0.115607	0	0	0	0	0	0	0	0	0	0
KDM4C	5.04353	5.75522	4.71409	4.83309	4.67415	4.36717	4.24807	4.77395	4.5353	4.79957	5.05444	5.41874	6.05328	6.6157	3.99858	7.31655	5.80243	5.72196	6.78363	6.69412	4.90558	4.82981	6.34652	6.61945	4.17064	4.8024	3.98601	4.32022	2.39548	5.00338
ZNF562	10.9571	11.8821	11.3046	11.9644	11.8133	10.9914	11.5024	11.5303	10.0996	10.3806	4.31841	4.64207	5.82738	6.02948	4.72204	5.70802	5.90279	5.49068	6.37245	5.77007	14.1667	11.1159	13.6749	14.6665	10.6239	11.9863	12.0081	13.8124	9.38997	13.5339
ANO2	0.0222773	0.0217687	0.0219359	0.0192257	0	0.0205124	0.0099557	0.0203238	0	0.0200072	1.00316	0.903532	1.30021	1.18528	0.892106	1.25094	1.61436	1.53462	1.81647	1.63091	0.0128509	0.0227387	0.0222785	0	0	0.0215451	0.0241685	0.0239455	0.0107497	0
NF1	22.1314	19.4156	19.3782	21.0713	19.7745	18.8902	17.6051	20.9939	18.2407	18.8554	15.2692	19.0285	23.5541	22.7299	13.9889	23.6919	23.0537	21.8581	23.3684	26.9396	9.74292	7.27971	10.8657	12.4203	6.97328	8.32019	6.77025	7.139	5.20386	9.395
SMG6	1.78353	1.80817	1.65741	1.3372	1.81936	1.66276	1.86264	1.87121	1.73526	1.44161	7.85716	10.5873	12.8373	14.3391	7.95982	13.7583	12.5263	11.3668	16.5502	14.3999	8.38298	5.7345	7.16796	8.99299	5.46564	7.4279	7.83652	7.9679	4.22672	7.87638
GSK3B	13.7485	13.5109	12.2861	13.6647	13.0427	12.1665	12.0162	14.2011	13.2315	13.4991	14.9915	16.4525	20.5546	20.4441	13.3675	19.2427	21.9165	20.8303	20.4708	21.2706	12.141	9.49209	13.0579	14.4127	8.6215	9.34969	7.59694	8.85723	6.53027	10.1875
ZSCAN20	2.29716	2.59341	2.42666	2.32895	1.98182	1.95089	1.64413	1.66845	1.82947	2.17325	1.62941	2.07246	2.55969	2.34174	1.62641	2.35592	2.2693	2.27422	2.1086	2.66337	1.26049	1.19514	1.38283	1.59392	0.955893	1.32653	1.33077	1.24658	0.677822	1.61521
ARHGEF7	10.0265	10.7893	9.91678	10.1161	9.93084	8.42089	9.47759	10.3276	10.2715	10.4372	29.0469	34.2065	38.2089	36.4863	20.4977	38.5437	37.9529	36.3424	45.8718	44.7976	8.46459	5.30494	8.47672	10.0931	5.20084	6.88172	6.36448	7.28879	4.05679	8.07729
TRANK1	5.07536	4.69789	5.08545	4.79408	4.33908	4.3446	5.08339	6.59438	6.2907	6.73208	6.58113	7.69676	10.2156	9.94754	5.77409	12.6266	13.332	12.9518	18.5367	17.5951	0.733366	0.603442	0.680471	0.84122	0.965743	1.45638	1.5006	1.61864	1.01166	1.37749
HOMER2	0.970819	1.28668	1.27459	1.30009	1.76057	1.70562	1.63527	1.91391	1.56027	1.42309	0.615291	0.951	1.09276	1.08235	0.479788	0.781704	0.952647	0.758587	1.27272	1.00813	0.193064	0.17085	0.301306	0.381627	0.143481	0.377723	0.447928	0.491774	0.215328	0.331551
PHC3	11.0059	11.8672	11.178	11.2034	10.8905	10.4732	10.6724	11.5277	11.1333	10.9471	6.29838	8.51575	12.4175	12.5611	6.92609	12.3621	12.089	11.1394	14.2387	14.1645	8.67762	4.96754	8.51725	9.7687	4.75545	6.5096	6.47876	6.87491	4.24324	7.17196
SLC10A7	2.86891	2.41071	2.28633	2.43738	2.32807	2.71357	2.46381	2.80066	2.10195	2.32593	3.20072	3.03747	3.16583	2.65959	2.69159	3.35143	3.43526	2.80277	2.84795	3.01394	2.8198	2.50675	2.96954	3.16185	2.40183	2.20242	1.87717	1.58387	1.62634	2.49794
SUPT3H	1.55237	1.54967	1.86949	1.9373	1.72153	1.62477	1.95598	2.17022	1.57197	1.8656	2.43242	2.30494	2.33607	1.84047	1.98665	2.01177	2.2173	1.71077	2.55873	2.6094	1.95801	2.01771	2.02154	2.19373	1.96254	2.009	1.89013	2.4369	2.04732	2.09466
MKI67	56.1102	76.2129	59.5621	51.3452	60.8039	51.6136	56.0674	56.7035	56.6247	55.9505	11.4052	47.2907	117.478	141.306	16.6691	119.963	52.2071	46.2722	182.471	108.506	31.9021	17.0119	29.2241	45.7458	16.8817	34.0527	31.3276	34.5566	22.3639	41.7678
ASXL2	22.1101	19.9349	18.3939	20.9327	19.1364	17.7866	17.6005	19.0705	16.7984	19.235	15.0005	18.1597	22.328	21.8836	12.2447	20.9204	21.4383	20.5066	22.3554	23.6095	14.4586	11.438	15.0276	17.2136	10.2761	12.3287	10.6542	11.0963	8.76367	13.2366
CPSF2	24.7132	23.625	20.8912	24.8955	24.1004	22.8171	21.8533	23.3718	21.5265	23.4893	36.7054	35.4475	40.4897	39.422	31.6289	37.443	37.5864	35.5448	36.8752	38.3437	24.4199	20.8461	27.6084	29.6168	20.0159	21.2645	18.363	17.7253	14.7678	22.0022
UBE3A	21.2403	20.7117	19.0325	20.3086	20.7091	19.5679	20.9376	20.3365	19.8722	21.0739	42.6452	42.1955	43.816	43.6568	42.3545	42.4503	45.3107	39.3459	42.5122	43.1033	33.9378	30.1128	35.4509	36.5361	29.6492	28.6618	26.306	27.2288	27.008	29.4163
DTNA	6.38375	6.74054	6.31895	5.88559	6.35612	5.62066	5.23478	5.55879	5.53379	6.34573	0	0	0	0	0	0.012438	0	0	0	0.0348288	2.16641	1.81444	2.50445	2.76468	1.79212	1.94625	1.46762	1.30987	1.57487	2.28373
TRPM3	0	0.0109305	0	0	0.0101427	0.0102997	0	0	0	0.010046	0	0	0	0	0.00943036	0	0	0.010139	0.0111912	0	0	0	0.0111865	0	0	0.0108182	0	0	0	0
NCBP3	5.76596	6.17041	5.7217	5.48824	6.27391	6.04111	6.34281	6.41458	5.60437	5.16836	17.265	20.1181	22.4631	23.3428	15.008	23.4671	22.773	19.2918	23.9038	23.5899	8.70392	6.44538	9.60675	11.3397	6.59335	8.65163	7.25148	8.40006	5.27152	9.59506
MFHAS1	10.6875	9.91805	9.24411	10.374	9.70099	8.84023	8.11851	8.75897	7.20552	9.62864	14.2178	15.368	16.2893	15.719	10.8425	16.0445	14.068	13.5967	14.9069	14.0648	8.37324	7.23829	8.01048	9.02816	6.4245	7.1617	6.8548	7.10464	5.97729	7.47891
NBPF19	0.896227	1.31365	1.19137	0.870143	1.65577	1.13468	1.44151	1.37977	1.368	1.26772	0.236791	0.540641	1.21994	1.12881	0.226673	0.822157	0.81183	0.781887	1.34499	0.977206	0.646083	0.263003	0.593784	0.972566	0.297697	0.780094	0.49831	0.891091	0.345883	0.748931
DDX52	11.0597	12.165	10.9344	11.885	10.8615	10.2558	10.183	11.0611	10.4869	10.9693	16.7954	17.7877	20.6559	20.9353	16.9287	19.6241	20.7231	18.1805	21.065	21.3754	11.4512	9.80194	12.5171	13.3832	9.31716	10.3169	10.941	10.1174	8.1301	11.2469
NDUFAF7	1.19916	1.71934	1.45667	1.4121	1.38203	1.52725	1.49213	1.52343	1.19093	1.39905	2.19373	2.62368	3.6612	3.54603	2.32428	3.51418	3.52668	2.73256	4.03649	3.18876	2.40434	2.20777	2.74589	2.93846	1.87332	2.1244	2.58976	2.57791	1.65438	2.68469
LOC105370456	0	0.0109593	0	0	0	0	0	0.010232	0	0	0	0	0.0175664	0.0211153	0.00945528	0.0249327	0.0111334	0.0101658	0.0224334	0.0465689	0	0	0	0	0	0	0.0121675	0	0	0
COL12A1	0.20185	0.383525	0.265009	0.319367	0.345716	0.258137	0.26053	0.34784	0.512201	0.463275	0.0103068	0	0.0263555	0.0211202	0	0.0124709	0	0.0609864	0.0336577	0.0232898	0.0129362	0.0114477	0	0	0.0288378	0.0542267	0.0851613	0	0.0216391	0.0208242
C6orf136	0.841233	0.89875	0.938788	0.80344	1.01704	0.805572	0.761722	1.02329	0.857348	0.664851	1.5874	1.85423	2.17044	2.42937	1.47516	2.34475	1.85946	1.63684	3.086	2.34115	2.0441	1.82036	2.05272	2.58682	1.52875	1.98515	2.23903	2.02547	1.7748	2.40574
ATG2B	4.8836	4.50882	3.74752	4.08868	4.12279	3.45265	3.56129	3.97399	3.35926	3.74067	7.449	9.07213	11.8208	11.3967	5.15831	12.446	11.3787	10.8069	13.1527	12.2061	2.87471	1.78764	2.51491	3.64257	1.72262	2.22583	1.61991	1.50842	1.10485	2.32454
DUS4L-BCAP29	0.460678	0.680731	0.453619	0.698179	0.652047	0.641446	0.783134	0.666302	0.408476	0.595376	0.495639	0.484559	0.616179	0.571371	0.568362	0.687162	0.524235	0.682361	0.53959	0.536723	0.22032	0.275252	0.325864	0.285738	0.173369	0.206469	0.170659	0.19324	0.0975681	0.281682
ZC3H13	23.3669	24.9531	23.8831	21.2815	25.1726	23.037	25.4998	24.876	23.5522	23.0652	19.2532	29.5209	38.655	43.2151	20.6757	36.5932	32.9365	28.1891	41.8084	44.0831	32.3709	29.0823	30.4944	33.6682	24.1827	33.969	36.2151	34.6729	32.7603	36.1393
RAB3B	0.460994	0.472443	0.730716	0.475475	0.703469	0.610827	0.462165	0.553923	0.827993	0.727058	0.444314	0.450256	0.546133	0.487057	0.35073	0.437585	0.747826	0.652254	0.596205	0.770609	0	0	0.0224888	0	0.0192764	0	0.0243966	0.0362573	0	0.0104409
PDK3	8.23419	7.98024	8.42922	9.53326	8.38429	7.1779	8.40318	9.28757	8.28371	9.10247	4.96205	4.93198	6.32746	5.86854	4.06843	5.82879	5.04734	4.9859	5.35704	5.45513	2.07597	1.92896	2.32865	2.26878	1.75496	1.93649	1.62311	1.91042	1.21557	1.91136
TTC39B	1.70983	1.68179	1.39564	1.54357	1.49938	1.58473	1.26651	1.48806	1.99229	2.01042	0.785657	1.06263	1.05751	1.00634	0.597462	0.775504	0.748167	0.785101	0.596477	0.66583	4.03516	3.66273	4.18482	4.08381	3.44241	3.39431	2.74587	2.52707	2.86526	3.51982
NCOR1	26.6005	27.0048	27.8881	26.8314	27.2419	26.959	28.2738	28.0971	28.9074	29.9331	25.3245	40.6117	55.8978	61.1086	35.242	58.193	51.818	48.2423	64.5179	58.5992	60.0396	51.0526	56.9624	62.0356	46.2697	58.9723	51.87	55.2981	53.067	59.8344
HECW2	0.101294	0.0659877	0.055412	0.106845	0.0612319	0.0621795	0.10057	0.0924118	0.0419652	0.0909721	0.13446	0.0115614	0.0529039	0.0741907	0.0759086	0.0876036	0.0558631	0.122419	0.0225206	0.105187	0	0.011493	0.0225111	0.0197391	0.0096519	0	0	0.0121029	0.0108637	0.0209004
PWWP2A	4.96605	4.98472	5.04519	4.78143	5.46275	4.59337	4.89031	5.6504	4.3982	4.78364	8.56866	8.35977	9.26312	9.59692	7.10124	9.0405	8.99877	8.54326	9.29469	8.58317	5.40327	4.29882	6.43033	6.152	3.98665	4.44344	4.09266	4.11542	3.3681	4.54824
SLX4IP	1.58815	1.69497	1.66363	1.82747	1.68516	1.44159	1.17757	1.46944	1.18642	1.32516	5.42392	5.08872	5.40031	5.35641	4.89984	5.63595	5.4564	5.28843	5.93869	5.68443	5.02775	3.75945	4.79851	5.42251	3.85239	4.04141	5.51107	5.21809	3.2602	4.4447
IFT140	1.83608	2.06935	1.81904	1.74984	1.74657	1.82546	2.06342	2.03477	1.38601	1.97272	3.01237	3.09973	4.32411	4.56125	2.64953	4.93496	4.23798	4.31888	5.45455	4.83097	0.883496	0.873823	1.27294	1.65947	0.936617	1.4707	1.30761	1.50137	0.923794	1.43287
NRM	3.23409	2.95104	2.82946	3.18009	2.89163	2.6251	3.23224	2.3234	2.47897	3.4814	17.1077	18.2815	17.5149	17.4985	20.5963	18.6698	17.0591	17.9154	14.8028	14.7208	12.9845	13.6644	12.7455	13.0832	12.7989	13.8517	12.1641	13.4933	12.7315	13.0368
UTY	3.28042	4.21896	3.78516	4.00824	3.7309	3.38383	3.09245	3.69211	3.7514	3.57385	0.0310791	0	0.00883268	0	0	0.0125366	0	0.0102193	0.033835	0.0117078	2.50948	1.795	2.86348	3.93437	1.45914	2.39853	2.9841	2.68999	1.32693	2.66906
PPARGC1B	4.00341	5.23438	3.79771	4.34067	4.6833	4.35082	5.19971	5.25735	4.06819	4.55763	5.06782	7.38765	10.2837	10.6409	4.69666	11.1979	9.24691	8.88274	10.0867	9.18115	3.08277	2.27914	2.99991	3.85676	2.16538	3.06475	3.04642	3.07892	1.76266	3.27739
SCML4	0	0.0110171	0.0222104	0.00973011	0	0.0103813	0	0	0.0105096	0	0.0310933	0	0	0.021241	0.0285244	0.0376218	0.0111921	0.0204451	0	0	0	0.0345352	0.0112751	0.00988674	0	0	0.024471	0.0242452	0	0.0104684
TEX2	11.6399	10.5696	10.4953	11.7878	11.3521	10.5619	9.66528	9.94007	10.9132	10.7982	6.11548	6.40438	7.88185	8.27401	5.50563	8.49062	7.82636	6.92121	7.82005	8.06987	5.43795	4.44386	6.45192	7.00257	4.63115	5.11597	3.91567	4.72819	2.58998	5.68656
ATP11B	21.1335	20.221	18.3432	21.3255	19.8891	19.6567	18.0373	20.7009	19.868	19.9934	15.0146	16.6832	19.1641	18.5519	10.692	19.1206	19.0525	16.7932	17.7345	18.8994	18.5065	14.258	20.1981	23.7664	13.5409	14.1534	8.67897	10.7577	9.00307	16.3852
MACROH2A1	116.657	124.513	111.437	111.964	107.917	105.67	98.5046	98.8004	102.085	114.762	120.054	118.011	127.183	130.395	118.478	129.052	119.557	113.615	119.502	118.786	140.764	135.52	140.541	138.66	133.155	130.578	94.4281	101.089	118.804	131.448
ADCY1	6.99668	6.83694	6.67833	6.55444	6.72281	6.68138	7.65367	8.15398	7.87899	7.93574	0.0207416	0.0231747	0	0.0318811	0.0190279	0	0.0112068	0.0306865	0.0338712	0.0234374	0.559705	0.518343	0.372425	0.514588	0.357921	0.512962	0.563178	0.533722	0.348419	0.429602
PLCH1	0.033873	0.0661993	0.044472	0.0876991	0.0819045	0.062379	0.0201785	0.0618056	0.0736748	0.0405619	0.321665	0.498522	0.389207	0.489104	0.247495	0.590083	0.683718	0.64476	0.790749	0.973172	0	0	0.0112899	0.0098997	0	0.0218398	0	0	0.0108922	0.0104821
DAXX	17.6247	18.0283	16.8429	16.4293	18.9008	17.8409	20.201	19.9342	16.6186	17.8784	20.7445	21.5772	22.4108	23.9063	19.7831	24.4971	22.5877	22.3961	25.0143	24.2621	10.7508	9.12177	11.2647	11.6609	9.7718	10.4021	10.1856	11.0024	7.80481	11.0041
TRIM44	26.2604	25.0535	24.8899	24.477	28.002	25.8759	29.1197	27.5967	23.7309	23.5033	26.106	27.4165	35.7902	34.8806	24.5112	36.0226	36.4554	34.137	33.0221	31.975	40.0644	34.1629	40.4663	41.0917	33.1071	35.8775	38.1007	40.9557	28.6184	35.1682
USP31	8.29584	9.81829	9.49307	10.0857	9.61285	9.03314	9.69534	9.93998	8.64959	8.16104	3.89498	5.15265	7.42885	7.04584	3.10629	6.24602	5.12737	4.68172	6.51321	6.50209	7.23515	4.48764	7.67465	8.08742	4.18536	6.001	5.01505	5.18745	3.42409	6.67426
SPTBN5	0.146996	0.353577	0.167012	0.224446	0.0922764	0.135351	0.121247	0.154739	0.358369	0.25388	0	0.0232209	0.0354339	0.010645	0.00953002	0.0251465	0.0112214	0.0204984	0.0452514	0	0.0130384	0	0	0.0297468	0.0193856	0.0218716	0.0122637	0.0364625	0.043639	0.0524947
BPTF	20.0609	23.2715	22.7822	20.3969	21.7174	19.6274	21.9677	20.1692	20.7238	19.9768	12.3251	22.3517	36.482	38.3895	16.1785	37.8231	28.6142	25.6966	40.2089	35.4753	22.9953	18.0987	20.9102	23.1944	14.899	22.0373	25.7021	25.8296	18.9299	21.4195
TNF	3.68678	3.26003	3.39643	2.71328	2.93279	2.65537	6.00267	3.3635	13.6412	4.90571	15.0282	17.1512	18.6942	17.9449	15.5791	20.837	15.2344	15.0993	21.3054	17.052	2.03491	1.52373	2.28458	2.17185	1.67711	1.6625	2.20846	3.17273	0.982028	1.9426
DDHD1	4.71664	4.50948	4.22113	4.81242	3.81526	3.53062	3.04222	3.40529	3.93273	4.66267	6.81884	8.25752	9.57008	9.0537	5.53076	9.82269	8.94889	7.3304	9.40385	9.45521	2.90932	1.82414	2.7487	3.14421	1.58041	2.17689	1.79158	2.09116	1.28774	2.24746
AJAP1	0.723952	0.895334	0.98018	0.69312	0.923118	1.02073	0.747979	1.00103	0.579937	0.690818	0.0104019	0	0	0.0213044	0.0286095	0.025156	0.0224581	0.0307593	0	0.0117539	0.117426	0.0346382	0.0565619	0.0595165	0.106661	0.0546998	0.0490882	0.158065	0.0218278	0.10503
ADAMTS4	0.373316	0.607989	0.389874	0.654121	0.543656	0.552069	0.545864	0.47475	3.61697	2.87524	0.0519808	0	0.00886741	0	0.038149	0.050316	0.0786096	0.0410155	0.0226361	0.0352422	0.0913381	0.0461879	0.0565663	0.119042	0.0581835	0.0765858	0.0859111	0.121598	0.109148	0.0735263
TMCO3	6.79888	6.98635	6.34938	7.34178	7.41628	7.1769	6.702	7.16253	4.94566	5.75049	7.64118	7.86385	7.51543	8.36263	6.32319	8.05055	8.45615	8.19285	7.44727	8.07047	7.78983	5.99287	7.8514	8.68014	5.92501	6.14874	6.39423	7.1013	2.81601	5.8611
CREB1	14.7222	13.2914	13.2709	14.4341	13.7495	12.6181	11.3453	12.7293	13.1327	13.1712	20.7571	19.6482	19.6277	20.1298	16.867	21.8186	21.1862	18.3703	21.1599	23.0907	11.5513	10.072	13.0255	13.6146	10.2725	10.2219	9.80913	9.99839	6.91116	10.8222
ARHGEF4	0.0226391	0.254406	0.0780226	0.107459	0.307918	0.270992	0.23264	0.268501	0.263789	0.132159	0.436906	1.0693	2.19039	2.75017	0.496241	2.71873	0.898946	1.02602	3.44279	1.51634	0.0130555	0.0462161	0.0226404	0.07941	0.0776255	0.153265	0.0122797	0.0121664	0.0982931	0.0420407
MLYCD	1.77717	1.91357	2.06203	1.83657	1.92962	1.90737	1.85101	2.01376	2.13142	2.28737	0.728177	0.790354	1.01982	0.938042	0.801619	1.01952	1.12368	0.964456	1.42695	1.15195	3.02906	2.36858	2.62628	3.01758	2.63927	2.84636	2.82452	2.71329	1.44163	2.91132
WNK1	101.827	98.2745	95.1503	98.8111	85.8439	78.7293	76.3422	78.584	88.7878	93.6471	23.0122	32.5	47.5448	45.7863	20.3761	44.3589	36.5562	35.1951	40.9543	39.0635	32.147	22.8787	32.6952	39.6882	21.2031	26.6374	20.8785	22.9126	16.4708	28.7581
CEP128	5.46944	5.21178	4.87271	5.41409	5.03126	4.99443	4.99862	5.70268	4.42281	4.74939	2.46635	3.34866	4.37359	4.42541	2.95949	4.02929	3.69833	4.16722	4.53173	5.32687	3.99675	3.01676	4.26934	4.29971	2.72764	4.11785	3.84528	4.08975	2.66585	4.66831
ZNF311	0.294444	0.354119	0.36799	0.263884	0.318328	0.291972	0.3643	0.330615	0.211129	0.274611	0.145702	0.232564	0.328266	0.170632	0.124117	0.289627	0.258566	0.225827	0.226604	0.16464	0.770675	0.612646	0.724825	0.804396	0.407721	0.55858	0.675739	0.839924	0.382426	0.620387
BRWD3	6.30934	6.88476	6.11227	6.24669	6.72752	5.37144	5.41515	5.43574	6.11358	5.76815	6.63099	7.35071	9.61951	10.0802	5.56746	9.20722	9.58038	7.78257	9.22489	9.36312	6.16682	5.17978	6.46828	7.89681	4.4277	5.3899	5.32114	5.33292	3.40984	5.72149
NBPF10	0.804427	1.1957	0.780944	0.801794	1.05816	0.771996	0.66819	0.899274	0.992761	0.91579	0.0520606	0.0930684	0.239656	0.309412	0.0382074	0.264564	0.224943	0.215662	0.374068	0.317666	0.392049	0.370069	0.37391	0.566316	0.262227	0.427346	0.626883	0.718526	0.21863	0.473394
TAB3	4.79331	4.61744	4.41859	4.67459	4.56208	4.57008	4.07051	4.63145	3.53857	3.99956	5.87333	6.96956	7.79444	7.01085	4.39453	7.64833	7.30053	6.75844	6.85897	7.04857	3.71197	3.03041	4.37428	5.0082	2.69067	3.00284	2.42186	2.4726	1.65091	3.35635
LRRC8B	3.94494	2.9687	3.6166	3.83502	3.3612	3.62198	3.85935	3.50595	3.62447	3.29862	9.79263	9.88218	10.1775	10.0346	8.62041	10.084	9.68901	8.89825	10.2187	10.6534	4.05335	2.91586	3.4917	4.19498	2.93463	2.6422	2.59497	2.5101	1.88123	3.16818
ZMAT4	0	0.0332318	0.0223247	0.0195664	0	0	0	0	0	0.0203618	0	0	0	0.0106728	0.019114	0	0	0	0.011339	0.0117692	0.0130725	0	0.0226734	0	0.00971523	0.0109611	0	0.0121823	0.010935	0.021051
PRLR	1.59924	1.39648	1.59707	2.09474	1.7792	1.47255	1.86484	2.22473	1.57532	1.5687	0	0	0	0.0106867	0	0	0.0112654	0	0.0340427	0.0235562	0.0261648	0	0.011349	0.00995153	0.0291676	0.0109754	0.0246101	0	0	0
RTTN	3.902	4.32278	3.65232	4.11148	3.94952	3.44665	3.4867	4.08761	3.00286	3.45345	5.33714	6.02147	6.75363	6.84694	2.9358	5.97846	6.20432	6.04548	6.55941	6.3842	2.30267	1.8409	2.33679	3.01389	1.75992	1.82106	2.57195	2.48726	1.47745	1.98001
LOC105377295	0	0	0	0	0	0.0208968	0	0	0	0	0.0208562	0	0.00889056	0	0	0	0	0.0102863	0	0	0.0130895	0	0	0	0	0	0	0.0121982	0.0218965	0
TTC3	15.5483	16.6017	14.796	16.4352	17.6177	17.1798	17.0474	17.3014	12.7267	13.3524	59.1155	64.6753	75.5657	75.4103	52.7293	79.0237	72.1485	67.8528	77.3018	78.4901	23.3925	21.3381	22.7335	23.726	17.6864	20.218	24.933	24.7274	18.385	20.3693
CDK12	23.1838	23.7084	22.0459	24.0351	21.7836	19.6117	20.4119	21.4616	18.2031	19.9954	23.7993	27.0808	34.8399	35.3568	18.2436	33.5052	32.0533	31.058	34.1222	36.0415	18.1895	13.4313	18.3142	21.5049	11.776	13.3521	12.2927	12.6186	8.86193	16.1182
HIF1AN	11.7108	12.2537	12.113	11.6751	11.9371	10.5634	10.6674	12.2798	10.4398	11.354	18.6641	19.384	24.9429	24.8478	19.4203	23.8459	25.0659	23.3403	27.774	25.1003	10.5467	9.0897	10.3143	11.4248	8.71439	10.9305	10.2034	11.4645	7.18925	11.095
MED22	4.14944	4.97673	4.62317	4.03235	4.57682	3.74743	4.65253	4.3975	4.18583	4.20648	12.0145	13.0387	15.2118	15.7692	10.5618	15.1312	13.1586	11.9737	13.6258	12.5254	5.08766	3.30709	4.7977	4.78512	4.05391	4.41986	5.41438	5.88987	2.12789	4.83441
XXYLT1	3.06968	3.53286	3.3361	3.00242	4.13389	3.56976	4.277	4.15928	3.88941	4.00259	7.66895	8.39348	9.15626	9.21814	8.45392	9.16538	9.0966	9.43953	8.99735	8.98448	6.76659	5.74433	7.15162	7.33776	6.1788	6.49836	6.73457	6.31804	5.56146	6.41822
TSNARE1	1.60318	2.4332	2.11601	1.88402	1.94854	1.38195	1.92023	2.36506	1.75938	1.78701	0.0104426	0	0	0.0107006	0.00957986	0.0126352	0	0.0412238	0.0113686	0.0354211	6.00647	4.93238	6.00373	7.66735	5.27285	5.80609	5.36587	6.5874	3.88345	6.43983
ANKRD30A	0	0.0111182	0	0.00981937	0	0	0	0	0	0.0102185	0.0208995	0.0116828	0	0	0.00959231	0	0	0	0.0113834	0	0.0131236	0	0	0	0	0.011004	0.0123439	0.0244449	0.0109778	0.0105644
ABLIM1	0.0113779	0.0111182	0	0.00981937	0	0.0104765	0.0406459	0.0207493	0	0.0408521	5.85232	6.18855	6.26297	6.06117	3.17335	5.15909	4.27842	4.25701	4.48265	3.94417	0.0524662	0.0348222	0.0113786	0.00997744	0.00975323	0	0	0	0	0
LOC105376591	0	0.0555867	0.0336081	0.0294558	0.0206322	0.0209515	0.0203323	0.0103802	0	0.0102185	0.0104562	0.0233638	0.0356522	0.0321411	0.047958	0.0506027	0.0338817	0.0103131	0.0455302	0.0472574	0.0131236	0	0	0.0199533	0	0	0.0123439	0.01223	0	0
CSNK2A1	19.4039	19.8283	19.0281	18.4745	19.6273	18.0238	19.7793	19.1352	19.4135	19.3482	55.7235	53.134	55.5275	56.318	46.2649	55.0853	54.928	51.206	52.2391	54.9181	34.2869	29.6565	36.3857	38.5718	28.9543	29.7617	24.7305	26.3862	21.225	31.5104
PANK2	4.29081	4.14836	3.73195	3.62447	4.23123	3.82512	4.28161	3.76919	4.47712	4.49754	8.18973	10.2957	12.0372	13.1508	10.0079	13.8705	13.0269	12.1732	14.8827	14.1472	8.28357	6.70314	7.51218	8.82279	7.48304	8.99304	9.33485	9.43223	6.72048	8.28505
RBFOX1	0	0.0111182	0.0112036	0.0196463	0	0	0	0	0	0.0102185	0.0104562	0.0116828	0.00891371	0	0.00959231	0.0253129	0	0.0412683	0.0113834	0.0118152	0.0131236	0.0464725	0	0	0.00975323	0	0.0123439	0.01223	0	0.0105644
CASR	0	0.0222466	0.0112036	0.00981937	0	0.0314442	0	0.0103802	0.010606	0.0306698	0.0418442	0	0	0.021439	0.00959231	0	0	0	0	0	0.0131236	0.0116136	0	0.00997744	0	0	0.0123439	0	0.0329486	0
LINC02785	0.147993	0.0556209	0.156935	0.117896	0.0825796	0.104822	0.0813797	0.145402	0.0955055	0.143137	0.0941565	0.12858	0.2408	0.171525	0.163157	0.253169	0.169513	0.103187	0.23918	0.165503	0	0.0116136	0.0113786	0	0.019517	0	0	0.01223	0	0.0105644
PTCHD1	0.0113927	0.0333828	0.0112181	0.00983213	0.0103303	0.0419417	0	0.0311672	0	0.0102318	0	0	0.0356851	0	0	0.0126681	0.0113095	0.0103265	0	0	0	0.0116287	0.0113934	0.0099904	0.0195231	0.0220267	0.0123599	0.0122459	0	0.0211468
XIRP2	0	0.0111326	0	0	0	0	0	0	0.0106198	0	0.0209414	0	0.00892529	0.0107285	0.00960477	0.0126681	0.0113095	0.0206548	0.0113982	0.0118306	0	0.0116287	0	0	0	0	0	0.0122459	0	0
TMEM154	13.6881	13.6874	11.7501	12.8754	11.6779	10.9036	8.96212	11.7496	9.93345	10.9831	0.272323	0.292566	0.339296	0.515171	0.278649	0.481578	0.791977	0.619836	1.00344	0.899482	27.5144	21.9987	29.6915	33.0614	19.9304	21.6706	18.8069	20.6303	16.0658	23.26
ITPK1	11.3051	10.9244	11.6823	9.6581	11.4818	10.1364	11.2538	11.5419	10.4637	11.8436	10.7353	10.179	12.8784	12.064	10.1561	12.3804	10.5204	10.7434	11.7557	10.5787	15.1055	13.7168	14.2377	14.8354	13.485	14.0338	12.005	12.0904	11.9972	14.9031
BNC2	0.0228173	0.0222964	0.0224677	0	0.0103437	0.0210097	0.0101934	0.0104072	0.0106336	0	0	0.0234287	0.0178756	0	0.0192364	0.0507433	0.0113241	0	0.011413	0.0236943	0.0526365	0	0.0228186	0.0200088	0.0391184	0.0220674	0.0742634	0.024526	0.0330223	0
KIAA1549L	0.0456382	0.0111471	0.0786432	0.0393867	0.0931101	0.0840454	0.0101934	0.0104072	0.0425419	0	0	0.0234305	0.151955	0.032233	0.0192379	0.0253736	0.0453047	0.0103399	0	0.0473923	0.0131577	0	0	0	0.00977856	0.055173	0	0.0122617	0.0330249	0
ACP6	1.15246	1.115	0.831434	1.09307	1.03464	0.798493	1.00941	0.666234	0.755178	0.963287	1.91895	2.24951	2.08283	2.47139	2.02014	2.56293	2.41266	2.10988	2.89965	2.59493	0.263223	0.139762	0.216811	0.150089	0.205403	0.176567	0.136171	0.110384	0.0880733	0.148324
VWC2	0	0.06691	0.0224747	0.0196979	0.0103437	0.0315243	0	0	0.0212759	0	0.0104833	0.023436	0	0.0107424	0.0192424	0.0126845	0.0793017	0.0724091	0.011413	0.0118459	0.0131577	0.0116438	0	0.0300225	0	0.0882972	0	0.0122617	0	0.0105918
NDUFA10	11.421	11.6067	11.1111	10.517	11.7126	11.5573	12.0016	12.3472	10.1245	11.4881	19.6167	20.0181	22.2524	23.6828	18.0441	24.1799	22.369	19.8865	25.6868	24.0758	13.3709	12.1356	13.2491	13.6107	12.6685	13.1112	11.3622	12.3991	9.45462	11.7073
SYT7	0.0799535	0.111612	0.134963	0.029572	0.0621406	0.0736194	0.0714439	0.0416815	0.031941	0.0512901	0.052483	0.0938237	0.116326	0.0430239	0.0385176	0.0889038	0.0340153	0.0414119	0.0571369	0.106748	0.105395	0.0816098	0.159916	0.130208	0.127282	0.143605	0.0743495	0.184159	0.154283	0.127263
CTIF	2.6505	2.96956	2.81237	2.5142	3.15955	2.77714	2.88904	2.85584	2.80081	2.50354	1.78484	2.2171	3.08784	3.03389	1.32916	3.15046	1.72384	1.71899	2.64034	1.99309	1.26503	1.18945	1.47385	1.65303	1.28291	1.64631	1.82199	1.81746	1.13535	1.72906
OVCH1	0.274211	0.267951	0.191256	0.207068	0.321159	0.34717	0.428796	0.416944	0.266258	0.287314	0	0.0117283	0	0.0107563	0	0	0.0113388	0	0	0	0.118606	0.0816349	0.102835	0.100191	0.0685577	0.0331499	0.0247908	0.0736862	0.0330709	0.0636511
PDZD2	0.0228527	0.0558274	0.0450049	0.0295835	0.041443	0.0420844	0.0204204	0.0312732	0.0319534	0.030786	0	0	0	0	0.00962969	0.0127009	0	0	0	0	0	0.0116589	0.0114229	0.0100163	0.00979123	0.0221016	0.012392	0	0.0110206	0.0106056
ZBTB4	3.92075	4.05463	3.91695	3.61058	4.08372	3.74696	4.62701	4.50508	5.16779	4.77368	7.97309	9.57742	11.2834	12.8849	8.37442	14.3119	13.0606	11.9773	16.7198	13.8643	5.90668	4.23532	5.87574	6.48538	4.34074	5.89235	6.3618	7.00345	3.6836	6.37868
ALMS1	3.53265	3.35146	2.98319	3.24607	2.85075	2.65276	2.03293	2.73267	2.36583	2.51555	11.4414	15.8005	22.8928	22.9961	9.21425	22.6788	20.4168	19.6785	22.51	21.5832	4.02191	3.1974	4.4132	5.21316	2.40101	3.68191	2.46822	2.71579	1.98548	4.22481
SERPINE3	0.114334	0.122896	0.202648	0.10854	0.134773	0.0842209	0.183898	0.114739	0.191839	0.174562	0	0.0234795	0	0.0215336	0	0	0	0	0	0	0.158251	0.011674	0.0114377	0	0	0	0	0	0	0
CYP21A2	0	0	0	0	0	0	0.020441	0.0104342	0.0213237	0	0	0	0.0179213	0	0	0.0127173	0	0	0.0114425	0.0237549	0	0	0	0.0100293	0	0	0	0	0	0
NIN	37.1302	37.3227	31.4895	34.1876	35.9197	33.4404	30.3249	33.6551	32.2532	31.5683	20.7636	28.9346	38.8266	40.2145	15.1691	39.8485	35.2568	30.9578	36.8961	36.0969	16.5948	10.4445	17.6046	21.5494	9.32084	14.1913	9.94642	10.6297	7.85176	14.8678
AP1M1	18.4263	17.4905	18.4486	18.4636	17.3106	16.1435	14.9087	14.6883	12.2198	15.3445	20.2929	19.4259	21.9855	22.8553	21.1377	21.9925	21.09	20.576	22.7687	21.0979	25.6415	26.399	27.3545	29.3722	25.5393	24.2153	19.3317	21.6168	20.7855	25.7376
ROS1	2.22324	2.15009	2.26816	2.26486	2.41078	2.08932	2.28359	2.57196	1.21781	1.44091	0	0	0.017956	0.0215837	0	0.0254858	0.0113828	0	0	0.0238009	0.0132259	0.0117041	0.0114672	0.0100552	0.0196472	0.0665002	0.0124401	0.0369545	0	0.0212812
AGER	0.562064	0.907914	0.519566	0.475172	0.717668	0.686527	0.850737	0.743005	0.65224	0.669619	0.36895	0.612458	1.34796	1.49066	0.261104	1.70914	0.876788	0.84217	2.47886	1.50086	0.171998	0.0234166	0.137656	0.301763	0.10816	0.21078	0.273779	0.480857	0.0553363	0.40472
KCNA2	0.0229503	0.0336396	0.0113054	0	0	0	0.0102594	0.0104746	0.0427864	0.0103114	2.06692	2.79248	4.2612	4.24679	1.36407	4.61901	3.74773	3.90045	4.87927	4.38515	0.0264716	0.0117192	0.011482	0.0100681	0.0196732	0.0332941	0	0.0123412	0.0110776	0.0213094
LOC107985088	0	0	0	0	0	0	0	0	0	0.0103114	0	0	0	0	0	0	0	0	0	0	0	0	0.011482	0	0	0	0	0	0	0
LOC105377619	0	0	0	0	0	0	0	0	0	0	0	0	0	0	0	0	0	0	0	0	0	0	0	0	0	0	0	0	0	0
OSGIN2	11.8051	11.0414	9.97172	11.2892	11.3505	11.1133	11.8223	11.8921	11.9793	11.5416	5.59869	5.31125	5.33111	5.52054	5.12644	5.3299	5.80808	4.65729	4.50812	4.47621	8.79032	7.90797	9.26531	10.0295	7.09444	6.68131	6.03579	6.04187	4.96855	7.09747
FARP1	0.0115109	0.0337311	0.0113345	0.0297907	0.0313001	0.010599	0.0514088	0.0209949	0.0858061	0.0413357	8.5863	9.67626	9.10451	9.16686	6.59643	9.03291	9.98311	9.40745	9.00233	9.48723	0.079631	0.129192	0.0575352	0.0403604	0.0789069	0.100154	0.049933	0.0989446	0.044407	0.0427348
LOC102723722	0	0.0112481	0	0	0	0	0.0102858	0	0.01073	0.010338	0.0105784	0.0354497	0.0631104	0	0.00970443	0.0255929	0.0228482	0.0208623	0.0230274	0.0597525	0.0265477	0	0.0115116	0.0504584	0.0295947	0	0.0249704	0.02474	0.0111061	0
KIDINS220	25.5121	24.7609	21.5276	24.7597	23.0495	20.3744	19.3197	21.6576	20.2398	23.0572	12.294	14.741	18.6068	18.9617	9.96798	19.3174	18.9028	17.0094	18.6365	18.0284	8.07367	5.52305	7.88664	10.035	5.5561	6.80307	4.73373	5.82854	4.26539	7.95301
DAAM2	0	0	0.0113345	0	0	0.010599	0	0	0	0.0206823	0	0	0	0	0.00970443	0	0	0	0	0	0	0	0	0	0	0.0111326	0	0.0123729	0.0111061	0
SLC4A4	0.7485	0.607634	0.589624	0.785102	0.668257	0.625583	0.339563	0.462248	0.654782	0.692912	0.306893	0.484781	0.279663	0.271099	0.262121	0.358525	0.217193	0.208753	0.311065	0.263075	0	0.0235078	0.023032	0	0	0.0222738	0.0124881	0.0123729	0.0111061	0.0106879
ZBTB8B	0.0230325	0	0.0113345	0.00993415	0	0	0.0102858	0.0315194	0.01073	0.010338	0.0211666	0.0118194	0.0090179	0.0108398	0.00970443	0.0127995	0.0228642	0	0.0230435	0	0	0	0.0115116	0	0	0.0111326	0	0	0.0111061	0
ZNF133	1.07202	1.35167	1.3507	0.955015	1.01385	0.838495	1.09182	0.893885	0.827366	1.13877	1.52543	1.8109	1.84223	2.13843	1.21475	1.83289	1.45324	1.54634	2.26039	1.89127	1.13013	0.800078	1.18735	1.26353	0.760842	1.04793	0.987946	1.22664	0.711786	1.1345
ABO	0	0	0	0	0.0104509	0	0	0	0	0	0	0	0	0.0108537	0	0.0128159	0	0	0	0	0.0398931	0.0235354	0	0.0606587	0.0098799	0.0334498	0.0125042	0.0371766	0.0333702	0.0535227
GCFC2	4.75211	4.36185	4.02056	4.48938	4.29849	4.31192	4.04021	4.11444	3.88137	4.30931	3.98554	3.69511	4.07532	4.09488	3.44233	3.39874	3.29759	3.03189	2.98881	2.95846	2.62088	2.79025	2.75684	3.00401	2.35316	2.11948	1.68932	1.97128	1.60252	2.10978
HIVEP1	0.784575	0.721565	0.704385	1.08536	0.690485	0.435576	1.12378	0.589464	1.12928	0.91187	1.99339	2.84328	4.16698	4.00924	1.42989	3.70771	3.80258	3.10604	4.24797	4.31327	1.99621	1.20124	1.53462	2.06401	0.979142	1.49526	1.26425	1.45102	0.734718	1.75691
LOC101929200	0.0692705	0.112815	0.0909453	0.0199272	0.0628106	0.0531523	0.0103122	0.0737291	0.0860944	0.0829491	0.413782	0.545303	0.678349	0.532725	0.476928	0.654711	0.641799	0.586017	0.669935	0.755294	0.0532656	0.0353527	0.0808201	0.0708681	0.098965	0.111656	0.062626	0.186145	0.0779733	0.053598
TLR4	8.94883	8.11266	7.37909	9.27758	8.02007	7.92092	9.16231	10.7556	10.6558	10.2043	0.0318343	0	0.0271382	0.0326209	0.00972935	0.0128324	0.0114561	0.0209325	0.0346573	0.0239814	3.15648	2.64008	3.87997	4.42488	3.20697	3.35021	3.6454	3.83518	1.9385	3.46297
RGPD2	0.392624	0.485218	0.42072	0.328876	0.366481	0.329621	0.319881	0.273915	0.495159	0.362987	0.275919	0.415002	0.343777	0.326235	0.077884	0.436576	0.355365	0.366346	0.392813	0.215849	0.0665977	0.082509	0.173226	0.212654	0.0494941	0.0670096	0.0375843	0.0496502	0.06685	0.0536105
FLG	0	0	0	0	0	0.0106398	0	0	0	0.0103778	0.0106191	0	0.00905263	0	0	0	0	0	0	0	0	0	0	0	0	0	0	0	0	0.010729
MDM2	43.1411	41.3886	42.4004	42.5945	48.8058	48.338	48.9119	50.8337	42.992	39.0666	110.16	115.528	122.821	122.519	117.895	124.556	129.016	126.806	141.134	148.587	20.1439	16.5764	19.764	19.7004	15.7923	14.9131	14.4233	16.0408	13.9638	15.2397
DNAH7	0.25431	0.214617	0.102441	0.169593	0.188668	0.117081	0.175597	0.126551	0.150854	0.155724	0	0.0118649	0.00905263	0.0108815	0	0.0128488	0	0.0419108	0	0	0	0	0	0.0101329	0.00990523	0.0335389	0.0125362	0.0248504	0	0.053665
TUBGCP5	3.41006	3.43387	2.90251	2.86314	3.03964	2.76737	2.78889	2.80521	2.55374	2.66808	5.91705	6.19575	8.06887	7.29332	4.20027	7.04374	7.5391	6.12944	8.96293	7.43035	3.85326	2.76096	4.23102	4.62233	2.79431	3.04085	2.69629	2.78324	1.96293	3.72435
LINC02249	0	0.0112914	0	0.0199537	0	0.0106398	0	0.010542	0	0	0	0.0118649	0.0181134	0	0	0	0.0114708	0	0.0115608	0.0119994	0.0133282	0	0	0.0202749	0	0.0111755	0	0	0	0
TTBK1	0.115622	0.180772	0.284626	0.329288	0.377424	0.212925	0.568241	0.632903	0.495779	0.394594	0.456899	0.510498	0.833345	0.620622	0.555618	0.809963	1.033	1.27858	1.08737	1.36875	0.120026	0.047207	0	0.0101329	0.0297337	0.190098	0.075263	0.0124206	0.0892448	0.0536776
B4GALT6	2.02498	1.80914	1.57237	2.01722	2.17189	2.61037	2.57459	2.79751	2.14646	2.12001	16.4825	17.418	19.472	18.5352	16.7987	21.2042	20.6646	19.4139	19.5301	19.8144	2.52252	1.8307	2.70783	2.98322	1.5672	1.8577	2.27221	1.95274	1.02712	1.78349
GSTO2	0.115731	0.135707	0.159541	0.109866	0.13642	0.117219	0.0930722	0.158374	0.129455	0.145513	0.0957199	0.166365	0.217599	0.185272	0.117082	0.180161	0.0804197	0.14686	0.138944	0.0600895	0.133487	0.153567	0.150459	0.182675	0.148808	0.145506	0.226001	0.161717	0.100495	0.0752194
NTNG1	0	0.0791685	0.0113927	0.0199772	0.0209894	0	0	0.0211183	0.0970989	0.0415785	0.244637	0.273335	0.244818	0.501363	0.380547	0.270263	0.39064	0.26227	0.243171	0.31249	0.0266996	0.0354413	0	0.0202988	0	0.0111898	0.0125523	0.0124365	0.0111631	0.0322394
ARL10	0.046325	0.158436	0.136846	0.0499742	0.105012	0.138629	0.134533	0.190183	0.118751	0.135215	2.19247	1.91454	3.14833	2.77013	1.89416	2.96187	3.16157	2.90778	3.59192	3.2832	0.120223	0.0118248	0.0115855	0.0304672	0.00993056	0.0112041	0.0879512	0.0871397	0.0111774	0.0215064
LOC107985236	0.0694876	0.113169	0.0684227	0.0199897	0.0735087	0.0639826	0.144881	0.137355	0.107955	0.145616	0.0106463	0	0.018146	0	0	0.0128816	0	0	0	0.0120301	0.0133622	0	0	0.0101589	0.00993056	0.0112041	0.0125683	0	0.0335219	0.0107565
LOC107986990	0.0231625	0	0	0	0	0	0	0	0	0	0	0	0	0.021812	0.00976672	0.0128816	0.0574831	0	0.0115904	0	0	0	0	0	0	0	0	0.0248971	0	0
SLC8A3	0	0.0113203	0	0.00999791	0	0.010667	0	0	0	0	0	0	0.018146	0.0109094	0.00976672	0.0257554	0	0.0105006	0.0231736	0.0120301	0.0267163	0	0	0.0101589	0.00993056	0	0.0125683	0.0373456	0	0
ZBTB16	0.312768	0.271669	0.399227	0.309913	0.409645	0.501315	0.973002	0.951141	0.345538	0.301704	0.0745188	0.0594718	0.0453757	0.0218172	0.0781283	0.051523	0.0919947	0.073499	0.0347686	0.0842044	4.70318	3.80731	4.2979	4.82511	4.40886	5.76969	7.49018	7.38372	4.63829	4.95839
HS3ST3A1	0.127444	0.101892	0.171124	0.089989	0.157581	0.0960116	0.11388	0.137409	0.0863982	0.156078	0.0532361	0.0951699	0.0544594	0.076372	0.0488378	0.0386482	0.0805079	0.084012	0.127505	0.0601555	0.066817	0.0236517	0.0579323	0.0609584	0.0695199	0.0560252	0	0.0498137	0.0111774	0.0537871
SNX13	7.99985	7.97582	7.04387	8.34486	7.19074	7.12055	6.48537	7.48877	6.35475	6.85147	7.23457	8.28563	8.86498	9.26939	5.17069	8.57309	9.90947	7.99729	9.60443	8.7889	5.58984	4.62716	5.55383	6.32381	4.28346	3.93574	2.38987	2.804	3.19926	4.24141
OTUD7B	5.07896	5.3596	5.2295	5.52409	4.98384	4.65524	5.00467	5.31066	5.55587	5.75905	3.22889	4.22681	4.90558	4.52076	3.43137	4.34524	4.74256	4.04657	4.45493	4.55168	2.84886	2.09498	2.52803	2.94886	2.19674	2.98311	3.34634	2.90415	1.91315	2.92854
CTBP2	12.2809	10.6294	10.8366	11.2392	11.8297	10.3149	12.0205	12.516	11.3613	11.5398	20.5898	21.2786	25.1658	23.0315	19.7393	24.165	24.7853	23.1671	25.9659	24.3739	12.4932	11.2806	13.0818	13.0777	12.0582	10.1277	9.53657	10.0718	9.63362	11.8012
USP45	2.02959	2.25524	2.30682	2.66239	2.16631	1.92219	2.06229	2.08439	2.02162	2.28107	1.60937	1.75053	2.19877	2.19521	1.22219	2.14072	1.99173	1.76605	2.22781	2.09555	1.5116	1.2193	1.60056	1.95266	1.20293	1.03191	0.918501	1.04715	0.783282	1.00146
KIAA1549	0.881558	1.03145	1.1079	1.1412	1.11488	1.1535	1.54437	1.59793	1.37319	1.56262	4.18929	5.27624	6.61552	6.3245	2.99239	6.69403	6.57488	6.24524	5.83732	6.0949	0.0668956	0.0828782	0.104401	0.0712019	0.0198862	0.1234	0.0629209	0.0748085	0.0671491	0.0430803
ZDHHC2	9.14755	8.68915	8.04719	9.18688	9.52603	9.71621	9.80252	10.9931	8.86239	8.61159	16.1196	16.3418	16.9429	16.977	13.9265	15.864	15.2689	13.8471	14.7499	15.0322	0.495417	0.36732	0.406323	0.366469	0.407988	0.381719	0.516357	0.536549	0.38081	0.420363
GALNT14	0.0116144	0.0113492	0.0114364	0.0100234	0	0.0106942	0.0311314	0.0105959	0.0108264	0	3.16968	3.15994	3.29346	3.5214	2.61409	3.33159	3.50459	3.44209	3.82255	3.21988	0.107159	0.0829758	0.0812964	0.0814695	0.0796387	0.101083	0.113391	0.124828	0.100842	0.097045
SETX	22.6688	22.8549	20.0916	23.5325	20.9444	19.6325	18.7826	20.4162	18.5003	21.9338	28.2923	37.0011	53.3687	50.3823	17.5252	51.3943	50.9088	46.9682	55.3631	56.185	15.3104	9.61335	17.1419	20.8867	9.477	13.927	11.0367	11.3968	6.33065	14.5567
LOC107986649	0.731684	0.851166	0.81196	0.721666	0.747698	0.630943	0.799101	0.731099	0.768652	0.855307	2.00655	2.94553	3.67587	3.62011	2.85908	3.64179	2.88229	2.83179	4.58975	3.42516	1.07168	0.817969	1.13824	1.05919	0.667026	0.887354	0.957601	0.686607	0.829213	1.1862
PRNCR1	0.394908	0.249695	0.297361	0.250598	0.221168	0.427791	0.33212	0.36028	0.292327	0.312942	0.170784	0.226597	0.209286	0.164066	0.156674	0.309964	0.392022	0.25267	0.313754	0.410086	0.509086	0.331956	0.313621	0.376856	0.228997	0.247131	0.340227	0.287149	0.212923	0.172552
DDX39B	0	0	0	0	0	0	0	0	0	0	0	0	0	0	0	0	0	0	0	0	0	0	0	0	0	0	0	0	0	0
LAMA3	1.54564	1.61256	1.45329	1.34395	1.47526	1.11287	0.924217	0.901196	1.24578	1.58644	0.555354	0.751762	1.20178	1.19287	0.303723	1.22762	1.03828	0.65309	1.16269	0.96544	0.0133963	0.011855	0.034866	0.0611454	0.0398475	0.0899152	0.025216	0.062458	0.0560631	0.0755329
CRIM1	0.34875	0.545261	0.480768	0.381239	0.295145	0.374641	0.467448	0.509071	0.812723	0.636866	4.62584	5.62209	7.65921	7.10474	4.31227	8.59602	9.99368	9.76783	11.6771	11.3354	0.0804516	0	0.0116298	0.0101977	0	0	0.0126164	0.0249911	0.0336485	0.0107976
KCNB2	0.02325	0.0113636	0	0	0.0105447	0.0107078	0.0103914	0.0106094	0	0	0	0	0	0	0.00980409	0.0129309	0	0.0105408	0	0	0	0	0.0116298	0	0.00996856	0.0449717	0.0126164	0	0.0112201	0.0107976
TSHZ2	0.0232629	0.0113636	0.068719	0.0602287	0.0421868	0.0428397	0.114328	0.0530575	0.075896	0.0731233	0	0.0119407	0.00911051	0.0219065	0	0	0.0115441	0.0105408	0	0	0	0	0	0.0101977	0.00996856	0.0112469	0	0.0250049	0.0224447	0.0215995
CELSR1	3.59467	3.73996	3.49377	3.3633	5.32693	4.10255	5.24952	5.28535	3.20982	3.14479	0.0213817	0.0597248	0.0911373	0.13146	0.0392302	0.0776131	0.103934	0.21089	0.174582	0.108723	0.0402543	0.0237485	0.0349016	0.0408053	0.0199442	0.0787563	0.0126164	0.0500176	0.0336723	0.0540073
HLA-F	2.153	2.27442	2.05125	1.96856	2.15272	2.15388	2.74538	2.43137	5.576	4.81834	3.17642	3.4893	3.81104	4.00014	3.954	4.01159	3.97415	3.903	4.68065	4.20562	1.18126	1.17601	0.98927	1.30628	1.23702	1.00172	1.27521	1.36352	0.842139	1.30749
MIS18BP1	21.658	24.1658	20.65	20.3786	22.8146	22.589	18.3754	23.2732	18.8326	18.7612	9.35814	11.9974	13.2292	14.1375	6.76987	13.9888	12.6272	10.96	16.9528	15.4568	23.6923	17.9847	24.9645	28.0341	16.211	20.0232	26.5142	22.8045	15.4392	20.5092
KNDC1	0.0349272	0.102389	0.068784	0.0200953	0.0633401	0.0964805	0.114436	0.0743507	0.0759678	0.0209122	0.117692	0.107589	0.182418	0.142527	0.0392611	0.0906199	0.127131	0.137186	0.11648	0.132989	0.040286	0.0356507	0.0232862	0.030628	0.0199599	0.0225196	0	0.050057	0.0336988	0.0432398
PSMB8-AS1	8.75785	8.76275	8.34842	8.49291	8.47969	8.54658	8.67907	9.93425	11.7679	10.6267	3.77802	3.4559	4.41591	4.63906	4.02553	4.53242	4.75156	4.03244	5.38307	5.01888	2.48509	2.71031	2.52734	3.34973	2.85516	2.75951	2.48905	2.57875	2.8316	2.88717
SLC24A2	0	0	0	0	0	0.0107215	0	0	0	0.0209253	0	0.0358856	0.0273799	0.021941	0.0491073	0.0259077	0.0809522	0.0844757	0.0466214	0.0846824	0	0.0118851	0	0	0	0	0.0126324	0.0125159	0	0
NEBL	0.209728	0.273254	0.217988	0.351944	0.38034	0.364769	0.187407	0.372046	0.195499	0.240679	0.0749536	0.0957102	0.0821528	0.0548613	0.0392921	0.0647796	0.0693985	0.0528057	0.151543	0.120994	0.161271	0.0832506	0.0932179	0.0817392	0.0898902	0.0225373	0.353941	0.250482	0.0449673	0.108185
MID2	2.86652	2.42532	2.23742	2.34313	2.01808	2.30681	1.96793	2.12615	3.53013	3.38023	0	0	0	0	0	0	0.0115735	0.0105676	0	0	0	0	0.0233063	0	0	0	0	0	0.033728	0
DOK6	0.186455	0.204973	0.137698	0.0603427	0.1585	0.139493	0.0312394	0.106316	0.141216	0.209319	0.0107142	0.0598284	0.0365181	0.0658438	0.00982901	0.0129638	0.115683	0.147879	0.046636	0.0968105	0	0.0237897	0.0699244	0	0.0799151	0.135245	0.0252855	0.0125318	0.0337307	0.0432807
LOC107986777	0	0.0227784	0.0229534	0	0	0.0214639	0	0	0.0217291	0.0314027	0	0	0	0	0	0	0	0	0	0.0121068	0	0.0119002	0	0.0102236	0	0.0225445	0.0379341	0.0125318	0.0112487	0
TRRAP	23.394	23.2471	25.0555	23.5292	22.3115	20.4673	22.3206	24.2776	18.8514	20.9473	28.2258	42.3805	68.8256	64.6081	20.9214	66.1919	58.4914	56.3764	71.0202	65.7135	11.8581	8.31645	11.8084	14.678	8.12329	10.1345	7.96681	7.90584	5.81431	12.2405
LOC105375724	0.0116587	0.0455747	0.01148	0.0301881	0.0317176	0.0322084	0.197959	0.191474	0.0978192	0.104717	0	0	0	0	0.00982901	0	0	0	0	0	0.0672441	0.0952111	0.116605	0.092022	0.109944	0.16915	0.493339	0.463722	0.337494	0.238176
TMEM106B	5.84436	5.83632	4.51424	5.46662	5.08779	5.33839	4.06529	5.07647	3.95812	4.4945	15.1479	14.8886	15.7189	15.4892	11.8016	15.0596	15.0078	13.6083	13.6434	14.1367	5.90682	5.22719	5.73969	5.72853	4.39984	3.61024	2.48052	2.59556	2.48738	3.42269
CSRNP3	0	0	0	0	0	0	0	0	0	0.0104839	0.0214628	0.0119862	0.00914524	0.0109928	0	0.0129802	0.0115882	0	0	0	0	0.0119153	0	0	0	0	0	0.0125476	0	0.0108388
LOC105375144	0	0	0.0230059	0	0	0	0	0	0.0108953	0	0	0	0	0.0110068	0.00985392	0	0.0116028	0.0105944	0	0	0	0.0119304	0	0	0.0100192	0.0113041	0.0253474	0	0	0
NT5DC3	9.53627	10.2778	9.3326	8.84521	9.18739	9.28653	7.28906	8.73205	7.66918	8.67998	2.31981	3.04793	4.27563	3.86283	2.18726	3.2617	2.84229	2.6694	3.12182	2.90045	2.80377	2.00402	2.82832	3.02319	2.49444	2.37353	2.23146	2.51235	1.75899	2.91892
LOC105375520	0.0116882	0	0	0	0.0105982	0	0	0	0.0108953	0	0.0107414	0.0240013	0.00915681	0.0110068	0.0197066	0.0389875	0.0116028	0.0211874	0.0116938	0.0121375	0	0	0	0	0	0.0226068	0	0.0125635	0	0
BCAT1	27.8507	25.661	25.0522	29.3534	25.2111	23.265	23.3507	24.6726	27.7377	28.9295	0.0859597	0.0360163	0.0274796	0.0110068	0.0394289	0.0129967	0.0116028	0.0529894	0.0233955	0.0971323	43.9376	40.6245	50.7585	49.0298	36.412	33.5731	26.5492	26.3168	30.4247	34.8591
MGA	22.941	25.0808	22.1287	25.5836	23.1565	20.251	19.6108	22.0821	19.1164	22.0007	19.8569	26.2824	38.6119	35.0987	15.948	37.6198	35.6639	32.7762	39.654	41.0854	14.3976	10.3409	13.5127	16.5062	9.49664	13.0339	11.8922	11.6442	8.97332	13.7406
USP9X	29.3753	26.2697	25.1928	28.8952	23.9733	23.1702	20.008	23.2454	23.4129	24.3752	43.0036	49.3817	62.8166	58.4648	30.7321	58.3679	57.1831	54.9063	59.8438	65.3576	16.9209	13.0873	17.6191	20.6507	11.9836	13.7354	10.3565	10.8645	7.83331	14.9138
NRG3	0.011703	0	0	0	0	0.0215471	0.0313655	0.0106768	0.010909	0	0.0215053	0.0120166	0.00916839	0.0220366	0.0197285	0.0130131	0.0348448	0.0318163	0.0234122	0	0	0.0119455	0	0	0	0	0	0	0.0112914	0
MOG	0	0	0	0	0	0.0107759	0	0	0	0	0	0.0120166	0	0.0110207	0	0	0	0	0.0117086	0	0	0	0	0	0	0	0	0	0	0
JDP2	2.86775	3.32842	3.0889	2.94971	3.33265	3.48123	4.79037	4.66661	5.1609	4.56237	1.65656	2.09126	1.50389	1.97305	1.56904	1.75708	2.20772	2.17498	2.76373	2.49177	8.51914	6.65481	8.49839	9.10448	7.19416	8.82993	8.57171	9.59981	7.30687	9.82485
LOC105369464	0.0585256	0.0571894	0.0230514	0.0202034	0.0530677	0.0431113	0.0522966	0.0106768	0.0218219	0.0315372	0	0	0	0	0	0	0	0.0106077	0	0.0121528	0	0	0	0	0	0	0	0.0251633	0.0112914	0
ZNF148	15.8981	14.7915	13.8331	16.0643	15.7318	14.8111	14.2897	16.1168	15.9871	16.1075	17.7516	17.0693	18.5081	17.4626	14.6565	16.7145	17.9899	16.4476	17.2292	18.6487	11.9233	10.4677	12.8901	13.2534	10.1958	9.21628	10.1099	10.155	7.88408	10.7069
OCLN	0.573823	0.560723	0.611155	0.515434	0.711446	0.819503	0.4395	0.512823	0.392982	0.504834	0.021524	0	0.0183488	0	0	0.0130295	0	0.0106211	0.0585815	0	0.0270149	0.0239066	0.0234227	0.0410769	0.0401538	0.0226516	0.0635243	0.0881135	0.0564941	0.0434934
TRIM27	9.26609	9.24914	9.36633	9.51327	9.55977	8.22999	7.49481	8.58182	7.15236	8.66906	28.4099	28.5912	28.4038	28.0418	22.6654	28.318	25.5717	23.2323	26.0653	23.867	16.2546	14.5159	17.8186	18.6138	15.4943	15.5779	13.7256	14.3041	9.31319	15.3907
KIF6	0.0234437	0.0458168	0.0461688	0.0505809	0.010625	0.0107895	0.0523713	0	0.0546329	0.0421095	0.0969501	0.0240719	0.0367325	0.055192	0.0592934	0.0651701	0.0465446	0.0318744	0.0351824	0.0973787	0.094642	0.0957171	0.0117185	0.0616741	0.0904322	0.0906926	0.0890187	0.0881974	0.135715	0.0435348
LOC107985780	1.66569	2.08616	1.98668	1.89307	2.11662	1.99817	2.03346	1.84068	1.83697	2.00163	0.355737	0.397469	0.8914	0.762193	0.919705	0.886946	0.943203	0.967547	0.798037	0.840492	0.784737	0.454982	0.53962	0.42174	0.412263	0.657992	1.25988	0.996081	0.860142	0.5119
MYEF2	5.32594	5.45654	5.15191	5.10259	5.9568	5.32527	4.70667	4.73049	6.12373	5.88948	0	0	0	0	0.00989129	0	0	0	0.0117382	0	2.86858	1.74823	2.79217	3.30218	1.94081	2.65487	2.45632	2.76151	1.59592	2.58149
MTHFD2L	1.52553	1.33017	1.27105	1.26593	1.47903	1.50192	1.6358	1.43459	1.40016	1.47547	9.82441	8.44655	9.27608	8.06699	7.31109	7.97264	6.46525	6.02032	6.51597	6.33666	1.71899	1.74878	1.85421	2.02722	1.7503	1.65698	1.23492	1.28659	1.40395	1.46004
PKD1P1	0.375575	0.584907	0.496946	0.283612	0.393762	0.324207	0.587304	0.299812	0.437618	0.221356	0.334363	0.650765	1.48956	1.74628	0.237475	1.68352	0.838869	0.797873	2.4659	1.18222	0.555036	0.227617	0.715981	1.07038	0.221337	0.612953	0.420193	0.529857	0.237803	0.806418
HSPA1B	1.6554	2.06504	1.89593	2.31015	2.82108	1.96748	2.37094	1.97082	4.01642	2.48841	2.37366	2.41101	3.13642	2.58709	2.44479	3.06786	3.6246	2.96903	3.52383	2.62121	1.76043	1.23432	1.70246	1.51342	1.46934	1.19223	2.68754	2.53655	1.34798	1.96218
HLCS	4.18259	3.99526	3.55163	3.58938	3.50491	3.15888	2.97105	2.91547	2.86936	2.94391	6.07875	5.7423	6.95845	6.9149	3.82334	6.67574	6.32134	5.75062	7.00568	6.83223	5.9762	4.31721	6.10975	7.07796	4.33061	5.26094	3.53072	3.51077	3.01529	4.7126
FNIP2	4.64191	4.6278	3.98062	4.39145	5.74345	4.96668	5.62849	4.89959	5.79486	5.26653	7.11696	8.25351	8.72776	8.51013	6.53888	9.32997	9.85758	9.21384	8.42998	7.90775	0.609961	0.371848	0.517102	0.793498	0.594342	0.52281	0.828706	0.707375	0.464873	0.512836
ERBB4	0.0117473	0.0574259	0.0115673	0.0101382	0.0106518	0.0324672	0.0420103	0.0321688	0	0	0.0432054	0.0120621	0.018416	0.0332048	0.019818	0.0392079	0.0233353	0.0213071	0.0470366	0.0732316	0	0.0959761	0	0.0103014	0.0201504	0.0454689	0.0127446	0	0	0.0109074
P2RY2	64.0434	61.938	60.9322	54.2765	66.1293	64.0138	63.1411	67.061	37.2348	48.8919	0.108031	0.0482815	0.119723	0.03321	0.0297316	0.0653566	0.0700169	0.127863	0.105849	0.207522	27.3892	23.1939	28.1323	28.9152	23.3882	28.2293	22.6883	25.0566	19.1793	27.1671
FNDC3B	26.4484	25.5688	24.3061	24.7538	28.7272	28.0673	28.8246	32.3047	27.7454	25.7601	3.06929	3.93651	5.73976	6.1463	3.24204	6.05444	5.76702	5.31907	5.28281	4.77492	22.4898	19.0859	23.839	27.2767	17.6918	18.4934	18.2191	18.7083	13.5137	18.9885
ARHGAP21	5.83346	6.09103	4.42386	5.25769	5.06551	4.46166	4.79223	4.79619	4.00153	4.37291	2.63721	3.77983	4.54242	4.46334	1.91365	4.13252	3.7944	3.38998	3.83593	3.76161	3.07937	1.50058	2.59933	2.929	1.17955	1.91091	1.26319	1.52965	1.05531	2.18402
LRCH3	6.74121	7.39204	6.53364	6.37622	7.27532	6.22882	7.05396	7.08388	6.85412	7.2905	6.89785	8.87879	11.6223	11.9319	7.83556	13.2256	12.2043	10.6637	13.0063	12.6812	6.17426	4.251	6.22391	7.34546	4.50791	5.90523	6.57322	7.11957	4.90363	6.23736
PTBP2	4.04901	5.14124	4.42739	4.20544	5.1656	4.50857	5.38503	4.9933	5.453	4.8098	4.1104	5.29356	5.99376	6.06301	2.5701	6.28224	5.07101	3.86211	6.45326	5.86693	1.84638	0.792938	1.98931	3.24098	0.756723	1.77583	1.96652	2.47976	0.885801	2.0109
LOC107985435	0	0	0	0	0	0	0.0105235	0	0.0329181	0	0	0	0	0	0	0	0	0	0.0117826	0	0	0.0120209	0	0	0	0	0	0	0	0
SHISA9	0.035314	0.0230051	0.0463638	0.0101637	0	0.0325163	0.0105235	0	0.0109779	0	0.0432708	0.0241734	0.0368876	0.099765	0.129011	0.0785342	0.186965	0.181384	0.0588848	0.158909	0.0407322	0	0.035316	0	0.0100952	0.0227688	0.0127767	0.0253056	0.0113627	0
TAMM41	0.942081	1.11619	0.73052	0.884174	0.864904	0.856604	0.778677	0.805756	0.867189	0.719171	3.70113	3.92975	4.3637	3.72604	3.55419	4.38658	3.27319	3.29824	4.54772	4.41453	2.01025	1.85107	1.7665	1.96204	1.37285	1.71974	2.14632	1.74679	1.59066	2.26334
NUFIP2	38.7591	39.2791	34.7304	39.5113	40.5408	34.1151	34.9287	39.6286	37.8541	39.5405	49.6112	53.5314	69.2138	66.8728	49.7448	69.7246	68.2481	59.4429	67.1329	68.7129	32.3638	25.5728	33.5169	38.4319	22.8703	22.498	22.1946	23.0032	17.0778	26.4246
LRPAP1	21.3316	21.0979	21.6197	20.7489	24.8458	21.5081	26.3382	26.8585	19.9283	22.0475	11.2097	11.9802	15.8252	15.582	12.1515	16.2498	14.5071	14.5601	16.9673	16.3505	34.5006	29.4724	36.0536	38.3833	33.1464	36.7018	42.0657	49.6331	25.8461	37.4789
NOS1	0	0	0.023217	0	0	0.0108575	0	0	0	0	0.0108364	0.0121076	0.0184718	0.0111042	0	0	0.023406	0.0213717	0.0117973	0.0367268	0.0136009	0	0.0235797	0	0.0101079	0	0.05116	0	0.011377	0.0109486
ATP7B	0.448024	0.518442	0.510815	0.508754	0.630746	0.575371	0.716398	0.580839	0.351687	0.465903	1.28936	1.4043	1.51481	1.55438	0.785244	1.44209	1.45129	1.43202	1.28574	1.22432	0.0679952	0.036103	0.117908	0.0723721	0.0505328	0.0342078	0.0127927	0.088711	0.0568773	0.0547356
SLC44A1	81.1631	75.2893	71.8856	81.0445	84.5948	82.7232	74.0313	85.6307	65.3258	72.2891	17.9319	16.4763	14.3352	13.6563	11.6395	14.5389	11.7859	11.1783	13.6123	14.3491	212.159	200.348	232.632	236.305	205.355	186.444	141.379	152.989	148.836	186.736
ZFPM2	0	0.0115225	0.0348311	0.0101764	0.010692	0	0.0316083	0.0107577	0.0109917	0.021179	0.0216716	0.0121076	0.00923785	0.0111042	0.00994112	0.0131117	0.0117055	0	0.0117973	0.0122449	0.0136009	0.0120359	0	0	0	0	0	0	0	0.0109486
AR	27.2203	26.4259	26.4896	29.0082	25.1737	22.3706	22.6475	24.5644	33.322	33.2909	0.0433537	0	0.0369582	0.0111042	0	0	0.0117055	0.0213802	0.0589976	0.0122449	0.0136009	0.0240764	0.0117923	0.0206844	0.040439	0.045625	0.0383853	0.0507082	0.0910328	0.0766542
RBM20	0	0.0115225	0.011611	0.0203567	0	0	0.0105367	0.0215195	0.0109917	0	0.0108364	0	0	0.0111042	0.00994112	0	0.0117055	0.0213802	0.0471981	0.0489886	0.0136009	0.0120359	0.0117923	0.0206844	0.0101079	0.045625	0.0639755	0.0253542	0.0227582	0
JMJD1C	40.4929	45.3843	39.2212	39.7055	36.2027	35.0885	37.4494	38.2566	51.5714	46.7496	22.8115	30.4347	39.2629	40.0113	19.9512	41.638	36.7739	34.0808	48.6998	46.0714	21.2757	18.3576	20.4188	24.4802	14.6273	16.9828	20.4215	19.3192	16.3613	17.8284
MMS22L	13.1326	12.6597	11.3963	12.4141	12.3684	10.4611	9.91977	11.0437	9.39038	10.2565	18.1682	18.1652	20.4472	18.7839	12.575	17.5968	17.3157	14.751	18.4914	17.8561	6.90629	4.93031	7.31073	8.33677	4.99089	5.7223	4.51	4.98885	3.87415	6.04198
MTCL1	0.5317	0.623474	0.546821	0.509853	0.49283	0.446059	0.42232	0.312605	0.539683	0.636694	0.977253	1.63784	2.39745	2.70378	0.627559	1.98387	1.39578	1.18878	1.93868	1.58279	0.0272568	0	0.0118219	0	0.0202567	0.0114327	0.0128248	0.0254007	0	0.0219414
N4BP2	5.9092	6.16694	5.15532	6.75207	6.70838	6.82308	8.03657	7.63371	7.25993	6.86733	16.3458	17.7293	19.9156	19.8547	9.92379	18.8447	20.9182	18.4038	18.9067	19.7098	9.80117	8.11854	10.9208	12.851	6.75724	7.09801	6.34675	6.35171	5.91803	7.81304
BRD1	10.2245	10.9152	8.92723	9.06881	9.91413	8.51117	9.61163	9.4574	9.07911	10.3929	9.1464	11.8214	14.2515	14.9936	7.34438	15.4173	12.1798	11.0569	17.2659	15.2573	9.48916	6.44279	9.22034	11.2879	6.01866	7.84222	6.15541	7.52163	4.40217	8.90083
TRAK1	11.5739	11.714	11.2219	10.9476	10.5911	10.1236	10.8175	11.0012	10.0614	12.1995	5.75815	8.36373	11.0307	10.0196	5.34222	11.2132	10.6913	9.22626	13.9923	11.9819	8.75433	6.08181	8.63067	10.6676	6.13109	7.6148	7.43898	8.51402	5.26976	8.46318
JRK	7.60227	8.97683	7.77682	8.42816	7.90105	8.15396	7.96583	8.34867	7.27385	8.16551	13.0384	12.4313	15.422	15.1976	9.68854	15.6839	13.4268	13.385	16.8797	15.8871	10.7461	9.0269	9.75462	11.6016	8.60449	10.314	10.5052	10.9674	7.09535	10.6155
BTBD9	5.08679	4.93598	5.49808	4.48188	4.79477	4.77094	4.39741	4.66233	4.71963	4.68532	2.02208	2.19856	3.0398	2.8407	1.70542	2.93334	2.54829	2.72354	2.8405	3.02197	1.85569	1.4369	2.1413	1.90875	1.34869	2.17378	1.51442	1.53859	1.17561	2.15285
RNF165	0.177446	0.312111	0.279563	0.214395	0.31107	0.217851	0.391115	0.39932	0.352869	0.318729	1.00017	1.36043	1.77939	1.92722	1.31647	2.03887	2.13728	1.81212	2.15405	2.01464	0.013652	0.0241496	0.0118367	0.0103791	0.0101459	0.0228819	0	0.0254312	0.0114197	0
POLR1A	19.6192	20.9299	19.6333	19.6293	18.992	17.8796	18.3986	17.4452	16.5884	18.4813	20.7718	26.9165	43.8284	43.7185	17.1092	42.2353	35.1199	34.0743	43.4151	39.3816	17.7402	10.5143	16.5061	20.7863	10.6265	15.081	10.9956	13.0068	8.39647	17.0731
FLRT1	6.76345	6.09976	6.49652	5.74498	6.46567	6.45667	7.91701	7.47795	9.55073	8.87203	0.30479	0.437843	0.649569	0.479635	0.329538	0.987816	1.35221	1.181	1.27987	0.971713	3.4019	2.79286	3.31676	4.16517	3.0156	3.60852	4.09931	5.22009	2.33138	3.68433
LOC105372105	0.0236917	0.0231508	0.0116692	0.0102275	0.0107456	0.0109119	0.0211701	0.0216142	0	0.0106432	0	0	0.00928415	0	0.00999095	0	0	0	0	0.0123063	0.013669	0.0120963	0	0	0	0	0	0.0127382	0	0
CXADR	0.142219	0.185296	0.151709	0.204563	0.11821	0.185515	0.169443	0.18381	0.331425	0.170302	0.0326744	0.0851838	0.0557086	0.0223212	0.0699413	0.0658914	0.0823547	0.0322272	0.0830008	0.0861495	0.0273399	0.0725825	0.0237045	0.0207856	0.0203185	0.0229242	0.0642886	0.0127382	0.011434	0.0440167
ASH1L	20.2474	25.1252	21.9331	21.8219	21.9493	19.0799	19.247	21.4028	20.8296	21.8998	7.86552	11.8921	19.5213	19.0557	9.28445	20.7608	17.8988	16.515	23.1272	20.5947	8.92862	6.7881	9.00987	9.76117	5.90394	8.35785	10.7131	9.92613	5.95894	9.13566
MTUS1	0.415005	0.544569	0.39697	0.419555	0.301043	0.436717	0.36024	0.378614	0.917384	0.87322	0.544835	0.584399	0.603801	0.547131	0.229918	0.369169	0.341348	0.365417	0.664326	0.86191	0.013669	0.0242058	0.0474318	0.0311934	0.0101586	0.0114613	0.0128569	0	0.0343208	0.0770664
NAPEPLD	1.64843	1.36744	1.27284	1.63755	1.19361	0.99369	0.911341	0.984555	0.895423	1.18223	2.58293	2.6424	2.28552	2.72493	1.91962	2.69009	2.44868	2.2251	2.31365	1.87188	1.55937	1.22259	1.61294	2.07989	1.78917	1.30751	1.59538	1.56791	1.09844	1.35438
LINC02700	3.16716	3.80192	2.88502	2.93807	2.82878	2.67596	2.68168	2.65136	3.37246	2.83378	0.0109043	0	0.00929573	0	0	0.0131938	0.0117788	0	0	0.0123216	1.05351	1.10181	1.21	1.20663	0.782952	1.1128	0.926573	1.16028	0.606577	1.16747
COL4A4	0.094904	0.115922	0.0934496	0.15357	0.0645403	0.0655391	0.0636024	0.0649366	0.077407	0.149158	0	0	0	0.0223426	0	0	0	0	0.0118713	0.0123216	0	0	0.0118662	0	0	0	0	0	0.0228915	0
LRBA	8.19864	6.70134	6.79955	8.04835	6.42278	6.51126	4.34686	5.63957	4.85531	5.83942	23.3993	24.7555	29.0661	26.3686	10.7731	25.0141	22.1783	21.724	24.2397	25.8616	5.03619	4.43251	6.27688	6.82533	4.19031	4.2113	4.14484	3.76225	2.85046	4.7922
RALGPS1	0.213568	0.336226	0.140197	0.255991	0.139859	0.152949	0.212042	0.227315	0.176959	0.18115	1.81001	2.22945	2.92799	3.31842	1.68048	2.98164	2.62653	2.12939	3.30002	2.46418	0.191594	0.423874	0.21358	0.301729	0.16273	0.172124	0.128722	0.114781	0.0915809	0.275414
SCAI	2.17197	2.66748	2.47761	2.76559	2.61514	2.32776	2.29079	2.6312	1.88079	2.08922	7.92954	8.65257	10.1257	10.6961	6.99424	10.0564	9.06033	7.5951	9.28578	9.20667	2.91591	2.54406	3.20473	3.70518	2.43157	2.22685	2.9873	3.01077	2.22155	3.05256
IAH1	7.88969	7.22192	7.47629	7.45498	7.294	7.01301	7.23047	6.91603	7.4098	7.5446	2.90458	2.8915	2.77398	2.84208	2.91504	2.53674	2.86624	2.64943	2.88873	2.8996	8.33271	8.81721	8.6744	8.03345	8.83072	7.73381	6.9997	7.59926	8.1625	7.68965
STON2	0.701098	0.522528	0.351028	0.502508	0.344796	0.295424	0.212366	0.401119	0.575995	0.672346	0.502337	0.488057	0.828538	0.951166	0.310562	0.607809	0.495439	0.581629	0.427994	0.505929	3.46767	2.89887	4.18306	4.24109	2.28171	2.67775	2.66861	2.69508	2.35035	3.67411
IGF1	0.0713039	0.0232253	0.0702112	0.0307683	0.0754301	0.0984825	0.0637149	0.0975773	0.0996995	0.0426921	0.0109179	0	0.0186203	0	0	0	0.0117935	0	0	0	5.35956	4.99763	5.37186	6.0443	5.00182	5.5743	4.75747	5.60775	3.38248	4.35853
PLEKHG3	4.86603	5.51061	4.11199	3.82984	4.55248	3.91088	4.36939	5.04717	4.89078	5.43869	0.371741	0.561943	0.540598	0.481759	0.351058	0.555627	0.885782	0.668603	0.511833	0.654796	5.6675	4.54179	6.49633	7.29263	4.50774	5.58058	5.96322	6.58598	3.53552	6.07569
VCAN	5.59357	5.02394	4.24222	5.18684	4.41366	4.7121	3.95605	4.64707	6.24579	7.09715	0.0218741	0.0122138	0.0372946	0.0560365	0.0100283	0.0264669	0.0236284	0.0107819	0.0357208	0.0370759	0	0	0.0118958	0.010431	0.0408071	0.0115042	0	0.0127859	0	0.0110446
NFATC4	0.0476125	0.093051	0.0586036	0.0513631	0.183483	0.164402	0.393541	0.390938	1.84186	1.47525	2.20964	3.14107	3.31043	3.5645	2.20772	3.73244	3.17854	2.93464	5.40661	3.91831	0.0411883	0.0121566	0	0.0208759	0	0	0.0258272	0.0639725	0.114845	0.0331562
ARHGAP11A-SCG5	0	0	0	0	0	0	0	0	0	0	0	0	0	0	0	0	0	0	0	0	0	0	0	0	0	0	0	0	0	0
KCNIP4	0	0	0	0	0	0	0.031914	0.0108656	0	0	0	0	0.00933046	0	0	0	0	0	0	0	0	0	0.0119106	0	0	0.0115185	0	0	0	0
ANKRD12	14.2073	15.1048	14.658	13.4328	15.9383	14.6498	16.856	16.2861	20.3591	17.6046	4.91391	7.74031	10.0667	11.1585	6.62636	11.3616	11.2899	9.98477	13.5231	11.7606	14.0382	10.9036	12.8504	13.5133	9.05482	12.5195	17.0155	16.4233	13.1561	13.3352
DSC2	7.58596	7.00547	6.69577	7.02987	5.91747	5.97616	5.51224	5.67134	6.28312	6.68461	2.30921	2.67793	2.66828	2.75878	1.80719	2.88676	2.41166	2.30999	1.83485	2.27545	0.508233	0.340356	0.26201	0.459494	0.326667	0.391595	0.516796	0.473625	0.195331	0.364894
MYO5A	6.86062	6.99496	5.93451	6.92821	6.38283	5.82358	6.13043	6.58503	5.81782	5.82992	7.08199	9.2703	13.8101	13.9531	5.52285	13.7871	13.3135	11.7569	14.991	13.2591	7.85828	5.10617	8.64773	10.4656	5.2071	6.49691	5.89242	6.20933	3.88426	7.08893
PREP	18.033	17.8424	17.7214	18.0195	17.3125	16.2644	17.4228	18.7662	15.4883	17.4256	13.2555	13.6242	14.5753	14.2784	11.0457	13.2309	12.4622	11.7245	13.2392	13.6549	13.0101	11.9022	14.1508	15.1344	11.7007	12.5676	8.73525	9.53805	8.5155	13.1272
XCR1	0	0	0.0117274	0	0.0107992	0.0109664	0.0106423	0.0108656	0.0444109	0.0106963	0	0.012229	0.0186623	0	0	0	0	0	0	0.0123676	0	0	0	0	0	0	0	0.0384082	0.0229838	0.0110583
LINC01015	0	0	0	0	0	0	0	0	0	0	0	0	0	0	0	0	0	0	0	0	0	0	0	0	0	0	0	0	0	0
LOC107984526	0	0	0	0	0	0	0.0106423	0	0	0	0	0	0	0.0112155	0	0	0	0	0	0	0.0137372	0	0	0	0	0	0	0	0	0
CELF2	62.6421	61.5845	58.8433	62.2148	58.3884	55.65	59.009	58.1927	60.2024	62.3685	73.388	77.3731	93.3343	88.7427	79.6689	90.5058	91.9401	88.8301	93.8057	97.3519	91.8075	84.564	95.1123	96.8564	75.8378	79.4335	68.6323	69.0363	69.8302	84.6674
CLASP1	16.2529	17.1393	16.9073	16.2272	16.8549	15.5578	16.0882	16.7301	14.2061	16.0307	25.2952	28.9232	38.0305	36.2097	23.6172	37.2443	37.0706	35.2094	41.9273	41.1545	9.52445	7.04205	10.6531	11.5565	7.04774	8.89652	8.07949	8.32514	6.39208	10.5879
CHIC1	1.72818	1.50238	1.20879	1.48117	1.22119	1.18522	0.990448	1.38092	1.2332	1.0811	1.76342	1.50525	2.01683	1.807	1.22586	1.89513	1.97584	1.66367	2.13443	2.005	0.0137542	0.0121717	0.0119253	0.0104569	0	0.0115328	0	0	0.0115053	0.011072
MYO15B	3.93405	8.39907	5.58762	4.52688	5.78316	4.5664	7.14787	6.28634	7.05648	6.76657	1.05174	1.67699	2.3442	2.84025	1.29651	3.28746	2.11833	2.26919	5.46261	2.99585	3.17635	2.03211	2.61093	4.11887	2.6774	3.05533	5.36738	6.25328	2.35793	4.08446
LOC107985684	0.0119247	0	0	0	0	0	0	0	0	0.02142	0	0	0.00934203	0	0.0100532	0	0	0	0	0	0.0137542	0	0	0	0	0	0	0	0	0.011072
NSD3	29.1572	30.589	26.9607	27.7979	29.1954	25.87	24.317	25.8607	24.978	25.4257	19.1895	25.114	28.6066	30.8598	15.6637	30.6177	29.1098	25.3475	29.6842	30.0549	26.1618	19.8286	26.9287	31.1107	18.5843	23.2165	24.2063	24.2393	16.3958	24.9354
USP47	19.7275	21.1885	17.9571	20.1441	20.8403	19.5264	18.0861	19.706	18.945	18.692	16.3537	18.811	23.3506	24.5526	15.2037	23.9517	25.7993	21.8164	26.2404	25.1674	14.9952	11.809	15.3153	17.4875	10.0502	12.4926	13.1726	12.2562	9.25217	12.7798
SPEN	24.9954	32.6907	27.7022	26.4007	27.8465	23.8502	29.4248	26.8637	31.4072	30.9135	11.3592	26.4247	47.3425	49.8064	11.0343	47.972	33.743	32.9298	57.6544	45.0484	24.3992	14.2241	21.3577	26.1875	11.9557	20.5738	20.2442	22.1863	12.9503	24.4933
LOC102724740	0.978421	0.932764	0.857685	0.710528	0.519323	0.439467	0.351847	0.391885	0.622857	0.792991	0.274133	0.281788	0.243041	0.258434	0.201188	0.159212	0.24874	0.43261	0.322318	0.173468	0.481693	0.56024	0.632429	0.721966	0.60346	0.969344	0.595467	0.474543	0.414444	0.720123
LSM8	12.1467	11.9977	10.7387	11.214	11.8362	11.7997	11.0885	11.8436	9.69877	10.4161	8.75034	9.23776	11.5632	11.3374	9.20434	10.5743	11.8329	10.2853	12.2839	12.8614	22.2542	16.7828	22.135	23.6365	16.9583	17.829	19.5727	19.9052	13.5961	18.7897
HLA-A	65.2264	60.5172	64.5914	62.4432	71.4531	63.1703	72.5913	74.1686	68.169	73.4956	60.7982	58.0369	59.8736	59.0061	61.261	63.8322	61.277	60.3341	61.1843	61.596	65.1395	62.7022	66.6032	69.4896	72.1448	70.5884	94.2223	99.68	64.718	74.9523
ZNF333	2.06556	2.59009	2.1985	2.02992	1.86211	1.83596	1.21626	1.38338	1.3912	1.61918	2.18351	2.01057	2.87161	3.40679	1.63067	3.15975	2.31122	2.20774	2.87884	2.14495	4.14524	2.36428	4.21494	5.58053	2.40517	3.10621	3.18651	3.20845	1.88924	3.70272
SYT9	0	0.0116669	0	0	0	0	0	0	0.0222628	0.0107228	0.0109722	0	0.00935361	0	0.0100657	0	0	0.010822	0	0	0	0	0.0238845	0.0104698	0.0204728	0	0.0259107	0	0	0
USP6	0.179182	0.151746	0.235248	0.0515458	0.0649888	0.153988	0.160111	0.0871841	0.122485	0.0750976	0.0548888	0.0981243	0.121658	0.044996	0.100708	0.0531307	0.0711489	0.119102	0.0956096	0.0992366	0.137782	0.0365787	0.0836229	0.104751	0.0614383	0.0693171	0.0259191	0.08988	0.0115195	0.033274
PPP2R2B	0	0.0116813	0.011771	0	0	0	0.0106819	0	0	0.0107361	0	0.0122745	0.0187242	0	0.0201497	0	0	0	0.01196	0.0124137	0.0413514	0.0122019	0.107559	0.0838348	0.0409755	0.0346726	0.0259297	0.0385355	0.05765	0.0221917
KLHL5	4.97213	4.83525	4.67232	5.436	6.23163	5.5687	7.48677	7.68745	5.53724	5.52817	8.94094	8.48028	9.5509	8.49779	7.59766	9.36959	10.4055	10.1294	9.29134	9.12252	4.01174	3.26955	3.86079	4.2029	3.16586	3.30599	6.26302	6.44933	3.26352	4.03954
DDR2	0.274923	0.350409	0.2354	0.268212	0.346832	0.352199	0.42724	0.425297	0.267414	0.225439	0.0439394	0.0981877	0.074915	0.112563	0.0503864	0.132913	0.0237317	0.043338	0.119589	0.136539	0.0689357	0.0366024	0.0478154	0.115301	0.0204927	0.0462413	0.0259359	0.0385449	0.057664	0.0776897
MCF2L2	0.107587	0.105131	0.0470838	0.113483	0.162591	0.187121	0.128182	0.163589	0.111431	0.118096	1.19745	1.27654	1.76065	1.94749	1.18922	1.95398	1.55455	1.57113	2.04514	1.99859	0.0137883	0	0	0	0.0512359	0.0578064	0.0129691	0.0256987	0.0115338	0.0443977
CDH4	0.0239141	0.0467363	0.0470953	0.0309576	0.0108394	0	0.0320534	0.0218171	0.0222916	0.032216	0.120872	0.0122745	0	0	0.020161	0.0132924	0.0356091	0.119218	0.01196	0.0248332	0.0551665	0.0366143	0.0239154	0.0209705	0	0.127205	0.0259442	0.0514099	0.023073	0.0555106
NPAS3	0	0.0116813	0.011771	0	0	0.0110072	0.0213707	0.010906	0.0222935	0.0107361	0	0	0.0281045	0.0112572	0	0	0.0118669	0.0216778	0	0.0124137	0.0413781	0.0366172	0.0119549	0.0209723	0.0410019	0.0578251	0.0389196	0.0899747	0.0461499	0.0222061
LOC105379011	0.143508	0.233719	0.259066	0.237379	0.26025	0.264278	0.406075	0.261849	0.0668859	0.0429615	0.241784	0.540295	0.974369	0.765798	0.171397	0.797864	0.59358	0.552828	0.981108	0.670606	0.0275877	0	0.0239194	0.0629219	0.0205027	0.0115613	0.0389228	0.0514182	0.0115338	0.0333118
GOSR2	9.39238	9.70407	9.50764	9.08675	10.3825	8.72541	9.56878	10.4572	8.49863	9.92894	11.4573	11.9168	14.4914	15.053	11.7313	13.9029	13.4452	12.244	14.1492	13.7293	10.0744	7.19326	9.10573	10.1773	7.77428	8.58611	8.50227	8.92539	5.96826	9.2985
LINC01839	0	0	0	0	0	0	0	0	0	0	0	0	0	0	0	0	0	0	0	0.012429	0	0	0	0	0	0.0115756	0	0	0	0
CCDC88A	26.676	29.4116	25.0888	27.8246	29.332	27.4388	28.2214	28.0819	32.4298	30.6109	19.4668	27.9192	41.5721	42.9723	28.1599	43.8879	41.7116	37.4245	47.5466	43.1738	31.0174	26.9843	30.0766	32.9636	23.0925	26.6211	37.5359	35.8903	28.4283	28.269
TNPO1	77.3895	73.1433	63.4048	77.8305	68.5555	65.9907	59.8269	67.7427	72.1948	75.6306	62.4968	61.2134	76.9906	73.8354	45.7396	71.653	72.2616	66.4365	66.8173	68.1838	23.2338	17.3598	26.7874	29.7127	16.1179	16.8652	14.2443	13.817	11.2937	17.6362
ARHGAP26	12.5962	13.619	11.8136	12.4104	12.2466	10.7714	9.46876	11.1421	12.7796	13.3665	1.44146	1.45073	2.11057	2.0634	1.34256	2.06365	1.86611	1.95353	2.55159	2.54891	12.029	8.53066	12.9082	14.1851	8.5292	10.7926	11.1454	11.4931	7.10475	11.6955
APBA1	2.68251	2.7968	2.57065	2.3874	1.76997	1.65401	1.38042	1.25642	1.78608	2.05424	0.0109994	0	0.0187637	0.0112711	0.0201922	0.0399482	0.0475518	0	0.0239625	0	0.552514	0.574507	0.742521	0.924126	0.492741	0.602258	0.285827	0.270318	0.508389	0.756107
SEMA4F	0.53894	0.573448	0.471717	0.4031	0.369226	0.441106	0.288948	0.327788	0.25677	0.344194	0	0	0	0	0.0201938	0.0133253	0.0356667	0.0217112	0	0	0.0414419	0.0488982	0.0479085	0.0210046	0.0102726	0.0926626	0.0259864	0.0514933	0.046221	0.0556006
IGFN1	0.0119838	0.0234079	0.0235878	0.0206735	0.0108662	0.0110344	0.0321079	0.010933	0.0223296	0.0215139	0.0660427	0.0737901	0.0750669	0.0789536	0.100977	0.0532729	0.0594494	0.0325694	0.131815	0.11194	0.0552604	0.0366766	0	0.0105087	0.0102726	0.0115899	0.0389827	0.0386231	0.0693371	0.0333631
TACC2	1.25763	1.26403	1.10862	1.02334	1.10777	0.992568	0.791995	0.73212	0.982504	1.02191	0.0550355	0.0491934	0.0563002	0.0451163	0.0403909	0.0133253	0.0237798	0.0325694	0.0359495	0	0.994686	0.721306	1.2577	1.22887	0.872704	0.938285	0.649712	0.720964	0.624034	0.945287
LOC107984751	0.179676	0.234098	0.259486	0.217089	0.347563	0.319853	0.470954	0.305985	0.368469	0.44107	0	0	0.0187682	0	0.0101031	0.0266386	0	0.0217147	0.0119895	0.0124444	0.0138224	0.0611327	0.0598953	0.0105087	0.0308039	0.115847	0.0259906	0.064377	0.0115623	0.0556097
MPDZ	0.0479214	0.058534	0	0.0206785	0.0108662	0.0330936	0.0107083	0.0218596	0.0558376	0.0322786	0.0110129	0.0123049	0	0.0112851	0	0	0	0.0108622	0.0119895	0	0	0	0.0119844	0	0	0	0	0	0	0
INPP5A	6.55909	6.74915	6.06894	5.91933	7.06732	6.70193	7.60751	8.19374	6.87416	6.79533	2.85408	3.11502	4.06761	4.01991	2.78003	4.45334	3.82099	4.54316	4.42681	4.09667	9.91667	8.45744	10.0011	10.7149	7.45211	9.30074	7.02486	7.70761	5.65739	8.84012
CHD7	14.1335	16.0735	15.24	14.4029	15.3937	14.1737	16.3708	15.0942	16.6863	17.5206	31.2473	47.4786	63.0791	66.9764	40.1664	61.0214	55.6562	51.3734	77.8553	74.8285	12.4271	11.132	11.9625	13.0251	9.44128	11.3598	10.5563	11.5164	10.754	12.7553
OSBPL6	0.156111	0.234688	0.212842	0.228	0.141553	0.154801	0.118035	0.0986002	0.190295	0.161774	0	0.0123352	0	0.0113129	0.010128	0	0	0	0.0480573	0	0.0277021	0.0367719	0.0480369	0.0315913	0.0205877	0.0696834	0.0521121	0.077447	0.0347586	0.0334498
TRERF1	14.8186	15.243	14.3313	13.9909	14.7106	12.6716	14.3788	15.4693	13.7349	14.7753	6.6104	8.98881	11.8632	11.3989	5.85166	12.0977	9.72738	8.97987	14.5013	11.7593	4.57084	3.15013	5.24804	5.9497	3.53078	4.43651	4.65101	4.47902	2.69959	4.89483
DENND5B	2.95435	2.79302	2.71987	2.49784	2.54816	2.65395	2.48967	2.7939	3.50396	3.76424	2.14111	2.83621	2.73788	2.55591	1.67059	2.85774	2.80162	2.60165	3.00383	3.16766	0.138521	0.1471	0.0960817	0.147438	0.205893	0.139378	0.14332	0.206542	0.196982	0.167263
LOC105377785	0.2282	0.387298	0.508538	0.290229	0.23959	0.232239	0.300502	0.262977	0.380653	0.334386	0.761589	0.764605	1.13852	1.00661	0.597411	1.12182	0.965742	0.838258	1.05743	0.673495	0.415598	0.232927	0.336313	0.305433	0.226501	0.243931	0.338784	0.258199	0.162234	0.156125
EML5	0.492551	0.446089	0.449515	0.311035	0.337687	0.243358	0.28984	0.438401	0.324754	0.356046	0.540971	0.727785	1.07292	0.79191	0.253202	0.895004	0.799018	0.805795	1.14182	1.09781	0.0138565	0.0245247	0.0360423	0.0421389	0.0411919	0.0348558	0.0260667	0.012913	0.0231819	0.0111544
MAN1A2	15.8603	15.4513	13.8426	15.7617	14.9151	14.2055	13.3026	16.081	16.2179	14.924	15.4919	15.5944	18.2238	18.6016	13.9183	18.8115	20.3008	17.3383	18.753	18.5785	10.505	8.57275	10.7424	10.705	7.43636	7.37902	8.25144	8.11073	7.2803	7.2739
PRIMA1	0	0.0117391	0.0236721	0.0103677	0.010893	0.0110616	0.0214819	0	0.0336143	0	0.143605	0.0740542	0.131837	0.124514	0.0405354	0.0267317	0.0954595	0.0980579	0.0841824	0.0873759	0.0970518	0.0245385	0.012014	0.0316221	0.0102979	0.0232504	0.0260815	0.0258408	0.0231951	0.0334824
ATP13A4	0.0480851	0.0117535	0.0118438	0	0.0109064	0.0221378	0.0429673	0	0.0112121	0.0108024	0.0662844	0.172807	0.282531	0.215087	0.15202	0.347541	0.155134	0.174339	0.312703	0.199733	0.0693284	0.0245405	0.0601098	0.052708	0.0412188	0.0813832	0.0782508	0.116293	0.0927879	0.0558087
EP400	25.7438	28.822	26.6872	24.3551	24.9894	24.6011	25.7329	26.1192	24.3895	26.3818	11.3153	18.5443	30.2477	31.1273	10.8366	30.7382	24.7917	21.8958	34.0087	28.6312	19.6108	12.666	19.7088	22.2693	12.1316	17.6645	15.5888	16.8279	11.0213	20.8999
IL9R	0.120271	0.129278	0.106585	0.145315	0.0981498	0.0775202	0.0537353	0.109725	0.112112	0.118817	0.0110537	0.0246988	0.0188446	0.0453036	0.0304188	0.053494	0.0596962	0.0218031	0.0601645	0.0249788	0.0277449	0.0245526	0.0240556	0.0210935	0.0206195	0	0.0130492	0.0258556	0.0348124	0.0111681
ITPR1	39.6359	39.2599	33.7931	36.9576	32.1984	28.9308	22.981	27.4358	29.2547	31.9887	1.95666	2.85317	3.51509	3.64753	1.56176	3.63818	2.72259	2.87847	4.2122	3.74743	15.4287	9.96996	16.4327	19.1876	9.83708	12.2387	11.9671	11.8309	7.01005	14.0729
SLC24A4	1.27508	1.50457	1.50428	1.31843	2.0833	1.80541	2.16051	2.48019	1.59224	1.70693	0	0.0741084	0.0188476	0	0	0	0.0238823	0.0327099	0	0.0124904	0.0416241	0.0613915	0.144357	0.105485	0.0721799	0.139605	0.339308	0.271528	0.150878	0.0893521
RAPH1	0.180481	0.164603	0.0592383	0.280365	0.0872799	0.155103	0.193526	0.10977	0.190667	0.129672	0.453349	0.271797	0.584421	0.600517	0.263738	0.387989	0.597205	0.610734	0.481512	0.424812	0.263684	0.135094	0.192523	0.284878	0.185651	0.151276	0.104428	0.155197	0.092871	0.156404
LOC105374200	0	0	0	0	0	0	0	0	0	0	0	0	0	0	0	0	0	0.0218209	0	0	0.0138906	0	0	0	0	0	0.0130653	0	0	0
LOC102724416	0.0120429	0	0.0118583	0	0	0	0.0107611	0	0.0112258	0.0108157	0	0	0	0	0	0.013391	0.0119549	0.0109158	0	0	0	0	0	0.0211158	0.0103232	0	0	0.0129447	0	0.022358
LOC107985675	0.168599	0.0588394	0.130441	0.124718	0.0873581	0.0665326	0.0645665	0.109868	0.101032	0.032447	0	0	0	0	0	0	0	0	0.0120487	0.0125057	0.111124	0.135215	0.120435	0.158407	0.175494	0.128117	0.169848	0.19417	0.116193	0.167726
GPI	49.9697	46.075	49.37	46.4405	48.7825	46.9536	46.9759	46.4781	34.7915	43.0174	73.1381	70.3902	73.4355	77.4744	68.8419	69.1564	63.8917	62.4104	61.6456	65.6976	104.854	107.431	106.389	112.468	110.467	114.29	114.356	143.969	86.652	110.44
RNF180	0.578102	0.482522	0.486229	0.613248	0.622477	0.743007	0.376668	0.450497	0.538881	0.551644	0.0110673	0.0123656	0	0	0	0	0.0119549	0	0	0	0	0	0	0	0	0	0	0.0129447	0	0
TBC1D32	0.686497	0.941507	0.735273	0.977039	0.731684	0.65429	0.505812	0.835067	0.516428	0.584093	1.31711	1.08825	1.60401	1.91673	0.944292	1.49991	1.38687	1.20083	1.81949	1.45078	0.5001	0.258159	0.505868	0.411893	0.30972	0.314495	0.640247	0.673177	0.464809	0.33548
AOAH	2.32578	2.30801	2.34947	2.17359	2.70987	2.37454	2.37975	2.51762	2.54991	2.58663	0.19934	0.136109	0.311545	0.317746	0.172711	0.267993	0.251215	0.218457	0.385807	0.26279	0.861774	1.10703	1.22924	0.919362	1.07431	0.944024	0.928234	1.07511	0.651104	0.850367
LRRFIP1	59.5667	57.6649	54.8671	56.3492	60.6252	58.4331	58.7532	61.3825	51.8394	54.8936	34.522	39.463	48.1108	51.1439	44.2829	50.4837	49.4377	46.9219	52.4429	51.9536	61.4334	63.6308	60.3778	58.3557	54.1198	58.9032	51.5053	56.5115	63.9389	55.9904
TRIM74	0.880058	1.49611	1.18709	0.842741	1.03848	1.25436	1.55124	1.29782	1.44966	1.11519	0.553948	0.866503	1.21835	1.28285	0.996035	1.43435	1.20872	1.10366	2.08662	1.52731	4.08815	2.87945	3.37576	4.74669	2.07716	3.69602	8.33136	8.29336	3.76864	4.65654
WNT2B	0.192968	0.235703	0.213763	0.104084	0.109358	0.166576	0.280199	0.264071	0.146149	0.173305	0.277087	0.495347	0.718083	0.772298	0.122013	0.858279	0.622563	0.535657	0.784309	0.601154	0.0417328	0	0.0361836	0.063456	0.0413533	0.0233283	0.0523375	0.0648184	0.0698181	0.0111955
LOC107986485	0.0361934	0.023578	0	0.0312356	0.0218788	0.0111024	0.0323412	0.0110004	0.0224919	0	0.0443484	0.0495509	0.132322	0.0681662	0.0305133	0.040245	0.0718577	0.14216	0.108632	0.0375844	0.0695774	0.0246287	0.0603257	0.0528973	0.0620503	0.105011	0.0654433	0.129679	0.104761	0.0896147
EHMT1	19.4149	20.3983	19.4382	18.1821	17.9654	17.299	16.4644	18.6041	16.0731	18.3685	14.6706	21.0006	26.8846	28.9981	13.4382	26.6868	22.3753	21.0868	28.5266	25.3611	10.9254	8.19039	11.1138	13.3746	7.75755	10.2228	7.93303	8.63803	6.24014	11.1364
PDPK1	15.8829	16.134	14.5216	15.6773	15.5407	14.7692	15.8222	16.8042	15.5034	15.8916	12.3097	13.2948	18.7544	19.4041	11.0177	20.3738	19.9034	17.8779	21.0021	19.3154	11.7163	9.8751	11.3421	14.1715	10.0844	10.3263	10.0374	11.0743	8.0409	11.3717
TCAF1	1.84873	2.17255	1.54674	1.76234	1.89545	1.4575	1.38204	1.23465	1.77962	1.45416	3.69774	4.82631	5.35789	6.25828	2.70971	6.08643	4.78596	4.33713	5.01693	4.9814	0.404176	0.49334	0.59211	0.741713	0.528247	0.479129	0.65545	0.571474	0.454671	0.628277
LTA	0.0966814	0.212567	0.0832998	0.0834379	0.12054	0.144661	0.107989	0.0551273	0.123918	0.119391	5.9751	6.13004	7.19551	7.40874	6.9486	6.79964	4.78674	4.8965	7.03694	5.91089	0.125454	0.0123376	0.0604292	0.0529881	0.0517974	0.0701279	0.209778	0.168872	0.0816209	0.0673264
FBRSL1	13.5882	13.1598	12.3086	12.8432	12.4854	11.7659	16.4737	13.279	13.0832	13.8213	16.3536	21.2015	26.9731	29.5308	15.7261	30.4471	24.9496	23.3728	31.8701	24.0153	16.412	13.0059	14.6408	17.5872	12.7567	15.1292	15.6467	18.4261	11.6756	17.2973
HECW1	0.10882	0.153596	0.273834	0.156523	0.120599	0.0890657	0.0648253	0.110309	0.0676247	0.119449	0.0555579	0.0372452	0.0378896	0.0341584	0.0407742	0.0537784	0.0480109	0.065757	0.0725814	0.0753348	0	0.0370247	0	0	0	0	0	0	0	0.0224532
NOP9	14.1138	15.4343	15.6838	14.0592	14.3329	13.4856	15.778	14.0568	15.5237	15.7603	15.46	15.6468	20.3707	22.1401	14.9882	21.8663	19.1851	18.285	21.6951	22.1162	10.4901	8.61653	10.716	11.2524	9.2993	11.7668	11.1658	11.9078	7.9114	11.0497
IBTK	19.7569	19.1876	16.4621	18.5342	17.6949	17.3446	15.7719	19.3498	14.9183	15.678	20.1367	21.0943	22.629	21.9794	14.1763	22.009	22.004	19.082	21.0866	21.3334	11.7292	9.27991	13.0146	15.0639	8.97637	9.10889	7.44681	7.39111	5.4897	8.55393
SVEP1	0.811166	0.839969	0.655679	0.773191	0.515962	0.601982	0.584193	0.585403	0.519136	0.59803	0	0	0	0.0342032	0	0	0	0.0219477	0.0121078	0	0.027929	0.0247155	0.0484306	0.042467	0.0622689	0.0117042	0.0131294	0.0130082	0.0350435	0.0337239
TAOK1	28.4537	27.2243	25.8478	29.624	26.3931	23.1448	23.0342	25.8813	22.6181	24.3581	25.7592	30.4344	41.4142	38.5616	21.1811	39.4207	39.3517	35.6461	38.4975	40.3352	15.1946	11.8644	16.8552	19.3134	10.9291	11.9793	11.3625	11.6481	7.28964	13.1534
PEX5L	1.42921	1.26639	0.954105	1.00347	1.4387	1.26022	2.11045	2.14367	2.54029	2.50188	0.0556535	0.0248728	0.104376	0.0570287	0.0612666	0.161613	0.144281	0.164676	0.37565	0.377323	0.0419107	0.0123678	0.0484504	0.0212421	0.0207648	0.0468554	0.0657008	0.104151	0.0701157	0.0449836
PSMB8	37.4379	37.6129	35.7312	37.8496	38.9107	38.1523	40.5639	43.7906	40.114	46.3173	34.0934	29.9594	31.7588	33.3846	36.3311	31.5819	30.1908	30.5309	28.9614	30.4122	15.6746	17.6788	15.1529	14.7952	17.0375	15.228	14.4936	14.7635	16.0916	14.6872
ST6GAL2	0	0	0	0	0	0.0111568	0.0108272	0	0.0112947	0	0	0.0124414	0.0189774	0.0114103	0.0306334	0.0134732	0	0.0109828	0.0242354	0.0125825	0.0139758	0	0.0121174	0	0	0.0468554	0	0	0.0116906	0
ST8SIA6	0.581754	0.556629	0.54897	0.522984	0.406616	0.412909	0.433197	0.597084	0.700451	0.718401	0.155932	0.136891	0.0379798	0.0342397	0.0613068	0.0539064	0.0962503	0.164784	0.0242514	0.125857	8.42957	7.00195	9.64795	11.4252	8.40488	8.62705	7.78408	7.49079	5.03995	8.30492
HSPA4L	7.05434	7.15386	5.63338	7.78264	6.77016	6.74101	5.64285	5.57324	5.62666	6.00893	0	0.0248912	0.0189914	0.0456566	0.0306559	0.0269553	0.0240645	0.0329594	0.0242533	0.0251733	1.81747	1.79393	2.3637	2.76352	1.53773	1.62943	1.24924	1.26377	1.45013	2.1383
SLC12A7	1.99994	1.824	1.57544	1.68415	2.59376	2.4665	3.17343	3.28423	2.53087	2.87384	18.279	22.5141	29.7976	30.3959	14.1324	35.6216	26.2304	25.225	32.2327	27.074	10.5693	6.73034	10.3639	11.9044	7.21071	9.96412	8.37646	9.0418	4.44394	10.669
AGTPBP1	10.8508	10.5439	9.02517	9.77254	9.9049	9.52235	9.05679	10.3639	7.33455	8.87407	11.3311	10.5191	11.2267	11.2	7.63521	11.3915	11.0483	9.72543	11.2685	11.3938	2.32134	1.89337	2.60677	2.73231	2.09931	2.32163	1.47315	1.3944	1.23993	2.13883
RGPD6	0.0242576	0.106667	0.0477718	0.0209348	0.0329932	0.0670077	0.0975413	0.0110678	0.0339179	0.0435716	0.0445849	0.062269	0.0190039	0.0456866	0	0.0404597	0.0481607	0.0439747	0.0606732	0.10076	0.0139929	0.0123828	0.0121322	0.0425436	0.0103992	0	0.026317	0	0.0117049	0.0112641
ZNF385B	0.0121315	0.0237038	0.0358289	0.0104697	0.0110002	0.0111704	0.0325138	0.0110678	0.237425	0.141608	0.0111487	0	0.0095041	0	0	0	0	0	0.0970771	0.0629749	0	0	0	0	0	0	0.0131614	0	0	0
CLIC1	156.683	148.316	145.453	153.974	147.418	139.902	149.808	138.483	162.667	173.08	28.2093	27.3824	29.6084	31.2485	33.3149	29.896	33.7717	33.1569	36.3673	34.8995	92.1945	95.0235	87.3247	87.9665	99.6453	93.5673	71.9348	76.4876	102.241	95.4621
LOC102724843	0.0121463	0.011869	0.0239115	0.0209572	0	0	0.043398	0.0221543	0.0113223	0.0218091	0	0	0.00951568	0.0114381	0	0	0	0	0	0	0.042014	0	0.0728548	0.0106512	0.031224	0.0117471	0.0658627	0.065255	0.0117191	0.0563681
ZNF264	6.77901	6.70734	7.21344	6.84645	7.68904	6.81246	6.95853	7.23751	7.87055	7.82305	2.3334	2.50733	2.87431	3.0546	3.14435	3.13403	3.17177	2.96217	3.53699	3.24223	11.3083	9.44913	11.0317	11.1861	8.92479	10.5628	10.9527	12.9802	8.18161	10.6484
PLXNB1	0.838334	0.914173	0.921196	0.629128	1.03557	1.10754	1.57421	1.37446	1.04194	1.11299	1.98746	2.40773	3.35047	3.62692	1.27013	3.75574	2.89463	2.87431	5.56726	3.40651	0.630624	0.334839	0.461717	0.564676	0.437423	0.552271	0.461343	0.548503	0.445454	0.767111
FGGY	1.73756	1.93536	1.90237	2.36991	2.28065	1.85723	1.84578	2.16163	1.4158	1.42955	1.27297	1.29754	1.6373	1.67058	1.14731	1.43216	1.27857	1.50886	1.14272	1.42581	1.5837	1.62472	1.77411	1.74744	1.2603	1.32791	1.29187	1.13628	0.973044	1.52307
IGFL2	0	0.011869	0	0	0.0110136	0.0111841	0	0	0.0113223	0.0218252	0	0	0.00951568	0.0114381	0	0	0	0	0.0121521	0	0	0	0	0	0	0	0.0263646	0.0130559	0	0
PGAP1	0.911382	1.09244	1.06493	1.04872	1.22306	1.16366	1.00983	1.19731	0.770258	0.938561	3.20502	3.81807	5.03605	4.66885	1.99772	5.12107	4.8855	3.93217	4.81441	4.44182	0.0560647	0.136438	0.218744	0.223776	0.0937491	0.164533	0.210934	0.156741	0.10552	0.157961
RIMKLA	0.777841	0.807587	0.813791	0.765691	1.01387	0.660263	0.640752	0.776163	0.736397	0.938716	0.0111759	0.0374382	0.038086	0.0457805	0.0102526	0.0135224	0.0603247	0.0330489	0.0486383	0.100967	0.771017	0.707115	0.862965	0.959199	0.687606	0.717013	0.646092	0.640131	0.609769	0.631946
DNMT3A	6.77076	8.43355	7.66047	6.32586	8.24458	7.15217	10.4601	9.63709	8.98553	9.72713	11.2715	14.8904	17.0844	18.59	10.822	19.234	18.5831	16.3068	25.4056	21.6736	6.47761	4.4295	5.76215	7.46167	4.50143	6.3954	6.50155	7.49991	4.70303	7.18957
LOC100132202	0	0	0	0	0.011027	0.0111977	0.0108668	0	0	0	0	0	0	0	0	0	0	0	0	0	0	0.012413	0	0	0	0	0	0	0	0
CLOCK	6.48009	6.0589	6.46458	7.13482	6.72463	6.77273	6.05113	6.3999	6.48243	6.54042	5.19537	5.43033	6.49581	5.86184	5.03263	6.73233	6.15514	5.81852	6.47103	6.60289	5.59522	3.80975	4.08524	4.57369	3.41832	3.17471	4.00973	3.7375	3.26099	3.69133
HERC2P2	1.22834	2.73334	1.5568	1.5009	1.88572	1.35499	2.28215	1.80854	2.02926	1.88959	0.502943	0.874134	1.85792	2.1302	0.502403	2.48827	1.17107	0.959049	3.95447	1.70494	0.771524	0.484134	0.668934	1.40775	0.635933	0.599865	1.16109	1.30725	0.680574	1.08405
PLB1	17.9264	17.0537	19.484	18.4517	15.2181	13.6843	17.3986	17.6527	13.5133	16.1544	0.0447061	0.0624382	0.0762222	0.068716	0.0512657	0.121709	0.313895	0.176377	0.194681	0.214696	5.20428	5.54892	6.61637	6.55885	5.8902	5.75164	5.85824	5.59503	4.03651	5.81548
GUSBP1	1.03392	0.903341	0.946212	1.07075	1.35662	0.98561	1.31517	1.04313	0.884404	0.895791	1.05077	1.11158	1.82011	1.80982	1.0665	1.62305	1.31616	1.22382	1.81327	1.4526	0.897922	0.67045	0.717702	0.981322	0.719452	0.941119	0.752195	0.771405	0.84499	0.89223
LOC105372793	0	0	0	0	0	0	0.0108668	0	0	0	0	0	0	0	0	0	0	0	0	0	0	0	0	0	0	0	0	0	0	0
GAPVD1	19.1277	19.5233	17.6365	19.0593	19.1093	16.8617	17.4834	19.5152	16.9453	19.703	21.8497	22.5888	26.7863	27.1792	16.1361	26.708	26.0541	23.9991	30.2027	27.6716	16.8556	13.7984	17.3644	19.4835	13.2673	14.8628	14.7452	16.4141	11.7164	15.6474
RGMA	1.33856	1.5815	2.52826	2.28941	1.7213	1.43421	2.66404	1.45433	2.40476	1.71582	9.32659	13.0571	16.6642	16.7993	10.2898	17.9827	14.7978	14.4933	12.9294	12.4722	0.182466	0.0372626	0.0486778	0.0213419	0.0417246	0.0117757	0.0792111	0.0392401	0.0117477	0.0113053
SSUH2	0.0121759	0	0.0119893	0	0.0110404	0	0	0.0222126	0.0226957	0	0.0111895	0.0125021	0.0381488	0.045856	0.0718428	0.0270732	0.0241697	0.0551722	0.121796	0.0252834	0	0	0	0	0	0	0.0132095	0	0	0
ATP8B4	30.6805	32.752	29.0115	32.74	30.6344	27.4876	27.5239	30.8225	30.5396	31.3483	0.0671309	0.0875071	0.19076	0.321018	0.184754	0.216603	0.37466	0.640051	0.596851	0.581565	10.4057	7.20766	10.7509	12.9609	7.78548	8.21871	8.22881	8.97734	5.30947	9.5182
ALG13	5.23602	6.34206	5.14379	5.2544	5.27771	5.33697	5.08133	5.47676	4.47216	4.85558	4.73351	4.21353	5.15136	5.28621	4.83519	5.1587	4.6538	4.34865	5.21417	4.88089	4.91577	3.86543	5.58946	5.77678	4.68667	4.01582	3.3819	4.03131	3.38358	4.17197
HS3ST1	0	0.0356993	0	0.0210193	0	0.0112113	0.01088	0.0222199	0.0113498	0.0656213	0.44765	0.512668	0.620122	0.596324	0.667332	0.541641	0.797861	0.529828	0.682284	0.594354	0.014044	0	0.0243569	0.0106772	0.0208777	0.0942204	0.0132095	0.0130877	0.0352485	0.0452283
ATF7IP	18.3824	17.5222	16.6133	17.7041	15.7513	13.8639	15.0326	16.2704	15.0345	17.1875	40.3914	46.2929	43.5947	43.2707	27.5648	39.6476	41.1759	40.744	45.265	50.3597	17.4371	14.3242	18.1154	21.6318	11.8834	12.8418	11.3129	11.7061	9.72005	16.412
LOC105376004	0	0	0	0	0	0	0	0	0	0	0	0.0125021	0	0	0.010265	0	0.0120869	0	0	0	0	0.0248683	0	0	0	0	0	0.0130877	0	0.0113053
PPARGC1A	0.0609191	0.0833397	0.107974	0.0525743	0.0994285	0.0112249	0.0326612	0.166732	0.0454288	0.0765961	0.0335903	0.0375308	0.0286351	0.114734	0.0513586	0.0812863	0.0604739	0.0662613	0.073138	0.0506083	0.0281064	0.0124432	0.0121913	0.0106901	0	0	0	0	0	0.0339379
FRG1-DT	0.109673	0.154799	0.143989	0.126199	0.110494	0.0673227	0.196	0.155642	0.113591	0.120385	0.156781	0.162661	0.238666	0.286884	0.154101	0.1355	0.266129	0.165681	0.195067	0.291046	0.126499	0.124383	0.109679	0.0961731	0.177578	0.106068	0.145424	0.209574	0.0705437	0.0905162
LOC105378374	0.0121906	0	0.0120038	0.0105208	0	0.0336724	0	0	0	0.0109484	0	0.0125173	0.0190995	0	0	0.0135553	0	0.0110497	0	0.0126592	0	0	0.024381	0	0.0104499	0.0353677	0	0.0131035	0.0117619	0
PHIP	85.2263	91.0356	87.2334	85.6089	89.8911	85.7371	97.7352	94.9475	122.524	108.019	25.3978	31.3563	39.8163	39.2963	34.276	40.2871	39.6212	35.2382	40.054	41.2063	31.6519	30.4739	30.613	32.691	26.9194	28.8034	36.1858	37.3065	30.0287	30.6071
ARHGAP42	0.573112	0.321718	0.420246	0.431465	0.420156	0.437886	0.457634	0.389362	0.488763	0.41615	0	0	0	0.0114799	0	0	0.0121016	0	0.0243995	0.0126592	0.140648	0.0871253	0.146335	0.256631	0.104527	0.0589655	0.132291	0.13107	0.0352951	0.11322
LRIG2	4.90558	5.53289	5.5754	5.16037	5.25585	5.08999	5.5066	4.84281	5.88089	5.79756	5.18103	6.51555	9.0438	8.37727	5.20565	8.69772	8.11622	6.5591	11.0612	9.28853	5.79899	4.34705	6.12622	7.1268	4.09003	5.11021	5.63978	5.79761	3.5439	5.39328
EIF4E	14.1927	13.3316	12.1952	13.5029	13.578	13.5407	13.2279	14.3076	12.5808	12.198	17.8358	16.0278	16.5539	17.6554	13.7262	15.7815	16.9383	14.1376	15.5437	15.6387	9.65029	8.85161	10.5779	11.8674	8.49112	8.35151	7.79156	7.14201	6.08079	9.28805
MPV17L	8.10125	8.11928	8.07336	7.95116	9.58384	7.932	7.74128	8.2381	6.40123	7.49522	0.0224584	0	0	0	0	0	0	0	0.0244499	0	11.416	9.35416	11.3888	11.6473	8.07566	9.9976	8.69621	10.0082	8.50012	10.6987
UGGT1	43.9507	42.5054	40.1	42.487	44.3958	40.964	45.7602	47.7237	38.4397	40.9101	42.7377	54.5531	72.8471	72.3143	41.0409	72.4091	73.5611	65.4061	77.3053	74.8439	42.2356	31.2631	43.0365	46.5792	30.3096	36.2651	35.5095	37.9539	30.601	39.6053
RUNX1	52.2783	51.1923	48.035	45.6446	51.3155	49.1609	54.0649	59.5369	58.9404	59.2132	48.6385	61.335	77.6793	79.0423	55.5638	85.2998	81.6241	79.2272	90.9959	86.6164	64.3174	48.5828	67.9522	72.4149	46.8774	55.797	49.7015	55.5494	40.2975	65.8479
BMPR2	10.0124	9.34181	8.26998	10.5083	8.57986	8.92652	7.45017	8.76639	9.9029	10.145	10.2461	10.0798	13.5425	13.3659	8.12158	13.0907	13.8955	13.2861	12.4756	13.3171	0.662739	0.424266	0.305646	0.536019	0.303905	0.295584	0.596835	0.394219	0.306675	0.454042
KCNB1	0.012235	0.035847	0.0842855	0.0316594	0.0221757	0.0450377	0.0109328	0.0557797	0.113986	0.0439285	0.0561878	0.0376675	0.0287394	0.0115216	0.0309274	0.0407911	0.0121456	0.0110899	0.0367021	0.0380945	0.0282086	0.0748889	0.0122357	0.0428921	0.0524103	0.0709577	0.0530652	0.0394317	0.0471925	0.0227077
IGSF10	0.110072	0.047804	0.0842995	0.126659	0.110897	0.0563065	0.0874282	0.055789	0.0798031	0.021968	34.7523	48.4107	84.2014	83.9829	31.1284	87.0491	80.4937	76.1802	94.279	82.2977	0.76176	0.0873849	0.110078	0.193047	0.167741	0.106454	0.159222	0.157753	0.0944007	0.124913
CNTN4	6.26239	5.62938	5.54014	6.38624	5.24585	5.45092	4.73244	5.65747	7.09167	7.01933	0	0	0	0	0.0103149	0	0	0	0	0.0254026	3.63982	2.52189	4.51357	4.61205	2.53729	2.70889	4.11357	4.41745	2.10059	3.92941
PAPPA2	0.305781	0.262944	0.240876	0.348341	0.266174	0.135147	0.273236	0.323603	0.239429	0.208712	0.0112438	0.0251179	0.00958514	0.0345543	0.0103149	0.0136046	0.0364255	0.0110899	0	0	0.12697	0.137331	0.25687	0.160886	0.136301	0.15378	0.345009	0.18406	0.141613	0.113567
FLT1	0.0856256	0.0836708	0.0963583	0.105567	0.0776405	0.0901054	0.360701	0.212033	0.809566	0.615204	2.39439	2.3864	2.77907	3.07558	2.44407	3.72683	3.93428	3.62559	3.57353	4.03935	0.056436	0.0499425	0.0122357	0.0214532	0.0419422	0.0354906	0.0265414	0.0788895	0.0472082	0.0113602
CDK6	128.588	118.321	113.759	144.286	121.024	113.352	108.166	106.616	107.007	118.464	300.865	309.154	414.526	403.321	275.11	410.767	399.88	382.851	377.488	424.762	117.488	90.0037	124.581	133.355	85.4367	90.5461	74.9636	76.9292	50.4197	94.531
ZNF529	1.84799	2.30807	2.06068	1.76384	1.78662	1.47621	2.32932	1.58546	1.63135	1.51679	2.75548	3.34262	4.09397	3.99909	2.7445	3.90559	3.99698	3.44991	4.22424	3.71093	2.8232	2.57332	3.05975	3.72398	2.40238	1.77541	2.15092	2.19685	1.62949	2.45447
VWA5B1	0	0.0119556	0.0120475	0	0	0	0.0109328	0	0	0.0219862	0	0.0125628	0	0	0	0	0	0	0	0	0.0141122	0	0	0.010729	0.0104879	0.0355142	0	0	0	0
LOC105369561	0	0.0119556	0.0241075	0	0	0.0112657	0	0	0.0114049	0.0109882	0	0	0	0	0	0	0	0	0	0	0	0	0	0	0	0	0.0132737	0	0	0.0113602
ABCA8	0.0489817	0.0358976	0.0361733	0.0634082	0.0333104	0.0563765	0.0547105	0.0446867	0.0456586	0.0329928	0.0675204	0.0502942	0.0767465	0.0115355	0.0825892	0.0408486	0.0486237	0.0554969	0.0367539	0.0635802	0.141242	0.112492	0.0367383	0.0859051	0.062981	0.0473719	0.146135	0.118462	0.129962	0.0682192
PPP1R11	4.76386	5.20557	4.37733	5.34786	4.54169	4.21731	3.77534	3.8322	3.27627	3.90448	6.97768	6.58907	7.26274	7.35767	7.56786	6.71335	6.86866	6.16067	5.89336	6.21866	13.066	12.3501	12.1614	13.0479	11.6105	11.7137	9.81842	10.6624	9.33443	10.9046
C3orf52	0	0.0359065	0.012062	0.0105718	0.0222124	0.0225561	0.109448	0.0446977	0.0570873	0.0440014	0.0225123	0.100613	0.115148	0.034603	0.0103273	0.0408588	0.0243178	0.0555107	0.0612716	0.101754	0.0565109	0.0250043	0.0244982	0.0644448	0.0524972	0.0118472	0.0664414	0.0394971	0.0472708	0.0454907
ABCC6	2.5855	3.64003	2.75099	2.63318	3.06659	2.47093	3.12057	3.48787	2.77559	2.9163	0	0.0251637	0.0287991	0	0.0103273	0.013621	0	0.0111033	0.0245188	0	0	0	0	0	0.0105006	0.0118472	0	0.0131671	0	0.0113739
NAA11	0.024507	0	0	0	0	0.0225655	0.010946	0.0111756	0	0	0	0	0	0	0	0	0	0	0	0	0	0	0	0	0	0.0118472	0.0132897	0	0	0
SLC25A26	2.34043	2.32291	2.01498	2.01983	2.2555	2.47093	2.26652	1.91162	1.9532	1.96988	3.35574	3.14547	2.9375	3.1271	3.06816	3.16106	2.99234	2.98771	2.63577	2.67214	3.46273	3.36448	3.55373	3.62116	3.62381	3.30638	3.82861	3.35864	2.61279	3.19705
FAXC	0.0367973	0.0239714	0.0120766	0.0211711	0.0111208	0	0.0109592	0	0.0571679	0.0220317	0	0	0.00960829	0	0	0	0.0121749	0.0111167	0	0	0.0141463	0	0	0	0.0105132	0.0118614	0	0.0263685	0.0355031	0
SP3	26.0366	24.0993	20.8532	24.609	23.8421	21.9742	21.3358	23.1378	22.2686	23.5708	36.1164	36.7752	41.6891	41.0067	33.6911	41.2165	43.5684	41.4498	41.9338	43.4227	18.4405	14.891	19.277	22.0248	13.652	13.6821	9.57094	11.1576	9.95601	14.9812
TCF4	5.4737	5.38471	5.53484	5.16876	5.07453	4.75755	4.05766	4.4115	6.30356	5.30171	72.6908	77.7022	73.3131	76.3013	74.2693	75.0161	65.7526	61.1501	64.5617	67.9923	4.03442	4.05878	4.09937	3.91745	3.12455	3.97629	3.56836	3.99716	3.71815	3.43
MSH2	16.0174	15.4958	13.1373	14.533	15.325	14.0817	14.0604	15.8447	12.5967	12.7759	36.4443	38.6527	42.6934	41.3555	31.8398	39.9064	42.3279	34.9554	41.739	40.888	13.8173	11.6011	15.7728	16.3707	11.0999	12.1198	8.50885	8.41715	7.73298	12.3536
RAPGEF1	25.8863	28.1272	26.6988	24.1526	24.608	23.8694	23.5042	26.1931	22.4359	26.524	18.0224	23.4528	29.0056	31.3501	15.1048	32.0475	25.5386	25.4449	32.6805	30.0692	24.9005	16.1694	23.9719	26.7812	15.7582	22.5889	19.8772	22.7297	11.1491	23.3741
POU6F1	0.7123	0.576031	0.411157	0.445148	0.523381	0.542789	0.647462	0.638637	0.755557	0.83825	0.180578	0.176541	0.240531	0.32382	0.176013	0.396019	0.268208	0.256028	0.294886	0.204049	0.679934	0.451276	0.577241	0.613855	0.526369	0.558238	0.919331	0.858046	0.438417	0.672773
ZNF577	0.749143	1.15206	0.89487	0.911494	1.04676	1.15343	0.746228	1.04199	0.767005	0.904428	1.17376	1.66453	2.28023	2.02387	1.43916	2.38977	2.03594	1.64749	2.81371	2.29555	1.60068	1.57947	1.65803	2.04618	1.37909	1.90038	2.1984	2.82495	1.09012	1.75605
IQSEC3	0.184231	0.192026	0.15722	0.222593	0.345237	0.282726	0.526793	0.537844	0.435054	0.275763	0.0112845	0	0.00961986	0.0231319	0	0.0273139	0.0243846	0.0445303	0	0.0127512	0.0566658	0.137901	0.13511	0.204635	0.147396	0.29696	0.78616	0.910924	0.284403	0.330713
SH3GL2	0.0245661	0.036008	0.0120911	0.0105973	0.0111342	0.0452399	0.0329274	0.0336181	0.0343493	0.0220629	0.0112845	0	0.00961986	0	0	0.0409743	0.0487732	0	0.0491559	0.0637759	0.0141633	0.0125337	0.01228	0.0215423	0.0105259	0	0.0133218	0	0.0118474	0.0114013
SYNGAP1	1.13004	1.72838	1.20948	1.06005	1.3922	1.25541	1.8549	1.36713	1.96935	1.69884	4.54907	7.99613	14.4342	16.6101	4.40105	16.3078	10.8642	9.70843	24.3322	14.7195	1.8843	1.26629	1.74429	2.28349	0.863388	1.56808	2.06551	2.7198	0.900683	2.3608
RAB11FIP3	2.12621	2.96638	2.33566	2.16377	2.47399	2.35385	1.87795	2.29857	2.02778	1.8654	5.08256	6.60002	7.77976	8.7381	4.10313	8.81459	6.63702	6.31638	9.1975	7.22362	1.44594	1.05377	1.4872	1.72439	1.03245	1.23617	1.32003	1.38711	0.877491	1.56337
PCID2	8.72679	9.94481	8.70198	8.79368	8.86029	9.40485	7.60028	8.09613	7.69934	8.61025	15.0343	15.4602	18.1511	17.5703	14.3518	18.3687	16.5207	14.4052	17.8555	16.0184	11.9513	9.47213	12.2305	12.3843	9.96718	9.02245	7.77414	7.99307	6.33269	9.54078
BRIP1	7.54745	6.87066	6.43928	8.18973	6.94393	6.19119	6.05217	7.19965	5.56874	6.91085	16.1539	17.1023	16.0629	15.7196	10.6326	15.7596	17.2664	14.9746	17.0699	16.4282	5.3452	3.98992	5.24909	6.15494	3.48775	3.98257	2.92055	3.42211	2.36013	5.05612
MAP3K13	5.18777	4.82908	4.81775	4.77421	5.17215	4.27873	4.4379	3.84686	4.93894	5.20013	0.112974	0.113604	0.211878	0.254684	0.0829121	0.136695	0.134238	0.100285	0.0983935	0.114892	5.374	6.38691	5.43394	5.00198	6.18574	6.15864	5.61485	5.58947	6.38119	4.75977
TRAPPC12	5.4359	5.34785	4.67444	4.90356	5.07394	4.76745	5.40682	6.01392	5.26199	5.53365	4.95032	5.29111	7.82348	8.13011	5.3708	7.27517	7.41058	7.19008	8.64993	8.17349	3.43285	3.26383	3.83732	4.04423	3.65817	3.38985	2.6685	3.22553	2.68169	3.49423
ZNF652	9.56816	9.63814	9.44576	9.22336	8.77624	8.60631	7.62669	8.22426	8.52924	9.43261	10.7031	12.0597	13.9416	13.6197	12.3176	14.0444	14.5526	13.8562	14.0023	15.4786	9.33395	7.25574	7.96982	9.1885	6.73651	7.50525	8.00549	8.5926	6.26519	8.65565
LOC105369559	0	0.0120134	0	0	0	0.0113201	0	0	0	0.0110413	0	0	0	0	0	0	0	0.0111435	0.0123	0	0	0	0	0	0	0.01189	0	0.0132147	0	0
NAA16	5.99132	8.04247	5.75414	5.79704	6.16884	5.43738	5.18876	5.30883	5.30961	5.4913	4.08142	5.60867	7.07432	7.73892	3.41232	7.56487	6.43604	5.25218	9.55132	7.19251	1.717	1.07993	1.79627	2.12528	1.19167	1.3326	1.60163	1.53396	0.902107	1.62205
PRDM15	2.32653	2.82673	1.97573	2.53901	2.36629	1.99487	2.21091	2.11129	1.97362	1.89046	2.91861	4.72718	6.21052	6.73493	2.2935	7.00809	4.80235	4.49653	7.46324	5.85452	1.83158	0.77901	1.62497	1.92142	0.960225	1.28575	1.05502	1.36284	0.712605	1.54299
PRDM2	10.5257	11.4041	10.6553	10.5713	11.5868	9.7598	10.5714	10.3776	11.0853	10.0722	14.8771	19.0367	21.3818	21.5629	11.209	19.8898	20.2253	17.6417	24.0913	21.0167	9.24388	6.47135	8.61798	10.9034	5.99399	7.69134	7.07859	7.48965	5.33311	8.68717
NUDT4	11.968	11.3699	10.4873	12.3688	10.5058	9.512	10.3972	9.45827	9.93943	8.8133	10.1951	10.9106	10.7747	11.85	7.62961	10.8433	10.3405	9.62028	9.52233	10.1393	10.1117	7.74178	9.77688	11.3695	7.05045	7.44255	7.28014	7.68942	4.70437	8.31134
HSPA1A	1.29295	1.32359	1.12763	1.66844	1.63016	1.22453	1.23236	0.86502	1.92836	1.21649	0	0.0126387	0.0192938	0	0.072669	0.0273845	0.0366714	0	0.0246394	0.0767223	1.43451	1.30716	1.37922	1.51173	1.18221	1.38145	2.71191	2.27658	1.55637	1.1662
SNED1	0.258589	0.216588	0.145501	0.148778	0.133985	0.158736	0.132038	0.202213	0.149219	0.243298	0.0339487	0	0.0482344	0.0579792	0.0103771	0.0136868	0.122238	0	0.0123148	0.0255741	0.298264	0.238808	0.172403	0.323943	0.168887	0.357272	0.387416	0.727975	0.16633	0.297267
JAKMIP3	0.0123089	0.036101	0.0242523	0.0212559	0	0	0.0109988	0	0.0229587	0.0331798	0.0113117	0.0632238	0.0482384	0.0463872	0	0.0684668	0.0244497	0.0446491	0.160169	0.140669	0.056817	0	0.0123095	0.0107938	0.0105512	0.0119043	0.0534411	0.0132306	0.0356451	0.0228686
GK5	3.08024	3.49151	2.4143	2.58388	2.46901	2.39377	2.23495	2.42797	1.90652	2.42334	4.29135	6.00927	7.60618	8.17983	5.0067	7.28852	7.15509	6.38802	7.7043	7.20331	1.33587	1.0061	1.31842	1.97721	0.971668	1.04861	0.855485	0.940298	0.641933	0.915201
ASTN1	0	0.0120567	0.0121493	0	0.0111878	0	0	0	0	0	0.0226683	0.0253276	0.0193244	0.0348426	0.0104021	0	0	0.0223581	0.0123443	0	0	0	0	0	0.0211444	0	0	0.0132624	0	0
PCDH17	0.246872	0.241236	0.267398	0.276972	0.369353	0.204583	0.375015	0.382882	0.414222	0.299317	0.0226872	0.0760461	0.106373	0.116239	0.0416258	0.233332	0.061267	0.0559419	0.123495	0.0897261	0.0711873	0.012594	0.0123391	0.0108197	0	0.0716275	0.0133859	0.0265359	0.0119045	0.0114562
SAMD4B	12.8867	14.4621	14.4152	12.9431	13.6437	12.4	16.7433	13.9865	13.4277	12.8706	12.8864	16.7175	19.8143	19.9699	15.3911	21.1371	17.9757	18.1364	21.093	17.6761	12.4435	9.92826	11.1593	14.5695	9.3642	12.4154	14.4896	17.9781	10.2541	14.269
ZC3H4	18.8626	20.7842	19.6432	19.0381	19.3087	17.2773	19.4031	18.9993	18.6761	19.2909	17.7202	25.6043	28.2685	31.5035	13.4983	28.1257	24.2638	22.7367	34.1246	30.2531	17.6987	11.9199	16.7279	20.7085	12.275	16.3563	15.3881	17.7938	11.8628	19.1186
DAB2IP	2.01251	1.89418	1.8601	1.63028	2.26145	2.2055	3.62973	3.4806	3.00386	3.02718	2.01967	3.25813	4.10121	4.10427	1.63422	4.4756	4.69423	4.17431	3.61932	3.66687	0.0996873	0.0756149	0.0987792	0.0866157	0.063502	0.107468	0.0803693	0.132713	0.0357374	0.0802474
LOC105379003	0.0493992	0.0482714	0.0243211	0.0532905	0.0783868	0.0341142	0.0331061	0.0225338	0.138143	0.122005	0.0113524	0	0	0	0	0.0274645	0	0	0	0	0	0	0	0	0	0.0119472	0	0	0	0.0114699
KCNQ2	0.0247058	0.0482835	0.0486544	0.0213216	0.0112012	0.0909941	0.0441526	0.0563485	0.0921185	0.077659	0.068113	0.0761033	0.0483876	0.0465306	0	0.0412071	0.0735757	0.100771	0	0.038483	0.0712409	0.0252176	0.0370608	0.0324972	0.0741228	0.107522	0.067008	0.0796677	0.0834291	0.103227
NSF	22.583	22.3209	20.0838	21.9311	21.6084	19.6678	17.9716	19.7124	17.481	19.6716	12.5225	13.8012	16.9855	16.8571	13.1127	17.3634	16.4823	17.3677	17.2667	18.6786	14.9048	13.1773	16.9135	17.9833	13.5762	13.1308	11.1913	12.5222	7.29471	13.8909
PRMT2	8.62593	9.97472	10.1487	8.91614	8.83002	8.54565	8.03914	8.68131	7.83335	9.40067	13.8327	15.0494	18.8597	19.3532	15.4404	20.2549	19.5303	17.6871	21.6494	20.9307	8.39569	7.10172	7.86017	8.84294	6.89631	7.66117	9.21075	9.84308	6.28365	8.06654
YIPF4	12.5703	12.5007	10.625	12.4058	13.4714	13.475	13.7616	14.2758	14.3328	13.4873	10.5523	13.0974	14.3408	14.9567	12.8275	15.0769	15.4722	13.5897	16.1501	14.8631	18.3339	16.8931	19.2705	20.3118	15.8928	16.9267	28.5085	29.1356	16.481	17.0998
KIF5C	0.284354	0.253701	0.206954	0.181385	0.246626	0.170757	0.187806	0.180466	0.10372	0.0999309	0.0227233	0	0.00968932	0	0.010427	0	0	0	0	0	0.213902	0.0757161	0.210187	0.173463	0.0529892	0.179354	0.0938897	0.119602	0.119284	0.0114836
SDR42E1	0.012368	0	0	0.0213448	0	0.0227733	0.0110516	0.0112835	0	0.0111077	0.011366	0	0.00968932	0.0232906	0	0.0137525	0	0.0112105	0	0.0128433	0	0	0	0.0108456	0	0	0	0.0265848	0	0
ABCC5	0.556951	1.08847	0.53623	0.576792	0.639683	0.455847	0.608268	0.598446	0.519165	0.589123	5.18656	6.84979	9.96766	10.0816	4.36155	9.50967	7.51918	7.0227	11.0948	8.86814	1.04212	0.85905	1.0397	1.58458	0.965453	1.1132	0.953347	1.06428	0.549305	1.20663
LOC105375079	0.0123827	0.0241882	0.012193	0.0106865	0.011228	0.0227923	0	0.0225828	0	0.0111209	0.0682443	0.0635417	0.0387846	0.0932406	0.062606	0.0412865	0.0737175	0.100965	0.0866785	0.0899667	0	0	0	0	0.0106146	0	0	0	0	0
SP4	1.73317	1.82667	1.48719	2.3398	1.9083	1.78965	1.88057	1.69414	1.60405	1.20078	13.9367	14.1988	11.3086	12.4041	9.10102	10.159	10.323	9.74	12.4477	12.8428	2.77017	2.7547	3.45416	3.98415	2.67423	2.28683	2.33696	2.40854	1.56472	2.58629
CELSR3	0.569614	0.701812	0.743783	0.758755	0.875795	0.490282	1.01798	0.903768	0.704111	0.70063	0.113798	0.21615	0.397743	0.559725	0.156594	0.399304	0.258141	0.325496	0.904387	0.66866	2.34238	1.3777	2.32812	2.88842	1.40114	2.65866	2.94208	2.4757	1.29032	2.72492
CHST9	0	0	0	0	0	0.0114017	0.0221299	0.0112969	0	0	0	0	0	0	0	0	0	0.0112239	0	0.0128587	0	0	0	0	0	0	0.013434	0	0	0
MED12L	0.297265	0.278375	0.219532	0.245856	0.247081	0.159667	0.265626	0.158199	0.415646	0.311469	0.0455305	0.0508716	0.0679243	0.0583193	0.0313266	0.0826355	0.0614775	0.0449073	0.0867438	0.0643103	0.0285729	0.0126393	0	0.021723	0.0106146	0.0479158	0	0.01331	0.0239009	0.0345013
C19orf47	3.76978	4.39864	4.28591	3.27479	4.90245	4.56727	4.24393	4.50266	3.66429	3.87567	7.27064	7.91983	8.88912	9.36541	7.41222	8.75586	8.01378	7.46338	8.7342	8.06112	7.70942	6.68314	7.83761	8.02517	6.55862	7.89141	8.44869	9.8103	7.69315	8.85422
MAP1B	3.72174	3.93983	3.60363	3.36182	4.76953	4.14654	6.13024	6.47388	5.35419	4.83548	1.32249	1.88525	2.55609	2.57014	1.68388	2.67614	3.26351	3.12604	3.9097	3.49118	0.114474	0.0379883	0.012413	0	0.0319029	0.0120044	0.026918	0	0	0
ANKRD36B	0.620394	0.836597	0.818588	0.599661	0.87756	0.799742	0.831546	0.815031	0.624568	0.523746	0.798188	0.930045	1.52613	1.76435	1.82015	1.69701	1.73672	1.70949	2.43311	2.16464	1.53134	1.12718	1.25327	1.1207	1.09552	1.32001	4.61721	3.45429	1.68798	1.25576
LMBR1	11.8336	10.5442	9.81826	11.1557	10.8539	10.759	9.57556	10.4335	8.84316	10.7951	12.5068	12.3675	15.4869	13.6344	11.0338	13.9316	14.1632	12.0655	13.9761	13.5779	8.39294	6.76818	8.76708	9.89796	6.69517	6.50896	4.74194	5.79266	3.92962	7.45953
MASP1	0.546451	0.0242716	0.024458	0.0321544	0.0337835	0.0457418	0.110975	0.033991	0.0231535	0.122692	0.0228264	0.0382563	0.0291887	0.0350857	0.0104643	0	0.0123216	0.022514	0.0124182	0.0128893	0.0429744	0	0	0	0.457775	0.0120044	0.0269473	0	0.0119758	2.85978
TCEANC2	8.90467	10.0485	8.85382	9.47483	9.95488	8.57659	8.24547	9.91405	7.23548	9.0569	4.95334	5.35589	5.74045	6.43238	3.4552	6.42147	5.59718	5.31332	7.08242	5.95826	4.78449	3.82834	4.94318	5.76116	3.71543	4.10782	4.9179	5.01937	2.95969	4.72786
XKR5	0.235968	0.37621	0.391329	0.246517	0.236485	0.343064	0.221951	0.373901	0.208382	0.200769	0.114132	0.114769	0.0972957	0.046781	0.0837623	0.151906	0.123286	0.146341	0.0869771	0.11607	0.128923	0.101413	0.149041	0.130688	0.127751	0.216201	0.175158	0.226939	0.0838779	0.276753
ARHGEF10	6.79795	6.71562	6.4368	6.05982	6.94155	6.30517	7.89565	8.51481	5.63009	6.29499	2.52402	2.52662	2.804	2.66831	1.87544	2.7776	2.46738	2.26419	2.52403	2.34877	6.04914	5.78443	7.03447	7.72668	6.40251	5.01203	5.56838	6.59903	3.40534	5.60801
PRDM11	0.149132	0.157872	0.146847	0.0965281	0.292988	0.251749	0.33315	0.226759	0.278029	0.401808	0.605308	0.676317	0.798362	1.02987	0.764845	1.34043	1.41874	1.14899	2.05155	1.81965	0.272355	0.164907	0.173998	0.239756	0.245021	0.300481	0.417965	0.293884	0.131897	0.334634
ZSCAN12	1.26795	1.60341	0.966988	1.25518	1.36386	1.25906	0.977487	1.49699	1.33256	1.14991	6.56868	6.90528	7.13838	7.57382	5.68015	6.98031	7.7742	7.1323	8.32022	7.56444	1.83527	0.875496	1.39233	2.02754	0.788528	1.04594	1.24073	1.34953	0.779588	1.29271
ANTXR1	1.45588	1.56855	0.943459	1.48197	1.57962	1.40929	1.42324	1.32822	2.31984	2.23509	0.0114339	0.0127752	0	0.0468716	0.0104893	0.0415091	0.0494098	0.0225577	0.0248987	0	0.0287051	0.0889082	0.0622206	0.0763824	0.0319997	0.0842411	0.107998	0.0802514	0.132064	0.184859
XYLB	3.08648	3.49031	3.08821	2.91073	2.60681	2.73883	2.27978	2.61146	2.0418	2.62667	1.95577	2.12131	2.87627	3.43392	1.47942	2.7539	2.21146	1.99669	2.40313	2.06781	2.69874	2.12145	2.16564	2.83754	1.89897	1.93787	1.78227	1.91298	1.70511	2.48446
ACTR8	7.11942	7.04202	6.61814	6.92834	6.36521	6.23451	6.68422	7.08561	6.65961	7.43354	6.43972	7.31018	9.26334	9.18915	6.15952	9.2727	9.19255	8.75459	10.236	10.0427	10.3077	7.63533	10.2192	12.5735	8.01261	9.0883	7.66982	9.51219	5.7282	9.58043
KLF12	2.34035	2.77349	1.77739	2.43876	1.98664	2.10909	2.31373	2.33956	1.4157	1.81118	11.097	12.2709	13.9266	12.8131	7.23105	13.1916	13.7047	12.7392	14.0737	14.6205	0.244096	0.127065	0.199189	0.207411	0.192079	0.216711	0.0810328	0.107047	0.14413	0.16182
TULP4	5.52766	5.17032	5.4307	4.70601	5.40728	4.97511	4.56111	5.34963	4.89733	4.67369	7.11638	9.53632	13.8107	12.8493	7.71446	12.9989	11.8396	11.2507	13.9753	14.2856	5.51417	3.83769	5.32877	5.72065	4.13004	4.86437	5.37563	5.5	4.08403	5.37518
VPS37A	9.16297	8.47933	8.45865	10.1426	9.26801	8.55169	10.1902	10.6652	10.1544	8.79951	6.16676	6.73679	7.4223	7.33911	6.28703	7.43388	7.47702	6.61274	7.46094	6.90365	9.03233	8.2091	9.69885	11.9326	7.92926	7.54941	7.88786	7.54744	6.33024	8.4269
SILC1	0	0.0121722	0.0245198	0	0.011295	0.0229287	0.0222511	0.0227179	0.0116115	0	0	0	0.00975878	0	0	0	0	0.0225709	0	0.0129354	0	0.038126	0	0.0109234	0	0.0120472	0	0.0267662	0	0.011566
MARCHF8	2.36604	2.38503	2.12133	1.9882	1.94215	1.81167	1.11275	1.18153	1.97336	2.0131	10.0364	11.0348	10.4485	10.8707	7.96838	10.7036	9.72876	9.44755	10.9887	11.7288	2.3987	2.03373	2.39108	2.90473	2.12425	2.04741	2.08054	2.20859	0.997235	2.30093
RAPGEF5	0.0124566	0.0365056	0.0245241	0.0107503	0	0.0114698	0.0222549	0.0227218	0.0116115	0.0111873	2.65501	2.57009	2.32188	2.22809	1.48029	1.99395	1.95317	1.83984	2.20521	2.61215	0.0430903	0.0254216	0.0249071	0	0.0213493	0.0120472	0.04053	0.0133894	0.0120185	0.011566
CBX5	98.6016	92.4921	90.725	98.8547	93.7209	86.4892	80.1157	88.0806	74.5189	82.9832	152.782	157.966	180.938	177.049	150.713	174.03	182.049	175.676	182.481	198.949	71.2608	57.1241	72.7844	76.6235	53.4828	59.956	54.1348	57.5985	38.878	64.1184
LRRC3B	1.50756	1.25399	1.44765	1.30105	1.18621	1.1931	1.04651	1.27306	1.06847	0.951113	0.183197	0.243067	0.175694	0.25812	0.178565	0.152392	0.197889	0.271034	0.236837	0.232884	0.0143678	0.0254345	0.0373795	0.0109234	0	0	0.0270337	0	0.0360629	0.011566
SLFN13	1.79502	2.2291	1.73069	1.79657	2.31711	1.68725	2.6176	2.58153	3.46268	3.11227	2.16511	2.12471	2.39259	2.78206	1.53434	2.31477	2.58624	2.31626	3.32987	2.9643	1.13586	0.839762	0.885096	0.99473	0.651812	0.831847	1.12247	1.2461	0.589325	1.0764
ELK4	20.4305	21.4875	19.4787	21.0872	19.5431	20.0408	18.0108	20.8807	17.7654	18.315	14.0185	16.5851	22.2887	21.6824	15.8361	20.6649	21.5688	18.9367	22.075	22.0058	10.0993	8.70813	10.6399	12.3266	7.22763	7.40661	8.40318	8.28543	5.76436	9.03318
LINC02536	0.0124714	0	0	0	0	0	0	0	0	0	0	0	0	0.0117443	0	0	0	0	0	0.0129507	0	0	0	0	0	0	0.0135302	0	0	0
RIMS2	0.311952	0.30483	0.344032	0.506134	0.407319	0.379154	0.4014	0.489508	0.453629	0.638774	0	0.0128056	0.00977036	0	0	0.0138675	0	0.0113042	0.0249681	0.0129507	0.0287851	0.0254731	0	0.0218843	0.0213925	0.0482719	0.0270747	0.0268249	0.048157	0.0115797
ABCB11	0.474207	0.670683	0.46694	0.495407	0.724184	0.528563	0.46834	0.592014	0.593257	0.818149	0	0	0	0.0117582	0.0105266	0.0138839	0	0	0	0	0	0	0.0249597	0	0	0	0	0	0.012047	0
CDC42BPA	0.124928	0.146492	0.123014	0.14016	0.124606	0.0805219	0.156285	0.0911791	0.139743	0.0897586	0.0229615	0.0384827	0.0195743	0	0	0.0138839	0	0.0566183	0.0249976	0.0129661	0.201734	0.140268	0.0999484	0.153372	0.0749626	0.157069	0.162641	0.228283	0.0241069	0.115996
NOTCH2	47.9597	45.6681	44.6777	46.3401	45.2888	42.86	42.0401	49.842	40.8853	46.922	12.3105	14.4988	19.5108	17.0157	7.38498	18.3968	16.8084	16.7066	13.3396	14.2739	26.3186	18.4946	29.8672	34.2215	19.1632	25.2583	19.0338	21.8804	11.3331	26.2566
CYFIP1	24.8192	24.7899	24.0943	25.0109	21.3262	19.8841	19.9331	21.8904	18.8251	21.7851	28.7231	30.9506	32.24	29.7624	18.9118	29.2373	24.8487	24.1275	28.0319	26.3571	11.1712	9.51594	11.3605	13.5561	9.00926	8.91972	6.58919	6.63586	5.32944	9.36404
PREX2	0.012501	0	0.0246111	0	0.0113352	0.023014	0	0.0228024	0.0349476	0.0336709	0.0114882	0.0128359	0.00979351	0.0117721	0	0	0.0248114	0	0	0.0129814	0.0288289	0	0	0	0.0107159	0.0241726	0.0135622	0.0134371	0.0120613	0.023207
TG	0.175018	0.390909	0.344672	0.226566	0.306058	0.195686	0.268098	0.296533	0.547698	0.505234	0.0114882	0	0.0293813	0.0353172	0.0105391	0.0973053	0.0620497	0.0679879	0.0875512	0.116836	0.0720968	0.0382808	0.100016	0.0328876	0.0750134	0.157176	0.0542503	0.0403124	0.0361849	0.162504
PDPR	11.6292	11.8158	10.5521	10.824	10.8735	10.0055	10.5144	11.3167	9.01018	10.6463	20.0296	23.5477	33.2583	31.7465	18.6067	35.0249	29.357	29.4916	33.8158	31.1642	20.5961	16.5032	20.2959	21.9745	16.5071	19.3496	16.9033	17.6076	14.8155	18.565
NUP160	26.4037	24.8231	23.2033	26.77	23.0114	23.3675	19.9164	24.1569	20.7415	24.1288	54.9776	52.2701	55.6667	55.0051	31.1491	53.253	51.7881	48.9988	56.0737	57.9671	16.9658	13.8902	19.7507	23.6363	14.3563	13.7417	9.05085	10.8227	8.97842	15.5503
LOC105370972	0.0125157	0	0	0	0	0	0	0.0114183	0	0	0	0	0.00980508	0	0.0105515	0.0139168	0.0124243	0	0	0	0.15872	0.0383067	0.0125164	0.0329099	0.0214468	0.0241972	0.14929	0.0806794	0.060349	0.0696919
TRPM7	17.365	17.4576	15.0786	17.2753	17.572	15.3442	15.0697	17.2006	14.3676	14.9663	15.5674	19.1406	27.7473	28.888	10.5896	27.1132	24.0067	20.1738	28.9389	25.9703	10.8083	7.41937	12.8243	15.9188	7.43198	7.91317	7.8723	8.49895	5.08182	10.536
ZNF397	2.45233	3.32554	2.78435	2.79668	3.26738	2.68431	2.83978	2.54549	2.57753	2.59573	3.3115	4.35518	7.52799	8.25945	3.48094	8.30577	5.94939	5.47766	8.90022	6.31448	3.5213	2.24771	3.7788	4.89343	2.27376	3.78751	4.7645	5.21815	2.74031	3.74076
RNF150	0.588657	0.562979	0.394646	0.508022	0.465622	0.403633	0.447664	0.559892	0.455321	0.247464	3.1192	3.31793	2.99267	3.16089	2.61864	3.14743	3.14557	2.94028	2.83192	2.78328	0.187801	0.127841	0.100203	0.120813	0.13957	0.109017	0.0679395	0.148088	0.0483366	0.0814037
SATB1	92.5053	96.6734	89.7678	91.0888	90.2059	89.7101	85.6263	89.4227	93.5279	96.3217	52.9363	55.493	61.8905	63.635	53.0093	66.057	57.0202	51.3148	52.0654	51.7249	112.825	104.651	119.61	131.555	94.6741	96.565	86.7128	93.8038	76.6087	107.096
ITSN2	13.9887	14.0371	12.3783	13.1011	13.6511	13.2154	12.3765	12.991	12.8057	12.6759	11.2413	14.0028	17.102	16.7292	10.5558	17.8982	15.493	15.3405	17.5852	17.6139	12.5317	10.3983	12.1075	13.444	9.38859	9.52484	10.4668	10.3028	9.21164	10.053
LOC101929278	0	0	0	0	0	0.0115514	0.0224288	0	0.0116942	0	0	0	0	0	0	0	0	0	0	0	0	0.0512406	0	0	0	0	0	0	0	0
AP5M1	10.8568	9.67682	8.60178	9.66208	9.59396	9.73088	8.22086	9.45823	8.82156	9.66032	19.3432	18.0039	20.3246	19.8684	20.2847	20.2226	21.9162	18.6007	19.3507	20.2803	9.35209	9.09596	10.28	10.9623	8.51034	7.38033	6.16839	7.1368	6.68461	7.81969
SAMD12	0.0376536	0.0367939	0	0.0324958	0	0.0346706	0.033646	0	0.0116942	0.0112669	0	0	0	0	0	0.0139496	0.0124536	0	0	0	0	0	0	0	0.0107539	0.012133	0	0.0269822	0	0
MAVS	14.8506	17.0876	17.6391	14.8748	16.5049	15.9165	18.9123	17.5797	17.9035	18.8279	16.6355	26.8492	37.2926	39.6963	20.2881	38.6793	31.2911	29.8003	42.5511	35.301	36.6039	24.2045	34.1847	42.7998	21.64	36.2887	39.8085	50.5598	27.1305	41.1099
C8orf34	0	0	0	0	0.0455384	0	0.0112233	0.0114587	0.035111	0.0451043	0	0	0.00983981	0	0	0	0	0	0	0.0130428	0	0.0384467	0.0251124	0	0	0.0121473	0	0	0.0121183	0
ZKSCAN1	28.6265	28.4391	27.4831	27.5875	27.3117	24.9944	26.107	27.3992	25.3618	27.1641	19.5229	26.712	35.4399	37.4448	18.979	38.5463	35.3346	32.4228	40.0209	37.5756	24.0254	18.134	23.9446	27.2719	16.9834	21.4564	22.6387	24.8996	17.0806	23.1173
TLCD2	0.954297	1.03067	1.02622	0.704375	1.29796	1.05212	1.36886	1.01954	1.05342	1.24047	0.034618	0.0128966	0.0196741	0.0236488	0.0211719	0.0418866	0	0.0113846	0.0251251	0.0130428	0.202763	0.19225	0.238588	0.462461	0.107635	0.291453	0.790107	1.05275	0.242299	0.629572
PIP4K2B	17.3797	18.0751	17.5956	17.1015	16.8635	15.0663	16.0125	16.0734	14.0351	16.3757	28.5276	29.1277	32.7208	32.9339	23.524	32.1297	29.1701	27.5339	32.0373	30.2664	16.4542	13.6637	17.343	19.6563	14.1983	14.7925	13.433	15.1717	9.92298	16.5452
ZNF208	0.0125601	0	0	0.0216749	0	0.0346882	0.0336632	0.0458259	0	0	0.0230806	0.0128966	0.0295137	0.0473018	0.0211737	0.04189	0.0249317	0.034147	0.0502546	0.0391207	0	0.0128202	0.0125608	0.0220238	0	0.0121473	0.0136263	0	0	0.011662
BBX	8.01312	7.58472	7.3709	8.14031	7.4139	6.32591	5.99308	6.01567	8.07827	7.99746	23.4423	25.9473	27.5016	28.2558	21.6326	25.2221	27.1552	24.5104	27.5442	27.7804	13.0381	12.243	13.0001	13.8113	10.7017	10.993	11.2006	10.5707	10.9426	11.4635
LOC105378560	0.0502732	0.196502	0.111381	0.0542334	0.0911699	0.0925808	0.0112365	0.0687973	0.0937248	0.0903008	0.0346503	0.02581	0.118155	0.047342	0.0953627	0.0559009	0.0998116	0.0797443	0.113169	0.104411	0.0579865	0.0256572	0.050276	0.0220425	0.0646416	0.0364656	0.122717	0.162114	0.0848839	0.0350089
DOCK1	0.0125748	0.0368566	0	0	0	0.023153	0.0112365	0	0.0117217	0	0	0	0	0.0118417	0	0	0.0124829	0	0	0	0.217523	0.230994	0.188599	0.15435	0.183214	0.243187	0.122759	0.0945986	0.109174	0.29184
ZDHHC11B	0.188669	0.282688	0.210548	0.141115	0.239504	0.196885	0.337177	0.195075	0.140695	0.135555	0.023118	0.0387449	0.187222	0.106601	0.0106014	0.0559437	0.0749159	0.011398	0.138424	0.104491	0.0580308	0.0385155	0	0.0330892	0	0.0364937	0	0.0135165	0.0121326	0.0350358
NFASC	0	0.0122877	0	0.0108523	0	0	0.0112365	0	0.0117217	0	0	0	0	0.0118417	0	0.0139825	0	0	0	0	0	0	0	0	0	0	0	0.0135165	0	0
PKD1P5-LOC105376752	0.666686	1.2046	0.891808	0.792481	0.729979	0.6602	1.00038	0.837747	0.914595	0.677832	0.0924796	0.245405	0.394186	0.414595	0.116654	0.503536	0.324664	0.205231	0.541156	0.444123	0.304688	0.141235	0.264174	0.584625	0.097045	0.291974	0.286584	0.338024	0.121366	0.443824
ANKRD44	6.15375	6.46824	5.76205	5.16961	5.23755	4.72765	4.74538	5.63711	5.43125	5.32325	8.23419	9.82037	13.0728	12.5617	6.80062	14.105	14.1788	12.3762	15.0707	15.4725	7.72205	5.69035	7.94117	9.75526	5.41526	6.18274	6.86731	6.34404	3.73966	6.26292
UNC5D	0.0125896	0.0245941	0	0.0108651	0	0	0.02249	0.0344426	0.0117355	0.033906	0.0462594	0.103372	0.00986297	0.0474024	0.0106138	0.0139989	0.0249848	0.0342198	0.0503615	0.039204	0	0	0	0	0.0215748	0	0.0136584	0	0	0.0116894
UBR5	46.4064	50.5003	40.8865	46.2846	44.0417	39.0329	38.2057	41.4645	37.7671	43.3845	41.5249	54.06	76.8332	74.9324	25.6048	74.5958	67.2579	62.9637	78.4011	75.9511	20.615	14.1191	22.3297	28.9396	12.181	16.5672	13.5321	14.5031	9.37504	20.58
LOC102724851	0.0125896	0.0123022	0.0123967	0.0217303	0.0342469	0.0115922	0.0449991	0	0.0352067	0.0226136	0.0462792	0.0517082	0.0394522	0.0948453	0.0424557	0.027998	0.0624885	0.0684687	0.100766	0.0653678	0.0145212	0.0385515	0.0377712	0.0331202	0.0323759	0.0487038	0.0956097	0.0270649	0.0242938	0.0701372
ATP11A	14.4416	15.2561	14.2327	13.8543	12.8779	12.8106	12.5446	13.5199	11.8657	14.4514	6.51435	9.48926	14.4013	13.6826	5.49848	15.0923	14.6236	14.2199	18.6181	17.0232	13.1865	9.06038	15.2231	18.6703	7.87881	10.9471	8.70121	10.5968	5.57592	13.9819
SLC35C2	9.86026	10.2627	10.1928	9.66159	10.7791	9.68206	12.6705	11.9138	9.54345	10.1901	7.01309	7.18927	8.18842	7.39983	6.77341	8.45758	7.11301	7.6248	8.5673	7.40154	11.5038	9.8203	11.6113	12.6331	11.043	11.7284	11.7903	13.7796	10.0845	12.4408
CCDC18	8.08742	10.4509	7.97589	7.79497	10.0289	9.99854	10.3334	10.2399	11.1907	9.94463	3.17202	5.10923	7.20432	7.33118	4.60919	7.67605	6.72777	5.92608	10.0826	8.45057	8.58722	7.67633	7.57135	8.27394	6.47905	8.54042	16.3043	12.4709	9.43165	8.02381
ARHGAP27	8.63204	12.006	10.0632	8.86341	9.14108	8.16865	8.98573	9.12825	8.97438	9.9367	10.5268	13.0297	14.5221	16.4236	10.4008	17.319	14.9988	15.34	22.1389	16.6583	5.95933	5.41514	6.2381	6.92861	5.51987	6.48367	4.70294	6.35269	4.72959	6.71609
ERC1	4.43611	4.15011	4.39295	3.89371	4.23954	4.23553	4.27928	3.66771	4.14689	4.15385	10.1223	13.432	16.6659	16.5437	8.60607	15.737	15.9634	14.93	17.6143	17.8375	8.02397	6.32892	7.34772	8.70847	5.21786	7.56899	6.20731	6.46161	4.55976	7.36024
SRCAP	35.1516	38.9676	41.2526	34.4263	34.0906	30.7885	36.546	33.3571	30.8048	33.992	25.3428	41.6195	64.872	62.9997	26.9467	62.6731	53.2117	52.5852	68.5464	62.0636	27.0978	16.0166	24.9819	29.1781	15.6009	26.8046	26.7047	29.9535	13.5953	32.4042
WASHC1	0.630183	1.30549	0.806684	0.630878	1.26854	0.522233	0.777094	0.83939	0.622674	0.769717	0.729705	0.776482	1.11576	1.06819	1.00944	1.16321	0.775717	0.799687	1.34924	0.876901	1.45374	1.33793	1.75201	2.49782	1.63139	1.59682	1.75023	2.34372	1.60517	1.62665
TP53BP1	10.4367	10.9005	9.82998	10.976	10.4235	9.84202	10.8465	11.35	10.2809	10.6864	16.5761	20.0608	27.5902	28.7487	12.008	29.5172	24.6874	23.4328	30.3668	27.5658	3.98359	3.0878	4.02114	5.38293	2.70121	3.52305	3.55545	3.38716	2.1769	4.04941
LIPG	0.176481	0.283315	0.173777	0.271977	0.160024	0.278572	0.259076	0.345014	0.963548	1.0642	0.0231692	0	0.0197513	0	0	0	0.0125123	0.0228521	0	0.0130888	0	0.0257338	0.025213	0	0.0108046	0	0.0136744	0.0406494	0	0.0117032
GNB5	13.0103	13.1321	13.2702	13.6761	11.4084	10.5634	11.3327	11.2254	11.6223	13.0432	5.39888	5.64388	5.48146	5.05741	4.83592	6.3362	6.20732	5.69066	6.01637	6.23152	3.22813	2.66369	3.6436	3.72558	3.2204	3.1091	3.92534	4.09239	2.50568	3.33606
SGIP1	2.10535	2.3283	1.79999	1.83872	2.1948	2.43771	2.09531	2.46131	2.78513	2.2871	0.0115833	0.0517788	0.0493826	0.0356156	0.0637704	0	0.0500591	0.0457081	0.0882906	0.0392743	0	0.0128655	0.0252152	0.0221103	0.0216134	0.0853479	0.0136744	0.0135483	0.0486541	0.046822
CAMK1D	5.1832	5.38527	4.45804	4.99562	5.12294	4.94676	5.76971	5.95978	6.21871	6.0255	9.58455	11.0197	13.575	14.0373	10.6214	15.1448	14.2842	14.2201	16.8945	15.3615	4.65475	3.63003	4.35111	4.26874	4.18362	4.19567	6.38941	6.80491	3.95449	4.25054
NEXMIF	1.18545	0.82566	0.84442	0.979533	0.903375	0.812847	0.495834	0.782365	0.858158	0.826807	0.0115833	0	0.00987454	0	0.0318961	0.0140154	0	0	0	0	0.0145383	0.0128655	0.0252238	0.0331767	0	0	0	0	0	0.023419
FIGNL1	8.66537	8.94823	7.51414	8.65402	8.06314	8.45506	6.54839	7.66388	6.45492	7.68042	14.559	15.7877	16.9568	17.7456	11.9737	17.0408	15.5012	14.3483	15.7869	15.8225	5.86308	4.28725	5.46189	6.2051	3.85997	4.22078	2.88736	3.18611	2.47046	4.66117
LOC101929356	0.428854	0.394412	0.509223	0.359223	0.491795	0.418107	0.619899	0.609888	0.576122	0.509763	0.23183	0.19427	0.494078	0.510751	0.425354	0.63114	0.463283	0.240091	0.542634	0.379846	0.683784	0.605108	0.681159	0.453493	0.573048	0.622139	1.54631	1.26089	0.924901	0.527017
FBXO15	0.76948	0.998441	0.732846	1.02333	0.812102	0.80144	0.845389	0.725024	0.987723	1.03094	0.243443	0.181334	0.207531	0.213821	0.233965	0.252478	0.200356	0.343016	0.277651	0.248886	0.247347	0.257515	0.277533	0.143803	0.248703	0.182998	0.383189	0.366095	0.365124	0.292812
RELN	0	0	0.0124258	0.0217748	0.0343172	0.0116194	0	0	0	0	0.0231869	0	0.0296498	0.0118834	0.0106387	0.0140318	0	0.0228696	0.025243	0	0	0.0128806	0.0252324	0	0.0108172	0.0122044	0.0273729	0.0135642	0.0121754	0
SVIL	3.14153	3.47665	2.69584	3.38628	2.96296	3.07852	3.38213	3.63725	2.95191	3.31997	2.48122	3.70503	3.57804	4.19398	1.72312	4.04033	3.81993	3.20203	4.41792	4.17937	1.48434	1.08175	1.33743	1.90294	0.832755	1.47643	1.20451	1.26121	0.998175	1.79232
ATOH8	0.176708	0.25901	0.0869999	0.065358	0.251788	0.325417	0.304522	0.264849	0.494157	0.385417	0.0927956	0.0648009	0.138436	0.106974	0.0851289	0.0561397	0.238065	0.240255	0.391469	0.432534	0.189261	0.270552	0.277699	0.33205	0.248851	0.231936	0.369725	0.420582	0.280096	0.363304
LOC102723675	0.277683	0.296011	0.335571	0.272325	0.309012	0.209196	0.248129	0.172728	0.176485	0.21538	0	0.0129573	0.0395533	0.0356582	0.0212822	0.0280698	0.0501189	0.0228814	0.0378841	0.0393212	0.0582342	0.0644172	0.0757361	0.0553418	0.0649178	0.0122044	0.109548	0.081403	0.0243561	0.070317
TRAPPC9	4.72062	5.30354	5.17028	4.72756	5.55078	4.85801	4.86107	4.90547	4.2121	5.02176	9.38395	9.88861	10.2443	10.4241	7.22531	9.78234	9.45994	9.61018	10.1403	9.96138	11.6905	10.9638	12.6101	13.5587	11.3173	12.3414	12.0092	12.4954	7.37991	11.0515
LOC105375019	0	0.024674	0.0124258	0.0108906	0.0114424	0.0348751	0	0.0230363	0.0470745	0.0226774	0	0	0.00988612	0	0.0106387	0.0140318	0	0	0	0.0131042	0.0145553	0	0	0	0	0	0	0	0	0
PFKFB2	1.41487	1.74055	1.45538	1.35189	1.53493	1.29115	0.835329	0.979628	0.894953	1.3728	0.0464374	0	0.108864	0.0832735	0.0639012	0.154516	0.238268	0.25191	0.126388	0.157419	1.76309	1.37971	2.02136	2.06047	1.84091	1.85707	1.24718	1.45293	0.853193	1.61867
FBN1	0.82127	0.814866	0.534976	0.621538	0.721768	0.639867	0.609669	0.829945	0.765551	0.828362	0.0464454	0.0778408	0.207868	0.249863	0.0426082	0.224789	0.112883	0.137429	0.316025	0.406736	0.058294	0.0902765	0.214806	0.265913	0.108307	0.183295	0.123368	0.271622	0.0853339	0.187704
EYA1	0.113753	0.0617534	0.11201	0.119987	0.160448	0.186207	0.158116	0.11531	0.235635	0.227026	0.0116104	0	0	0	0	0	0	0.0229127	0.01264	0	0	0	0.0126347	0.0110788	0	0	0	0	0	0.0234711
MARCHF6	28.0236	30.1383	26.586	27.6212	26.9919	24.5581	23.9115	25.6932	21.7863	24.0895	43.1546	45.5434	49.8799	48.4109	35.7209	50.5992	49.5769	43.2743	52.6596	51.1001	22.0299	17.6631	23.1331	27.1569	17.0765	17.5916	16.415	16.413	11.4518	20.3159
TENM3	0.973722	0.803207	0.908992	0.676637	0.997581	0.896581	0.937885	1.04986	0.954811	0.817714	0.011624	0.0259692	0.0297208	0	0	0	0.0251067	0.0229245	0	0.0262636	0.0437578	0.0903539	0.113818	0.0776244	0.0975599	0.207912	0.0548771	0.135927	0.085407	0.0469662
MDGA1	0.430102	0.519173	0.46088	0.480359	0.527637	0.361085	0.847777	0.70399	0.849011	0.806633	0.802143	0.857275	1.10996	1.02448	0.639888	1.11123	0.879033	0.89436	1.82248	1.27422	1.03596	0.697254	0.860253	1.14258	0.975934	0.844167	1.46847	1.67248	0.720105	1.23329
ZEB2	70.7194	70.6256	67.1438	60.8465	58.5025	64.208	55.4815	62.2095	80.4173	76.8544	28.7799	32.0261	38.2042	39.1307	25.9861	37.299	41.0614	39.4537	43.7635	45.45	59.4296	50.4348	64.4976	70.5362	44.6442	47.8362	43.5711	44.1484	34.6838	52.8452
CCDC30	0.974389	1.44676	1.17129	1.10302	1.1589	0.850587	0.915913	0.854313	1.06163	0.863734	0.220956	0.129935	0.307325	0.345581	0.170695	0.393987	0.427105	0.206462	0.607702	0.302237	0.364898	0.348747	0.265757	0.288516	0.260338	0.232531	0.439318	0.326449	0.219768	0.364237
USP34	26.4143	28.0621	24.676	27.5147	25.1216	22.3988	19.5767	22.6432	21.3778	23.95	34.0795	41.4822	62.2093	57.567	26.6223	59.0519	51.2865	47.5861	58.3494	60.0635	17.5181	12.6604	19.7833	22.6524	11.9885	14.5908	11.5066	12.8153	8.4259	15.8177
C2orf49	4.77439	4.86339	3.74103	4.55756	4.35212	4.19791	4.71889	4.60992	4.92267	4.74283	6.92474	6.74881	6.85566	6.9408	5.5839	7.56194	7.32925	6.69222	7.55146	7.89053	3.4473	3.03773	3.77413	4.14229	2.8225	2.78028	3.02264	3.22617	2.55372	3.11605
LOC105375463	0	0	0	0	0	0	0	0.034661	0.0118043	0.0113731	0	0	0	0	0	0	0.0125709	0	0	0	0.0146064	0	0	0	0	0	0	0	0	0
NOTCH2NLB	0.911819	0.903377	0.785616	0.929	1.01052	1.15443	0.961884	0.901187	1.07425	0.944016	0.488805	0.364098	0.446462	0.524734	0.245564	0.492864	0.477721	0.355847	0.506809	0.526036	0.949468	0.943634	0.759892	0.821796	0.879319	0.955339	1.23654	1.14345	0.977501	0.870141
ZNF660	0.113977	0.160875	0.137171	0.0437176	0.137798	0.081626	0.079214	0.115537	0.188879	0.193353	0.0232764	0.0650174	0.0396855	0.0238516	0	0.0281637	0.0377147	0.0229579	0.0506809	0.0526036	0.0146064	0.0129258	0	0.0222107	0	0.0122473	0.0137386	0	0.0122181	0
CEP78	8.82995	8.91308	8.43267	8.72466	9.35049	9.2969	8.72785	8.94562	7.40425	7.32717	12.6202	14.9721	18.738	19.9467	10.2211	19.834	16.9523	15.2952	19.5062	18.878	3.90146	3.03877	3.4967	3.82155	2.30222	2.92826	3.03742	3.34983	2.24902	3.35237
EPB41L5	0.823594	0.61907	0.848403	0.721712	1.10295	0.921683	1.41526	1.38716	1.41732	1.30865	0.0232884	0.0130028	0.0496324	0.0238638	0	0.0140811	0	0.0344546	0.0126696	0.0526306	0.189991	0.116398	0.114042	0.144444	0.0977523	0.208322	0.164956	0.29963	0.0489002	0.105882
ATRX	26.0427	28.8041	25.8682	26.4673	27.1533	25.0881	27.5061	27.9328	32.415	30.7869	24.3638	34.3397	50.1869	52.1633	35.9944	50.7294	49.78	44.7641	60.377	56.5745	24.4985	23.1284	23.1926	23.8262	20.0318	22.2943	30.5771	29.7501	25.0045	22.1921
SPECC1	7.73309	8.25026	6.74078	7.22084	7.11539	7.09711	6.23037	7.26318	4.79775	6.53522	3.2038	3.87903	4.1812	4.58421	3.1208	5.48347	5.66305	4.88357	5.66942	5.41058	7.79365	6.14641	8.02512	9.11576	6.12897	6.93947	7.59189	6.60887	5.18609	7.96881
GPR141	0.836767	0.755719	0.599232	0.601788	0.356375	0.525324	0.305881	0.497363	0.555452	0.580705	0.0116512	0.013018	0.0496621	0.0358172	0.0534429	0.028195	0.0629281	0.0919339	0.0380531	0	0.087741	0.168232	0.202864	0.177884	0.184754	0.171662	0.261338	0.204415	0.0856268	0.141261
LOC112268035	0.228268	0.148704	0.299693	0.317388	0.310471	0.467075	0.407946	0.277669	0.319172	0.410015	0.0699252	0.0260426	0.0993499	0.119422	0.117605	0.225619	0.0503555	0.0689682	0.164939	0.0526758	0.541208	0.724878	0.570702	0.55603	0.597888	0.588708	1.65098	1.51306	1.02779	0.553416
SCN8A	0.126826	0.0991447	0.112395	0.0656721	0.195498	0.093423	0.0906623	0.127276	0.118222	0.102513	0.0466208	0.0651123	0.0198717	0.0238863	0.0320768	0.0282047	0	0.0689741	0.0380662	0.0790204	0	0	0	0	0	0	0.0275186	0.0136277	0.0244732	0
FAM13A	0.228346	0.309907	0.312288	0.142326	0.172543	0.105128	0.0453429	0.219897	0.378407	0.410156	3.18269	3.37369	4.10456	4.42011	2.39568	4.20359	3.80314	3.33461	4.39143	4.18916	0.0292645	0.0258973	0.063433	0.0111307	0.0108806	0.0368069	0.0550516	0.0136436	0.0489591	0.0706731
ALS2CL	0.571062	1.06645	0.837218	0.744732	0.782464	0.689409	0.680377	0.69465	0.922685	0.866182	0.0349865	0.0651515	0.119302	0.107553	0.0534935	0.126998	0.0629876	0.172539	0.13966	0.13178	0.322021	0.24611	0.355347	0.500771	0.435127	0.30683	0.371725	0.695669	0.220391	0.506665
ETNK1	34.6601	32.5914	28.3054	34.9835	30.5187	28.9811	23.6905	26.6884	23.1046	24.4489	32.3887	32.357	35.0877	33.3683	27.7762	33.0928	34.495	28.7935	30.1564	31.3531	14.5068	11.2572	15.5224	17.7733	11.521	9.623	8.45403	8.23962	7.61639	11.7721
ZNF320	1.44744	1.84863	1.28773	1.24916	1.81902	1.61335	1.56567	1.84177	1.44392	1.32275	5.35571	6.33599	7.8183	7.91522	4.8383	8.08969	6.66752	6.11103	8.3585	6.89564	0.922625	0.816469	0.926919	0.97979	0.707445	0.810448	0.743834	1.06451	0.526761	0.848806
LMO7	3.36697	4.12193	3.2278	3.50884	3.42164	2.84285	2.4523	2.42261	2.97273	3.02388	3.00079	3.84856	5.1262	5.36021	2.57078	4.85998	4.89372	4.24957	5.92362	5.68655	2.54996	1.78969	1.88052	2.82997	1.4921	1.80633	2.06763	2.00758	1.42201	2.22965
NEDD4L	3.2656	3.61321	3.20305	3.76136	3.70998	3.66209	3.76961	3.81391	3.00852	3.1839	4.1571	4.63172	5.14655	5.07349	3.99576	5.01581	5.48699	5.2865	5.44105	4.84256	0.117249	0.0518795	0.0254147	0.0111436	0.0217844	0.0491561	0.0551415	0.0136595	0.0612988	0.0353943
FBXO22	5.09755	4.6582	4.49371	4.37734	4.99103	4.50643	4.78219	4.97529	4.14738	4.16711	12.3014	11.5778	16.1832	15.4904	15.454	16.5522	15.7866	13.896	16.6481	14.9036	7.09664	6.73425	7.93279	8.47201	7.27912	6.4668	7.40592	6.53141	6.07118	6.43273
TRABD2B	0.0127226	0.0124321	0.0250476	0.0329293	0	0.0234222	0	0.011607	0	0.0342679	0.0116919	0	0	0.0239543	0.0107259	0.0141468	0	0.0115319	0	0.0132116	0	0.0129862	0.0127233	0	0	0	0	0	0.0122752	0
MAP3K2	12.3679	12.3342	10.5621	11.5961	11.0299	10.6148	9.34604	9.41441	11.1729	10.8562	12.5119	13.1304	15.8796	16.3318	10.5234	15.8322	15.8142	14.1168	15.6455	16.0144	11.7411	9.24726	13.0684	13.0548	7.67867	8.13423	7.75805	8.21987	5.991	8.80169
LOC105374506	0.0127374	0.0124466	0	0	0.0115495	0.0117283	0.0341449	0.0116205	0.0356194	0.0228788	0	0	0	0.0119947	0	0	0	0	0	0	0	0	0	0	0	0.0123188	0	0	0	0
VGLL3	0.0764303	0.0248952	0.0627159	0.0659608	0.0577523	0.0351877	0.0455306	0.058107	0.0474967	0.0457615	0.0234129	0	0	0.0119947	0	0	0.0252906	0	0.0127435	0	0	0	0.0127381	0.0223409	0.0109186	0.0246395	0.0138187	0	0.0122894	0
[truncated: 36,698 more rows]
