# Supplementary material for: Chromatin complex dependencies reveal targeting opportunities in leukemia
Source: Nat Commun. 2023 Jan 27;14:448. doi: 10.1038/s41467-023-36150-7 (PMC9883437; doi:10.1038/s41467-023-36150-7)
Supplement: Supplementary file 8 — Supplementary Data 6 [file 41467_2023_36150_MOESM8_ESM.xlsx]

## Sheet: ING4_ING5_Flow
Cells	Name	Replicate	Day 6 mCherry %	Day 6 Number mCherry +		Cells	Name	Replicate	Day 14 mCherry %	Day 14 Number mCherry +		Cells	Name	Replicate	Day 6 GFP %	Day 6 Number GFP +		Cells	Name	Replicate	Day 14 GFP %	Day 14 Number GFP +
THP-1	sg1 + ING4	1	33.1	3559		THP-1	sg1 + ING4	1	21.9	2265		THP-1	Safe Harbor	1	83.2	8988		THP-1	Safe Harbor	1	82.3	8479
THP-1	sg1 + ING4	2	31.8	3413		THP-1	sg1 + ING4	2	21.4	2222		THP-1	Safe Harbor	2	82.5	8839		THP-1	Safe Harbor	2	81.3	8419
THP-1	sg1 + ING4	3	31.9	3434		THP-1	sg1 + ING4	3	22	2297		THP-1	Safe Harbor	3	82.2	8944		THP-1	Safe Harbor	3	80.7	8390
THP-1	sg1 + Safe Harbor	1	27.4	2919		THP-1	sg1 + Safe Harbor	1	20.1	2105		THP-1	ING4	1	70.2	7869		THP-1	ING4	1	69.7	8077
THP-1	sg1 + Safe Harbor	2	26.4	2809		THP-1	sg1 + Safe Harbor	2	19.7	2051		THP-1	ING4	2	69.7	7956		THP-1	ING4	2	69.3	8145
THP-1	sg1 + Safe Harbor	3	26.8	2878		THP-1	sg1 + Safe Harbor	3	20.4	2124		THP-1	ING4	3	69.6	8001		THP-1	ING4	3	69.2	8120
THP-1	sg2 + ING4	1	50.1	5389		THP-1	sg2 + ING4	1	39.2	4081
THP-1	sg2 + ING4	2	49.9	5334		THP-1	sg2 + ING4	2	39.6	4105
THP-1	sg2 + ING4	3	50.2	5418		THP-1	sg2 + ING4	3	40.5	4214
THP-1	sg2 + Safe Harbor	1	52.2	5561		THP-1	sg2 + Safe Harbor	1	43.4	4504
THP-1	sg2 + Safe Harbor	2	51.6	5507		THP-1	sg2 + Safe Harbor	2	43.8	4581
THP-1	sg2 + Safe Harbor	3	53.8	5692		THP-1	sg2 + Safe Harbor	3	44.1	4563
THP-1	sg3 + ING4	1	67.3	7148		THP-1	sg3 + ING4	1	59.7	6102
THP-1	sg3 + ING4	2	67.2	7121		THP-1	sg3 + ING4	2	58.7	6056
THP-1	sg3 + ING4	3	66.5	7105		THP-1	sg3 + ING4	3	57.5	5992
THP-1	sg3 + Safe Harbor	1	67.1	7125		THP-1	sg3 + Safe Harbor	1	62.7	6545
THP-1	sg3 + Safe Harbor	2	67.2	7161		THP-1	sg3 + Safe Harbor	2	62.1	6485
THP-1	sg3 + Safe Harbor	3	67	7175		THP-1	sg3 + Safe Harbor	3	63.2	6566
THP-1	sg4 + ING4	1	39.7	4239		THP-1	sg4 + ING4	1	31.5	3250
THP-1	sg4 + ING4	2	39.5	4207		THP-1	sg4 + ING4	2	30.5	3174
THP-1	sg4 + ING4	3	39.6	4225		THP-1	sg4 + ING4	3	29.7	3073
THP-1	sg4 + Safe Harbor	1	40.5	4324		THP-1	sg4 + Safe Harbor	1	36.5	3795
THP-1	sg4 + Safe Harbor	2	40.6	4335		THP-1	sg4 + Safe Harbor	2	36.6	3821
THP-1	sg4 + Safe Harbor	3	40.4	4310		THP-1	sg4 + Safe Harbor	3	36.6	3785
THP-1	sg5 + ING4	1	45.3	4791		THP-1	sg5 + ING4	1	36.4	3742
THP-1	sg5 + ING4	2	45.2	4805		THP-1	sg5 + ING4	2	35.3	3673
THP-1	sg5 + ING4	3	44.5	4737		THP-1	sg5 + ING4	3	36.3	3713
THP-1	sg5 + Safe Harbor	1	45.5	4843		THP-1	sg5 + Safe Harbor	1	41.2	4246
THP-1	sg5 + Safe Harbor	2	46.7	5036		THP-1	sg5 + Safe Harbor	2	40.3	4190
THP-1	sg5 + Safe Harbor	3	47	5080		THP-1	sg5 + Safe Harbor	3	40.3	4201
THP-1	sg6 + ING4	1	59.8	6290		THP-1	sg6 + ING4	1	46	4706
THP-1	sg6 + ING4	2	59.9	6435		THP-1	sg6 + ING4	2	44.8	4635
THP-1	sg6 + ING4	3	59.5	6463		THP-1	sg6 + ING4	3	45.3	4699
THP-1	sg6 + Safe Harbor	1	74.9	8053		THP-1	sg6 + Safe Harbor	1	70.2	7261
THP-1	sg6 + Safe Harbor	2	73.7	7998		THP-1	sg6 + Safe Harbor	2	68.7	7202
THP-1	sg6 + Safe Harbor	3	74	7980		THP-1	sg6 + Safe Harbor	3	70.3	7335
THP-1	sg7 + ING4	1	61.5	6550		THP-1	sg7 + ING4	1	56.9	5879
THP-1	sg7 + ING4	2	62	6643		THP-1	sg7 + ING4	2	56.5	5864
THP-1	sg7 + ING4	3	62.3	6610		THP-1	sg7 + ING4	3	56.8	5879
THP-1	sg7+ Safe Harbor	1	80.1	8563		THP-1	sg7+ Safe Harbor	1	78.2	8141
THP-1	sg7+ Safe Harbor	2	79.1	8528		THP-1	sg7+ Safe Harbor	2	78.4	8206
THP-1	sg7+ Safe Harbor	3	79	8482		THP-1	sg7+ Safe Harbor	3	77.7	8145
THP-1	sg8 + ING4	1	46.2	4919		THP-1	sg8 + ING4	1	33.3	3474
THP-1	sg8 + ING4	2	45.1	4766		THP-1	sg8 + ING4	2	33.4	3471
THP-1	sg8 + ING4	3	46.7	5012		THP-1	sg8 + ING4	3	33.5	3468
THP-1	sg8 + Safe Harbor	1	55.8	5994		THP-1	sg8 + Safe Harbor	1	50.6	5221
THP-1	sg8 + Safe Harbor	2	54.6	5857		THP-1	sg8 + Safe Harbor	2	49	5142
THP-1	sg8 + Safe Harbor	3	55.2	5919		THP-1	sg8 + Safe Harbor	3	49.7	5202
THP-1	sg9 + ING4	1	41.2	4395		THP-1	sg9 + ING4	1	30.6	3167
THP-1	sg9 + ING4	2	42.8	4563		THP-1	sg9 + ING4	2	31.7	3282
THP-1	sg9 + ING4	3	41.9	4459		THP-1	sg9 + ING4	3	31.5	3262
THP-1	sg9 + Safe Harbor	1	60.9	6482		THP-1	sg9 + Safe Harbor	1	56.4	5841
THP-1	sg9 + Safe Harbor	2	59.8	6386		THP-1	sg9 + Safe Harbor	2	55.2	5789
THP-1	sg9 + Safe Harbor	3	60	6385		THP-1	sg9 + Safe Harbor	3	55.6	5785
