# Supplementary material for: Chromatin complex dependencies reveal targeting opportunities in leukemia
Source: Nat Commun. 2023 Jan 27;14:448. doi: 10.1038/s41467-023-36150-7 (PMC9883437; doi:10.1038/s41467-023-36150-7)
Supplement: Supplementary file 10 — Source Data [file 41467_2023_36150_MOESM10_ESM.xlsx]

## Sheet: Figure 1d-g
ASF1A	ASF1B	ASF1A;ASF1B		BRPF1	ING5	BRPF1;ING5		ING1	ING2	ING1;ING2		BRD2	BRD3	BRD2;BRD3
0.763097	0.462745	-1.97283		0.134653	0.799174	-2.30629		2.41696	1.29976	-0.50134		1.0179	1.59124	2.5449
2.65552	0.8522	-2.82016		1.55571	1.13725	-1.11738		2.89278	1.32862	0.667693		1.55644	1.59834	-1.28385
1.22619	-0.10742	-2.79079		0.087824	0.619863	-2.46079		2.00189	1.91015	0.542044		3.18677	1.46581	0.931079
1.49546	0.157165	-1.79953		0.374983	0.473741	-1.07006		2.32445	1.1818	-0.14688		1.58549	1.60386	0.024094
0.025292	0.163482	-4.33903		0.228197	0.386451	-3.26245		1.81455	0.993298	1.9408		1.28615	1.81573	1.7328
0.948308	-0.26206	-3.29666		0.370705	0.989287	-0.81731		2.18639	1.47	1.30011		1.21505	1.32325	-0.07158
0.437608	-1.14807	-1.66626		0.31967	0.736998	-2.35091		2.22186	1.06228	1.78821		1.70533	1.37048	0.101402
0.146813	-0.47891	-2.3442		-0.16077	1.04075	-2.52974		2.1577	0.492605	0.667609		2.8386	1.50576	0.88129
1.21644	-0.76208			1.46041	0.680903			2.42414	1.63057			0.543136	2.19966
0.610543	-0.62019			0.850723	0.458052			2.006	1.10374			1.96426	1.56462
-0.39206	-0.34414			-0.21253	0.675086			2.32305	1.58079			2.45154	0.094707
1.65635	0.43911			0.889265	-0.81042			1.9315	0.609531			2.96825	1.63651
0.176087	1.00461			0.526648	0.698842			2.27569	1.19121			1.84757	0.533915
0.369723	0.276313			0.424078	0.904552			2.34893	1.97332			0.893467	1.34896
-0.1265	-0.77082			0.118498	-1.45332			2.45878	0.752783			2.6548	1.91903
0.869231	-1.16922			-1.13329	-2.00637			1.94745	0.748022			3.28659	3.89023
-0.73288	-0.64183			0.275285	-2.4615			1.65808	1.89625			3.33387	4.36668
0.354919	-1.03737			-0.62345	-1.17416			2.14575	1.82746			2.52391	1.6366
0.147325	-0.9296			-0.22051	-1.39295			1.71798	1.7671			2.87587	1.48531
-0.12157	-0.40658			-0.118	-2.63363			2.17283	0.700162			2.92624	0.801378
0.45658	-0.74288			-0.67401	-1.08811			1.83642	1.89478			2.47191	2.32491
0.460374	-0.44009			0.245363	-2.97346			1.92928	0.809233			2.20012	0.797642
0.457284	-1.08889			-0.51481	-1.95183			1.45058	1.17443			2.33618	0.841878
0.342079	-2.16261			-0.74728	-1.53441			1.77431	1.77785			2.06464	1.42643
0.872474	-0.5875			-1.07619	-1.56764			3.03171	1.90555			1.61557	2.22969
0.219158	-0.44738			-0.01472	-0.24164			2.56464	1.00357			3.48477	1.07269
0.295523	-0.09474			0.133447	-1.98058			1.79713	2.01028			2.51474	1.91787
0.047124	-0.65148			-0.76273	-1.81985			1.92252	1.06567			2.46629	2.15733
1.64285	-0.51712			1.57306	-0.78409			1.74946	1.86635			1.66887	0.784163
0.533121	-0.4966			1.1593	-1.56382			1.83335	2.73612			3.05669	0.17865
0.703583	-0.39599			-0.14778	-0.16369			2.53235	1.60441			1.89406	1.58213
0.128092	0.13714			0.754265	-0.53175			2.29252	2.01119			2.10033	1.41096
1.23248	-0.999			1.00683	-1.76855			1.67097	1.82759			2.34731	2.33579
0.880073	-0.39515			0.231256	-2.11071			1.68771	1.61929			2.36763	1.82649
0.501131	-1.00943			1.01426	-1.90001			2.45381	1.63645			2.92884	1.39787
1.14232	-0.88637			0.614998	-1.21356			2.05788	1.62683			2.16484	1.20991
0.075923	-0.58264			0.218044	-1.70637			2.02003	1.54012			1.68447	2.5004
0.953388	-0.89741			0.87381	-0.60145			1.99027	1.75756			3.0224	0.586138
0.451795	-0.63812			0.596484	-1.16003			2.00211	2.03584			1.81913	0.843005
0.76193	-1.04508			-0.44856	-0.54431			0.355735	2.19068			0.061831	0.027294
1.04587	-0.6275			0.693341	-0.77727			2.13306	1.53976			1.81898	0.454551
-0.17006	-0.86792			0.950715	-2.60174			2.3254	1.40985			2.0945	0.498256
0.811313	-1.00674			-1.49213	0.545799			0.945202	2.85467			2.39257	0.651376
0.065517	-1.55458			-0.16454	0.913216			1.92813	4.34548			0.075546	-0.36852
0.497159	-1.66157			-0.88387	0.488438			1.81456	2.42821			1.904	1.09735
0.591175	-1.85361			-0.58035	0.885382			1.55867	2.23737			1.04748	1.27249
0.731414	-1.43273			0.035891	-0.207			1.59827	2.15848			1.37624	0.820279
0.623143	-0.30444			-1.23598	0.17062			1.56941	2.74338			1.50799	1.70392
0.621038	-0.93783			-1.77564	0.015164			1.68344	2.63256			2.24861	1.66642
-0.15203	0.13779			0.492029	0.393648			1.96317	1.98456			2.15394	3.11909
0.23299	-0.62297			-0.71064	-0.3194			1.74098	2.38951			1.18968	0.035867
0.32744	-2.1197			-0.07013	-0.03263			1.8411	3.07553			1.14791	1.94202
0.179985	-2.09597			-0.7344	0.048834			2.19184	1.99985			1.6682	1.30352
-0.36526	-0.53534			-0.18433	0.386715			0.245827	2.6077			0.253886	0.495527
0.320869	-1.70841			-0.95715	-0.96331			2.43775	2.97047			1.62495	1.33182
-0.10456	-1.29723			-0.27801	0.249429			1.07704	2.29885			2.57294	1.11068

## Sheet: Figure 2b, c
Figure 2b	ARID1A	ARID1B	HDAC1	HDAC2	MTA1	MTA2	ING1	ING2	ING4	ING5	ASF1A	ASF1B		Figure 2c Synergy	ARID1A_ARID1B	HDAC1_HDAC2	MTA1_MTA2	ING1_ING2	ING4_ING5	ASF1A_ASF1B
Reh	-0.06574	-0.17852	0.035161	0.014467	0.085375	-0.07978	-0.07188	0.053732	0.178052	-0.25778	-0.04906	-0.12789		Reh	-4.41456	-4.27361	-3.40506	-3.17271	-4.43999	-7.11803
THP-1	-1.30059	-0.52878	0.035792	0.564257	-0.00569	-0.90537	0.640215	0.767517	0.211855	-0.58648	0.003685	-0.74127		THP-1	0.114033	-1.74546	-3.02365	-6.1246	-4.10749	-5.54502
MV4-11	-1.06484	-0.06605	0.226207	0.31786	0.156344	-0.66959	0.09083	0.163465	0.149934	-0.47403	0.128974	-0.19374		MV4-11	-0.97902	-2.14502	-2.7116	-3.11516	-3.92585	-5.65596
P31FUJ	-0.29819	-0.30957	-0.2037	-0.52656	-0.13391	-0.3225	-0.67899	0.139924	0.185993	0.0975	-0.06246	-0.14362		P31FUJ	-0.69575	-1.30029	-2.35422	-2.30418	-3.14481	-2.69963
OCI-AML2	-0.65997	-0.086	-0.00227	-0.09511	0.213957	-0.59999	-0.39692	0.031535	0.095088	-0.6069	0.065204	0.006501		OCI-AML2	-0.49993	-1.79683	-2.23037	-0.94058	-2.75936	-3.88961
Nomo1	-0.0857	-0.17979	-0.24576	-0.159	0.133041	-0.57115	0.010323	0.030058	0.103815	-0.39567	-0.08626	0.02544		Nomo1	-1.85359	-2.20968	-1.96071	-1.31967	-0.89538	-0.51215
OCI-AML3	-0.1426	0.00999	0.074542	0.225528	0.011598	-0.19022	0.459296	0.188353	0.119125	-0.14824	-0.10168	-0.26368		OCI-AML3	-1.68209	-2.59563	-0.558105	-1.64092	-0.75942	-1.50893
														Figure 2c Lethality	ARID1A;ARID1B	HDAC1;HDAC2	MTA1;MTA2	ING1;ING2	ING4:ING5	ASF1A;ASF1B
														Reh	-1.12288	-0.70953	-0.71174	-0.69252	-0.90327	-1.35111
														THP-1	-2.274	-0.45396	-2.28217	-0.52531	-1.96649	-2.65845
														MV4-11	-1.81288	-0.17433	-1.44194	-0.65173	-1.42629	-1.43507
														P31FUJ	-0.95394	-1.12938	-1.03231	-1.18897	-0.38091	-0.79976
														OCI-AML2	-1.22008	-0.59452	-1.08161	-0.84413	-1.2707	-0.79709
														Nomo1	-0.82582	-1.02642	-1.16922	-0.41981	-0.73546	-0.42912
														OCI-AML3	-0.54053	-0.35612	-0.52291	0.2976	-0.32306	-0.84652
														Average	-1.25002	-0.63489	-1.17741	-0.57498	-1.00088	-1.18816

## Sheet: Figure 3b, c
Figure 3b Expression	CHD3	CHD4	HDAC1	HDAC2	MTA1	MTA2	MTA3	RBBP4		Figure 3c Synergy	MTA1;MTA2	HDAC1;HDAC2	CHD3;HDAC2	CHD3;HDAC1	CHD3;MTA1	CHD3;MTA2	HDAC1;MTA1	HDAC2;MTA1	HDAC1;MTA2	HDAC2;MTA2
Reh	7.21694	7.34367	7.53317	7.51783	7.08055	7.22014	4.85798	8.80793		Reh	-3.40506	-4.27361	-1.78743	-2.36628	-0.2823	0.432926	-0.72678	0.378178	-0.1575	0.687651
THP-1	5.3906	6.79844	7.854	7.70681	6.4645	6.37591	3.30889	7.47314		THP-1	-3.02365	-1.74546	-0.952558	1.9741	-0.42225	-0.07157	-0.59108	1.17577	0.075326	0.347152
MV4-11	6.12536	7.17672	6.9528	6.76646	6.15987	6.61971	1.67807	7.01792		MV4-11	-2.7116	-2.14502	-1.11714	-0.84746	0.480579	0.270079	0.927966	0.222729	-0.86354	1.48649
P31FUJ	6.34908	7.41667	6.97476	7.35658	6.29609	6.6659	4.51728	7.80529		P31FUJ	-2.35422	-1.30029	-1.67284	-0.76155	0.904484	-0.79862	0.892219	0.421315	0.966212	1.30323
OCI-AML2	6.95198	6.69502	7.06598	7.55382	6.31922	6.28633	3.23113	7.54342		OCI-AML2	-2.23037	-1.79683	0.292687	2.20256	0.052048	1.18667	-0.46425	-1.75308	0.453457	1.07265
Nomo1	6.95268	6.55167	7.08789	6.95501	6.11166	6.16491	3.7939	7.35235		Nomo1	-1.96071	-2.20968	0.379443	-1.00278	0.356684	-1.95374	-1.4767	-1.11068	-1.38268	1.47454
OCI-AML3	5.74953	6.83731	6.80774	6.01234	5.88117	5.83794	4.13832	6.53776		OCI-AML3	-0.558105	-2.59563	0.198079	1.32513	-2.03299	-0.07939	-2.38574	0.257714	0.8339	1.1293
Figure 3b KO	CHD3	CHD4	HDAC1	HDAC2	MTA1	MTA2	MTA3	RBBP4
Reh	-0.05113	-1.1407	-0.2172	-0.26258	0.002654	-0.47511	0.078123	-0.89981
THP-1	-0.07505	-1.70183	0.023322	-0.03439	0.018238	-0.22862	0.049856	-0.83426
MV4-11	-0.09061	-1.16388	0.055864	0.540278	0.203602	-0.15825	0.288129	-0.64758
P31FUJ	-0.12622	-1.28107	6.28e-05	-0.2117	-0.09668	-0.4856	0.118006	-0.96117
OCI-AML2	-0.17466	-1.3305	-0.02651	0.25042	0.110227	-0.49765	0.083627	-0.89013
Nomo1	0.036787	-0.86583	-0.0616	0.0434	-0.18023	-0.46822	0.022643	-0.92299
OCI-AML3	-0.34522	-1.03637	-0.60293	0.365795	-0.02755	-0.41495	-0.24001	-1.27843

## Sheet: Figure 3d
Reh	mta1 ko		mta2 ko		mta1-2 ko		chd4 ko			THP-1	mta1 ko		mta2 ko		mta1-2 ko		chd4 ko			MV4-11	mta1 ko		mta2 ko		mta1-2 ko		chd4 ko
TMTC2	1.6863	1.14596	3.90725	4.25616	3.81777	4.77949	1.68153	2.03011		TMTC2	2.85044	2.61071	3.82272	5.07146	3.5649	3.93483	2.60119	1.67118		LOC107986045	-0.00223	-0.33937	4.28407	4.9866	3.83305	3.47996	-0.01929	4.10438
CD86	1.17947	1.00072	1.17869	1.7373	1.82908	1.5687	1.47861	1.52092		DEFA4	-0.0019	0.621058	2.00739	1.96999	4.9155	4.86733	1.55554	1.4359		MIR378I	1.0515	1.16937	2.19069	1.53619	2.63534	3.26491	1.73851	2.1696
CXCR2	0.995972	1.01144	0.924843	1.30745	1.47841	1.80094	1.96505	1.97572		PTGDS	0.231201	0.236703	1.60759	1.36768	3.12606	2.88533	2.83849	2.61273		SNORD63B	1.32144	1.7903	1.24069	1.6377	2.59927	2.38876	0.787422	1.35042
MS4A1	0.605735	0.411033	1.08816	1.2174	3.38047	3.23366	1.47705	1.38129		AKR1C2	0.091597	0.272168	1.45834	1.49047	2.77851	2.79638	2.97923	2.66111		AXL	0.135682	0.434519	1.36466	1.33346	3.01513	3.18007	1.47345	1.95341
SDC2	1.04798	0.887242	1.24259	1.11149	1.8997	1.98003	1.44024	1.47728		VSIG4	0.650995	0.632205	0.521412	0.058065	1.84743	1.65718	5.01796	4.66743		PRG2	0.60362	0.457984	1.86573	1.9949	1.83038	1.89403	1.61507	1.19403
AHNAK	1.08284	1.01338	0.461205	1.74825	1.70735	1.87284	1.41083	1.27303		S100A1	0.620325	0.593623	0.165131	-0.13982	2.16322	2.00321	4.62703	4.52047		SLED1	0.863577	0.396873	0.731709	1.29599	2.25724	2.05145	1.37043	1.08905
MYO1F	0.694097	0.727712	0.665079	1.15387	1.57611	1.6074	2.2772	1.98903		LINC01088	0.16065	0.500998	1.16106	0.752365	2.35227	2.63379	1.56479	1.19743		ORM1	-0.54304	0.005564	0.956433	0.450905	3.08989	3.35404	1.6057	1.99051
MKI67	1.96495	2.22933	-0.78037	1.9949	0.81002	0.639393	2.59588	1.85134		PRG2	-0.11139	-0.06833	1.91778	1.673	4.68395	4.57439	-0.05109	-0.30028		S100A1	0.247902	-0.36441	-0.06975	0.651804	1.35553	2.0312	2.56748	3.00389
CARD11	0.51265	0.55647	0.719239	1.70058	1.98714	2.03243	1.55841	1.29124		OTOF	0.345372	0.161292	0.43048	0.093355	1.14396	1.48444	4.00413	3.54957		MPO	-0.19577	-0.06581	0.660688	0.676015	3.62879	3.64612	0.166799	0.649412
SUCNR1	0.04626	-0.28906	-0.01738	0.24219	2.01208	2.04584	3.69227	3.70115		CAMKV	0.288232	0.366717	0.715574	0.381296	1.71925	1.30383	2.80737	2.51113		TMEM176B	-0.38544	0.498131	0.510956	0.728506	2.22033	2.1418	1.21896	1.15232
TUNAR	0.328271	0.425775	0.799699	0.810336	2.79246	2.5697	0.667456	0.776716		AKR1C3	0.043665	0.224339	0.794042	0.761449	1.11592	1.5323	2.72176	2.29192		NRTN	0.460955	0.491419	1.06162	1.16655	1.86787	1.57238	0.53527	0.444358
LOC107987150	1.01677	0.596825	0.81744	1.07772	1.32623	1.02866	1.18583	0.916314		CD52	0.363674	0.163718	0.457021	0.552441	1.62095	1.44854	2.28512	2.02714		TKTL1	0.548302	0.488702	0.025657	0.258548	2.26773	2.35165	0.516151	1.53492
EGR1	0.336889	0.495922	0.203873	0.665342	1.16451	1.20749	2.67964	2.13882		AKR1C1	-0.01357	0.17826	1.09179	1.02507	1.8819	2.12002	1.44529	1.05753		TNFRSF13C	0.031002	0.515442	0.489063	0.883308	1.62346	1.89318	1.00715	1.10304
CYTIP	0.816361	0.605547	1.00354	0.868744	1.03927	1.2845	0.861971	1.09828		FABP4	0.281992	0.830328	0.318809	0.866416	0.983765	0.382353	3.54417	2.16245		RETN	0.051328	-0.19834	-0.22015	0.324585	2.88729	2.27404	1.4279	1.75288
KIAA1210	0.800072	0.732889	0.083512	1.03653	1.27589	1.41783	1.3933	1.16866		PCOLCE2	0.128765	0.270088	1.24184	1.3817	2.60526	2.61014	0.362835	0.476093		SLC6A8	-0.07984	0.373539	0.523653	0.961131	2.33502	3.49395	0.263847	0.444833
BANK1	0.536507	0.524238	0.568335	0.989897	1.29181	1.08034	1.34955	1.48406		ID3	0.307488	0.556081	0.796169	0.251129	1.83064	1.24994	1.56018	2.01015		MMP9	0.156218	0.100639	0.091543	0.078409	2.11223	2.43125	1.15938	1.70809
NFKBIZ	0.906451	0.795701	-0.06304	1.24155	0.861077	1.08781	1.61772	1.17304		TBC1D10C	0.419075	0.033767	0.969584	0.550745	1.77374	1.7709	1.61977	1.2366		LOC101929331	0.636237	0.546511	0.162675	0.427823	1.6153	1.94892	0.921898	1.02133
LILRB2	0.501452	0.736596	0.568531	0.954641	1.02913	0.869248	1.46161	1.03191		MPO	0.366519	0.298547	0.696575	0.712037	2.981	2.89941	0.533827	0.496282		CD14	0.08218	0.229623	0.666946	0.247734	1.61147	1.49438	1.42367	1.54988
EDN1	0.896029	0.675456	0.249472	0.802374	1.68029	1.18152	0.866603	0.903324		EXOC3L2	0.294851	0.163897	0.734388	0.699679	1.15089	0.91129	2.31759	1.98037		LOC100506388	0.484175	0.563772	0.280336	0.6837	1.40703	1.6304	0.838721	1.10172
TGM5	0.531475	0.415686	0.510108	0.668897	1.01446	1.1292	1.39197	1.41437		ACTG2	0.785942	0.729445	0.440941	0.255104	0.314927	0.448588	2.86014	2.63469		IGFBP6	0.069294	0.143881	1.04328	0.530374	1.54933	1.72672	0.973236	0.679163
IPCEF1	0.792228	0.25384	0.531415	0.813691	1.12769	1.52703	0.969135	0.983736		VANGL2	0.409091	0.216088	0.688684	0.716076	1.75292	1.59635	1.04299	1.02517		PRAM1	0.235886	0.482929	0.329222	0.445398	1.91254	2.09665	0.233425	1.03744
NECTIN4	0.474652	0.417311	0.220551	0.47096	0.803617	0.843164	2.02495	2.12912		LKAAEAR1	0.413207	0.726182	0.578377	1.01906	1.26005	1.45394	0.786466	0.921317		SCARF2	0.223947	0.507968	2.69198	2.64618	0.370597	0.437374	-0.15381	0.23875
GOLIM4	0.662608	0.678186	0.639731	0.708379	0.781624	0.969968	1.07392	1.1762		APOE	-0.16136	-0.24113	0.466621	0.325319	1.85206	1.63562	2.25388	1.72958		SMG1P5	0.570622	1.06041	0.434746	0.652214	0.727465	0.868547	0.789966	0.673564
FYB1	0.406523	0.526719	0.315576	0.682707	1.1694	1.24541	1.39243	0.83295		SELENOP	0.005564	0.456485	0.405593	0.534586	0.890476	0.966478	2.21984	2.00508		CIAO3	0.251201	0.357474	0.189077	0.188459	6.12144	0.400473	-0.08215	0.173343
SULF2	0.712494	0.521066	0.201922	0.63905	0.786785	0.703639	1.56581	1.44306		NR4A3	1.12509	0.828739	0.150559	-0.20866	1.5768	-0.18069	4.05966	0.738779		TMTC2	0.453502	0.441992	0.362578	0.673667	1.75845	1.34372	0.409477	0.377747
LOC155060	0.899314	1.10138	-0.11418	1.05195	0.707108	0.499861	1.78375	0.696195		CYP11A1	0.36087	0.334769	0.313438	0.602003	1.78395	1.77044	1.25418	0.704595		TBXA2R	0.019912	0.409687	0.373266	0.437857	1.09392	1.38087	0.85389	1.1517
LSP1	0.126057	-0.05597	0.149569	0.861453	1.20831	1.01	1.60238	1.88929		IGLON5	-0.03838	-0.04704	0.296531	0.221085	0.910148	0.837126	2.99866	2.66567		CILP2	0.322669	0.164906	0.537825	0.643933	1.18038	1.4685	0.616923	0.710788
EMP1	0.560417	0.517618	0.494566	0.715312	1.2012	0.915795	0.922432	0.750141		MMP9	0.074994	0.082262	0.359671	0.169253	1.08973	1.06598	2.29467	2.35393		HTRA3	0.360152	0.276928	0.528566	0.399071	1.78471	1.79207	0.052268	0.66861
TIE1	0.056356	0.302352	0.117989	0.383136	1.1937	1.13572	1.67457	1.61137		CA7	0.237948	0.302038	1.02481	0.870915	1.35814	1.21536	0.638338	0.893321		TEX19	-0.1542	0.259214	0.169125	0.077166	0.451794	0.417953	2.27641	2.65323
C1QTNF3	0.835792	0.958425	-0.12802	0.797	0.506716	0.272041	1.59558	1.16589		NR4A1	0.708064	0.836307	0.066321	-0.2169	1.57105	-0.06447	4.05209	0.699646		LINC00106	-0.00197	-0.13202	0.135547	-0.4145	2.67046	2.44195	0.816253	0.675937
FLJ16779	0.412697	0.58163	0.157546	0.828716	0.876914	0.657828	1.24014	1.03138		SNAR-G2	0.618089	0.298143	-0.20447	0.046153	-0.22505	0.29095	4.10919	2.91395		ADGRG3	0.293261	0.181657	0.443248	0.272379	1.38932	1.37949	0.737117	0.796978
CSPG4	0.422546	0.416477	0.227732	0.710288	0.652892	0.564037	1.57264	1.2133		RBP4	-0.36178	0.100456	0.960182	0.917274	2.26192	1.76632	0.695692	0.580663		SMIM24	-0.05111	-0.00454	0.652166	0.139589	1.72108	1.65048	0.910554	0.675657
ITGAX	0.459901	0.456371	0.164312	0.356982	0.799754	0.968272	1.39224	1.11508		SUCNR1	-0.14326	0.045801	0.293574	0.245946	1.15373	1.07392	2.35181	1.85722		PTGDS	-0.26041	-0.04681	0.439109	0.174673	2.15734	2.78177	0.350032	0.331167
TRIM72	0.277369	0.37271	-0.04638	0.523158	0.831965	0.967629	1.37379	1.30822		AQP1	0.49844	0.575721	0.214274	0.11032	1.13007	0.451283	2.16918	1.42537		MT1H	0.384263	0.330923	0.901814	1.02618	-0.1691	-0.44738	1.92117	1.70015
MPEG1	0.235757	0.489017	0.320924	0.365137	1.10993	1.28579	0.920553	0.745018		RASGRP3	0.239264	0.217324	0.592952	0.424475	1.38126	1.4154	1.17352	0.850306		KRT17	0	0	0.222798	0.129883	1.31002	1.52838	1.15169	1.06025
ADAM19	0.50549	0.362087	0.210627	0.581261	1.21576	0.909641	0.786993	0.774002		ACAP1	-0.1686	0.01904	0.526477	0.335238	1.32401	1.33663	1.63789	1.46812		MTVR2	-0.20306	-0.14582	0.813527	0.725065	1.42563	1.7878	0.797847	0.241596
LINC00174	0.746624	1.08053	-0.13519	0.669512	0.416824	0.377081	1.3861	0.82084		LGALS3BP	0.201459	-0.00141	0.141408	-0.17632	0.796474	0.714719	2.66509	2.38903		CCL24	0.198823	0.331358	0.459369	0.461759	1.79791	1.87617	-0.1837	0.526834
PITRM1-AS1	0.389084	0.581648	0.089986	0.524042	0.860513	0.65262	0.844444	1.04871		CREB3L3	-0.00142	-0.01955	0.446749	0.454345	0.745823	0.981079	1.89452	1.81675		TMEM176A	0.376626	-0.06525	0.20505	0.517888	1.56591	1.95124	0.173402	0.632422
MEGF6	0.247058	0.274117	0.087434	0.407905	0.777432	0.837863	1.48194	1.03174		TUBB4A	0.098264	0.111965	0.344957	0.458685	0.859141	1.0009	1.7667	1.53261		LOC105370948	0	0	0	0	6.87993	0	0	0
ANP32A-IT1	0.59902	0.45215	0.5877	0.550156	0.318872	0.756578	0.634114	0.919896		CCL4	0.981943	0.494948	-0.40348	-0.72301	1.37063	-0.08603	4.6391	1.0375		PI4KAP1	0.301439	0.407897	0.306031	0.102592	1.4472	1.42019	0.501711	0.615148
LOC112267943	0.536667	0.763624	0.065341	0.703562	1.02982	0.599085	0.751845	0.416287		F2RL3	0.145536	0.017126	0.331199	0.617233	0.953865	0.820449	1.51754	1.54365		LOC105373102	0.10209	0.23463	0.214825	0.264049	1.93726	1.98651	0.072889	0.392954
TOX2	0.158182	0.142052	0.394456	0.425702	0.760288	1.09705	0.899985	1.05532		MDFI	-0.20486	-0.08721	0.681778	0.42794	1.63446	1.63333	1.10971	0.789441		ADAMTS10	0.22557	0.508046	-0.06411	0.396147	1.39374	1.6921	0.177964	0.632592
MYLK2	0.446854	0.266887	0.306678	0.581376	0.216406	0.61916	1.71784	0.82563		ZNF366	0.063991	0.173101	0.479612	0.191195	0.653437	1.0247	1.6459	1.58299		KLHDC7B	0.184919	0.069149	0.222135	0.608952	1.62712	1.57422	0.140192	0.521174
DHRS2	0.134003	0.411793	0.117703	0.151799	0.206312	0.393633	2.05505	1.75276		MLXIPL	-0.1135	-0.3524	0.327658	-0.09963	1.53967	1.12817	1.91728	1.60517		PALM	-0.16215	0.005615	0.515249	0.52908	1.75516	1.91909	0.134278	0.334665
PTPRU	0.257878	0.206318	0.042133	0.206017	0.356994	0.596172	1.78749	1.68778		DYSF	-0.03429	0.079485	0.309238	0.332968	0.924076	0.940656	1.63551	1.47673		GTF2IP23	0.461953	0.625261	-0.21329	0.264632	0.96204	1.66505	0.07284	0.96922
C3AR1	0.437358	0.252094	0.663112	0.81059	0.985438	0.925187	0.322711	0.34544		RGS16	-0.02158	0.111745	0.473353	0.116553	1.1597	0.410647	2.25	1.31134		RHEX	0.065527	0.046771	0.834716	0.553338	1.16774	1.23419	0.443936	0.31318
STX1B	0.495023	0.702209	0.067186	0.463852	0.287942	0.113541	1.72787	1.08407		ITGA2B	0.44052	-0.3218	-0.08395	0.054423	0.521816	0.665831	2.50384	2.28587		LOC101928762	0.232671	0.377274	0.3	0.738713	1.13938	1.26357	0.292011	0.272254
TJP3	0.027719	-0.00414	0.607066	0.560879	0.693215	0.466582	1.18454	1.19635		INHBE	0.387542	0.549746	0.28774	0.298099	0.767757	0.815904	1.15236	1.01767		BRSK1	0.2649	0.284157	0.14119	0.696607	1.17349	1.0108	0.207346	0.688349
MTUS2	0.472455	0.423711	0.148769	0.474497	0.515617	0.495127	0.994413	1.05293		IGFBP3	0.458148	0.59421	0.227473	0.036245	0.740246	-0.30375	2.87797	1.21954		CHRNA6	0.168144	0.552309	0.359315	0.41157	1.43742	1.59433	-0.17856	0.256888
KCNG1	0.063277	0.087667	-0.06392	5.13174	-0.0224	0.116608	0.134112	0.178843		SLC7A10	-0.32262	-0.05488	0.302809	0.033029	1.34676	1.3717	1.49066	1.32529		ARAP3	0.119328	0.533199	0.133344	0.554463	0.95802	1.0913	0.195017	0.806109
CFAP44	0.598786	0.500929	0.000495	0.58601	0.466167	0.249061	1.01116	0.942282		IL17RE	0.494323	-0.01738	0.374178	0.295415	0.489583	0.166342	1.92988	1.69935		OTOF	0.113417	0.049318	0.197182	0.354682	1.23877	1.3273	0.490922	0.645252
VDR	0.422406	0.270625	0.253453	0.261528	0.395278	0.443125	1.0817	1.01198		LOC729683	0.070032	-0.15422	0.258202	0.152508	1.47373	1.23616	1.33501	0.92372		GTF2IP13	0.434029	0.670392	0.200199	0.45057	1.14074	0.730765	0.214638	0.425831
CD4	0.22853	0.179783	0.328543	0.423667	0.44492	0.433399	1.08378	0.958702		LOC107986848	0.030933	-0.07788	0.325828	0.334831	0.733245	0.749826	1.60804	1.48382		NCAM1	0.190634	0.082045	0.290705	0.458067	0.821766	0.814115	0.522648	1.04787
C5AR2	0.289018	0.349849	-0.09409	0.327838	0.384327	0.50077	1.34093	1.08235		RGS1	0.652707	0.200688	0.139413	-0.08861	1.20046	0.199225	3.31816	0.016339		GPR162	0.284359	0.259432	0.246931	0.5415	0.86964	0.861679	0.497369	0.592543
PPL	0.250818	0.144538	0.101717	0.326132	0.291715	0.533826	0.994503	1.45034		CCL4L2	0.692537	0.323824	-0.16491	-0.1914	1.13363	-0.09606	3.36359	0.608934		HAPLN4	0.007552	0.099321	0.269235	0.445831	1.09614	1.34051	0.343672	0.657877
ADAM8	0.348059	0.828981	-0.08003	0.719381	0.284875	0.24013	1.36602	0.308046		RGS2	0.295406	0.210732	0.07538	-0.26874	0.973176	0.293129	3.52523	0.548172		LOC101929594	-0.15558	-0.28427	0.150777	0.141556	2.01652	1.70245	0.772238	0.145898
LOC112268024	0.298971	0.338002	0.257132	0.576232	0.556816	0.173806	0.963504	0.586031		SPARC	0.023116	0.11198	0.287263	0.403355	0.923735	1.03318	1.13939	0.855168		GDF2	-0.01102	0.474246	1.29256	1.78461	-0.12415	-0.19241	0.670435	0.429601
IL6R	0.264877	0.268969	0.369077	0.481544	0.814117	0.883862	0.340026	0.319964		CD248	-0.04119	-0.04119	0.169907	0.105036	0.869474	0.75776	1.64308	1.4549		APOE	0.08999	0.240808	0.23058	-0.03793	1.00367	1.58296	0.379226	0.675221
MRC1	0.129464	0.107377	0.20861	0.270387	1.43365	1.12188	0.442808	0.057768		SNAI1	0.206315	0.196863	0.360612	-0.21593	0.844596	0.217388	2.37995	1.00491		DEFA4	0	0	0.147817	0.449096	1.6712	1.78041	0	0.159455
CLEC17A	0.163314	0.146062	0.018857	0.344971	0.519678	0.359995	1.09368	0.886816		MAFF	0.430512	0.148199	-0.04297	0.151989	0.859836	0.622701	2.01141	0.64613		IFI44L	0.024702	0.077599	0.260065	0.275316	1.4217	1.0146	0.514849	0.346307
TMEM236	0.029574	0.061865	0.282852	0.200638	1.14131	1.11577	0.326887	0.05656		STRA8	-0.00087	-0.19644	0.138834	0.347052	0.831388	0.692241	1.52417	1.3971		RUNX1-IT1	-0.32447	-0.35006	0.283666	0.402467	1.84073	1.41069	0.734189	0.090069
IL13RA1	0.164829	-0.14732	0.142746	0.165649	1.0293	0.861505	0.450571	0.47373		LOXL4	0.013236	-0.11222	0.484594	0.336304	1.24056	1.32785	0.669772	0.567966		LOC107984984	0.185992	0.197439	-0.04575	0.463192	1.37596	1.24284	0.32239	0.149798
ABCA12	0.19477	0.195319	0.036544	0.342201	0.278926	0.360875	0.93681	0.738955		C8G	-0.26737	-0.09473	0.342418	0.16724	0.642689	0.347808	1.89744	1.72307		LINC00342	-0.02786	0.060399	-0.47294	0.198908	1.96734	1.77729	0.448129	0.171825
PEAR1	0.084079	0.178041	-0.07274	0.258552	0.141538	0.449052	1.14834	0.862165		FOSB	0.705947	0.1692	-0.45298	-0.67984	1.18393	-0.66481	4.4611	0.616639		CHD5	-0.0969	-0.08092	-0.06378	-0.037	0.078819	0.035904	4.63779	0.155348
MISP	-0.06397	-0.17086	-0.23987	-0.07793	0.242653	0.114446	1.82991	1.62893		DPEP1	0.048041	0.366528	0.180167	0.147946	1.24421	0.955605	0.776423	0.608721		KLHDC8B	-0.36985	0.375459	0.130742	0.170499	1.31273	1.59054	0.168445	0.507342
IL2RB	-0.01686	0.018023	0.171625	0.232069	1.11984	1.15448	0.073313	0.284244		CARMIL2	-0.06224	-0.36819	0.165078	2.62576	0.907435	0.5469	0.472548	0.374112		LOC100286925	0.329394	0.382362	0.214653	0.310788	0.582013	1.05768	0.126718	0.562581
AXL	-0.10494	-0.00402	0.031812	0.447136	0.638123	0.415175	0.666477	0.867996		PAX8-AS1	0.12199	0.410791	0.142454	-0.04708	0.305364	0.374942	1.5089	1.56819		ADGRE4P	0.088242	0.417417	0.137884	0.600571	0.84125	0.942953	0.131962	0.363198
RAB31	0.148569	0.074912	0.238086	0.253489	0.242036	0.392584	0.595079	0.857945		SERPINE1	0.352238	0.225532	0.130711	-0.24958	0.925277	0.064971	2.8674	0.313904		SNAR-C3	0.044895	-0.10243	0.198882	0.341426	-2.19554	-0.31998	2.81118	3.73409
LOC101929750	0.101823	0	0	0.072994	0	0	2.91405	0.068281		TMEM145	-0.02662	-0.1567	0.334115	-0.11861	0.724505	0.744764	1.28853	1.30247		ALDOC	0.020937	0.021299	0.050155	0.476895	1.23041	2.40136	-0.41834	0.088653
CPS1	0.207347	0.271079	-0.19245	0.052248	0.047018	-0.3165	1.47707	1.33873		RHOV	0.27053	0.281731	0.149466	0.589203	0.440437	0.310375	1.16198	0.690362		LOC101928953	0.169108	0.396914	-0.03042	0.34272	1.46306	1.28974	-0.04082	0.069363
KCNK9	-0.01229	-0.00032	0.143539	0.012443	0.003515	0.030811	1.27048	1.27123		ELFN2	0.340367	0.037405	0.281042	0.260822	0.559984	0.652216	0.871842	0.81265		BIN1	0.312438	0.201926	0.303319	0.160511	0.819064	1.0759	0.124617	0.438625
AACSP1	0	0	0	0	0	0.066828	1.50162	1.09805		LAMB2	-0.03114	0.124615	0.06336	0.094926	0.492396	0.464294	1.50308	1.15097		AEBP1	0.100792	0.159101	-0.02528	0.13077	1.02758	1.54497	-0.06376	0.626747
LOC105369367	-0.04428	-0.04428	-0.00782	0.003612	-0.04428	-0.04428	1.27075	1.30312		TEX19	-0.06875	0.000467	-0.17004	-0.0963	0.238737	-0.16792	2.32673	2.12138		SH3D21	0.248186	0.234865	0.321126	0.23582	0.500056	1.09591	0.500327	0.110911
ANO3	-0.34337	0.215321	-1.17492	-1.27324	-1.31837	-1.52781	-0.33086	-1.52934		GEM	-0.04876	0.10574	-0.30755	-0.24067	0.595615	-0.03753	3.13263	1.04059		LOC107986862	0.1581	0.10092	0.091556	0.197602	0.820832	0.851584	0.395871	0.41772
PTCH2	-2.02511	-1.77044	-2.0984	-2.03901	-1.47804	0.28946	-1.96105	-1.95447		FLT4	0.061273	0.14444	-0.0218	-0.02033	0.291217	0.240146	1.73107	1.45121		ATP2B3	0.146539	0.14734	0.184476	0.302335	0.715435	0.857474	0.263379	0.309816
										SLC12A5-AS1	-0.00065	-0.04982	-0.03195	-0.02626	0.933022	1.02468	1.11474	0.780278		LOC101927789	0.04929	0.123247	0.385195	0.153864	0.688153	0.982144	0.531113	0.031964
										LINC02204	0.038003	0.204406	0.446194	0.485895	1.03554	1.454	-0.2	0.230854		MAMSTR	0.060946	0.271428	0.190154	0.21352	0.938233	0.903352	0.002009	0.372261
										SGK1	-0.00981	-0.01193	0.007139	-0.15268	0.719285	0.145629	2.66259	0.583106		LOC107986304	0.118375	0.008005	0.262345	0.432762	0.89755	0.754667	0.232423	0.185117
										THBS1	0.239618	0.365465	0.103239	-0.04585	0.669509	-0.31255	2.7929	0.145451		ASMTL-AS1	-0.07167	-0.17796	-0.23104	0.196107	1.39103	1.41645	0.157206	0.339302
										GLIS2	0.079707	-0.08328	0.306378	0.195919	0.671064	0.607083	0.989897	0.795892		LOC114224	-0.11373	0.034	0.0289	0.05712	1.37117	0.723607	0.478944	0.267263
										CRIP2	0.334293	0.233194	0.142594	0.226243	0.70867	0.364845	0.93973	0.545325		LOC100190986	-0.02945	-0.0677	-0.18216	0.182712	1.54546	1.22807	0.272234	-0.0933
										DUSP1	-0.15578	-0.26071	-0.33867	-0.2096	0.906997	0.017948	4.06681	0.249926		UBE2Q2P1	-0.22444	-0.26285	-0.27777	0.266863	1.72985	1.06235	0.152476	0.365766
										NECTIN4	0.078341	-0.09037	0.197928	0.01612	1.04095	0.984072	0.625038	0.726942		RASGRF1	0.212845	0.159964	0.012522	0.029383	0.945318	1.05362	0.010518	0.206798
										PTK7	0.024623	-0.06372	0.62427	0.462006	1.23321	1.47379	0.080338	-0.16074		OLIG2	0.016889	-0.1337	0.25577	-0.12697	0.882581	0.914914	0.592701	0.180405
										HR	0.131125	0.103603	0.053562	-0.00755	0.468469	0.383529	1.39314	1.0746		MAPK8IP1P2	-0.03894	-0.16661	-0.11313	0.374752	1.17954	0.965623	0.150561	0.159159
										RASGEF1B	0.342062	0.32107	-0.18758	-0.30369	0.593171	-0.35119	2.84145	0.663794		LOC107985678	-0.14362	-0.18862	-0.0734	-0.0216	1.22946	1.06129	0.099669	0.433168
										NFATC4	-0.0159	-0.0258	0.14498	0.121531	0.380698	0.378	1.40878	1.20951		C3	-0.22083	0.181529	0.172298	0.048338	0.416715	0.271137	0.645981	0.771362
										IFI44L	-0.24565	-0.20634	-0.17419	-0.43127	-0.09778	0.352393	2.63826	2.12414		LY6K	-0.19643	0.074222	0.091999	0.170294	1.10896	1.35017	-0.04762	-0.27184
										TSPAN18	0.20125	-0.05596	0.163998	0.170777	0.336223	0.193992	1.18219	1.07673		CEACAM19	0.111656	0.351812	-0.35001	-0.23649	1.46962	1.15855	-0.29966	0.061315
										IL1B	0.33009	0.546103	-0.21808	-0.32292	0.475164	-0.03211	2.83892	-0.01525		DHRS2	0.013961	0.06852	0.123264	0.039089	-0.39258	-0.33756	1.21087	1.52352
										HYAL1	-0.00053	0.0053	-0.02119	0.100261	0.196645	0.399781	1.34988	1.29774		BCO2	-0.08353	0.209497	-0.10216	0.196464	1.03871	0.786172	0.088718	-0.03353
										LINGO1	-0.06178	0.172851	-0.03029	0.180474	0.423678	0.245798	1.27184	1.0429		MIR210HG	-0.04826	-0.09796	0.012577	0.108316	0.868734	1.19388	-0.13798	0.204669
										LINC01602	0.163402	0.124327	0.138493	0.067064	-0.10058	-0.01462	1.71603	1.17533		COL6A2	-0.02518	0.045221	-0.10895	0.146505	0.804809	1.07422	-0.03823	0.154566
										HRC	-0.36464	-0.13685	0.005569	-0.00128	0.346196	0.240771	1.71285	1.49948		LOC112267866	0.134292	-0.23153	0.067554	0.119182	1.04897	0.640716	0.080512	0.064643
										IFI27	-0.57228	-0.3016	-0.39328	-0.65442	-0.51063	-0.16074	3.41855	2.9622		ADGRD1	-0.08302	0.130079	-0.0493	-0.01175	-0.09453	0.04813	1.95676	0.083272
										ADAMTS4	-0.10099	0.150121	0.050407	0.058249	0.052469	-0.01547	1.631	1.37834		PROCR	-0.29002	-0.1455	-0.22989	-0.00701	-0.91686	-0.65763	-0.22958	0.09075
										GRASP	-0.066	-0.00276	0.099719	0.32808	0.374698	0.276255	1.21639	0.817777		EPPIN-WFDC6	-0.32023	-0.48058	-0.62106	-0.10098	-1.75074	-0.84461	-0.47649	-0.51056
										OSM	-0.33774	-0.02011	0.03091	-0.13446	0.450227	0.307755	2.55104	0.456003		RNU5E-1	-0.62178	-1.67319	-0.36688	1.22739	-2.35134	-3.60423	1.05104	-0.71362
										NPR1	-0.06417	0.094999	0.145296	0.07913	0.473587	0.27968	0.987414	0.976084		CRMP1	-0.73854	-0.61566	-0.71713	-0.90352	-0.63488	-0.60105	-0.82449	-0.83324
										ERVH48-1	0	0	0.369645	0.161722	0.941806	1.19714	0.238947	0.081135		CD22	-0.65082	-0.884	-0.70095	-0.98372	-0.91095	-0.91213	-0.98386	-0.6299
										COL1A1	0.038166	-0.10827	0.052706	0.011552	0.354918	0.123392	1.36098	1.21434		ID3	-1.08143	-1.08143	-0.6664	-1.08143	-1.08143	-0.85839	-0.87971	-0.98084
										LOC105369367	-0.05964	-0.1061	-0.0661	0.009492	0.040075	-0.02827	1.84609	1.43678		RAG2	-1.33758	-1.27277	-1.0992	-1.33758	-1.25782	-1.18359	-1.33758	-1.33758
										NTRK1	0.031956	0.008137	0.236394	0.189431	0.328596	0.132427	1.05945	0.77469		VPREB3	-2.07369	-1.65457	-1.66781	-2.08354	-0.83293	-0.48135	-1.40366	-0.97817
										NR4A2	0.273055	0.181554	-0.32898	-0.45688	0.572641	-0.8264	3.60127	0.246663		STEAP1B	-1.61492	-1.65228	-1.49194	-1.06732	-1.82005	-1.4907	-0.5716	-1.73381
										TIE1	0.073232	-0.04912	-0.00995	0.026995	0.271706	0.21963	1.06524	1.18012		LEF1	-1.46952	-1.48144	-1.21747	-1.52018	-1.56928	-1.1403	-1.5203	-1.56928
										PALLD	-0.0291	0.293678	-0.19646	-0.11974	0.115165	-0.14783	1.58629	1.28857		RAG1	-1.5319	-1.60832	-1.37371	-1.61755	-1.68963	-1.02702	-1.75763	-1.62396
										TREM1	0.069012	0.246723	-0.0606	-0.21809	0.618599	-0.13743	1.69107	0.460523		CD24	-1.70538	-1.71251	-1.52725	-1.65246	-1.7005	-1.42095	-1.76427	-1.70952
										AFAP1-AS1	-0.02715	0.019492	-0.11912	0.010398	0.073737	0.211889	1.34	1.09549		DNTT	-2.93704	-2.86184	-2.43544	-2.84441	-2.92837	-1.55435	-2.84485	-3.04326
										FLNC	0.1011	-0.12752	0.04169	-0.06189	0.151389	0.190284	1.19468	0.986986
										ATF3	0.057709	-0.1347	-0.22115	-0.46015	0.509398	-0.19388	2.75017	0.381461
										DDO	-0.13411	-0.32178	-0.04703	-0.30065	-0.22007	-0.12541	1.86622	1.91511
										SPRY1	-0.14694	-0.2275	-0.403	-0.22119	0.595685	0.094373	2.33236	0.427338
										EGR2	0.308063	-0.07145	-0.81746	-0.8724	0.566101	-0.64292	3.89392	0.273031
										SNAR-G1	-0.79335	-0.28569	-0.68331	-0.59486	-0.70346	-1.26158	4.37018	2.74629
										SIK1B	0.125036	-0.07605	-0.23321	-0.07594	0.326562	0.274869	1.47568	0.371964
										TNFRSF13C	-0.23434	-0.27732	0.02863	-0.62563	1.2	1.03658	0.918928	0.148724
										SOCS3	-0.14024	-0.07998	-0.3859	-0.75987	0.293799	-0.20998	3.46374	0.185041
										DNHD1	-0.04194	-0.28383	-0.02289	2.59376	-0.09988	-0.13555	0.068122	0.125917
										GBP1	-0.15769	-0.00724	-0.15955	-0.4456	-0.39365	-0.15481	1.95028	1.35159
										PTGS2	-0.11443	0.043327	-0.2044	-0.35639	0.019645	-0.09895	2.53312	0.038936
										LOC284454	-0.12606	-0.34263	-0.21861	-0.24444	0.12988	-0.15487	2.72614	0.047466
										LIF	0.228245	-0.16779	-0.04506	-0.11601	-0.12289	-0.15709	1.48798	0.536557
										LIPG	-0.06738	0.048533	-0.08438	0.055994	0.033826	0.129082	0.674924	0.747045
										EGR3	0.700801	-0.06089	-1.081	-1.39611	0.555745	-0.86642	3.33364	0.028192
										VENTX	-0.1526	-0.24466	-0.30035	-0.2325	0.095884	0.053915	0.827361	0.96982
										CCL3	-0.09249	-0.64114	-0.88411	-1.04653	0.322594	-0.56092	3.40998	0.512502
										KCNJ2	0.057814	-0.36109	-0.71781	-0.53795	-0.46311	-0.47646	2.47396	0.910118
										FOS	-0.47656	-0.52219	-0.52517	-0.70119	-0.22096	-0.65623	3.19634	0.190311
										CCN2	0.500329	-0.29079	-1.06633	-1.10788	-0.46568	-0.87934	2.9081	-0.16923
										EGR1	-0.1846	-0.86627	-0.84705	-1.12086	0.192547	-0.70688	2.75405	-0.05262
										DHRS7C	-1.99563	-1.99563	0.44853	0.546762	0.511009	-0.02836	-1.99563	-1.99563
										SNAR-C3	1.17624	-1.63054	0.83044	-2.65275	-2.84425	-2.39913	-1.06009	-1.60875

## Sheet: Figure 4b, c
Figure 4b Expression	ING4	ING5	JADE1	JADE2	JADE3	BRPF1	KAT7	MEAF6		Figure 4b Viability	ING4	ING5	JADE1	JADE2	JADE3	BRPF1	KAT7	MEAF6		Figure 4c	ING4;ING5
Reh	5.83693	6.09908	4.71039	5.17393	4.08406	5.0018	4.97453	6.03716		Reh	0.130987	0.034664	0.175943	0.080778	-0.06903	-0.27915	-0.25074	-0.6158		Reh	-4.43999
THP-1	3.9241	5.0018	4.21956	3.67807	1.82782	4.8953	4.98641	5.81353		THP-1	0.15366	-0.05205	0.163532	0.060829	0.01053	-0.71018	-0.14675	-0.40832		THP-1	-4.10749
MV4-11	5.46826	5.18785	3.18587	3.03738	1.72683	4.08066	4.04527	5.61353		MV4-11	0.136788	-0.16658	0.083583	-0.079	-0.27643	-0.56003	-0.56509	-0.63408		MV4-11	-3.92585
P31FUJ	6.09656	4.33985	4.94533	4.65993	3.06178	4.56864	5.16551	6.74725		P31FUJ	-0.15111	0.041127	0.070733	0.153995	-0.13512	-0.83597	-0.56842	-0.71158		P31FUJ	-3.14481
OCI-AML2	5.52701	5.14078	4.29425	4.10769	1.45418	3.98914	4.63052	6.0691		OCI-AML2	0.188422	-0.37651	-0.20887	-0.26431	0.025546	-0.81978	-0.50447	-0.60626		OCI-AML2	-2.75936
Nomo1	5.31723	5.05961	3.27501	4.09845	3.5373	3.86394	4.40667	5.4002		Nomo1	0.123376	-0.17226	0.218798	-0.00698	-0.37718	-0.41197	-0.42131	-0.53624		Nomo1	-0.89538
OCI-AML3	5.59634	4.82579	3.24336	3.62059	0.713696	3.88069	4.91025	5.45549		OCI-AML3	0.264152	-0.01656	0.050132	0.180439	-0.00451	-0.26788	0.047292	-0.55266		OCI-AML3	-0.75942

## Sheet: Figure 4e-g
Figure 4e	Rep1	Rep2	Rep3		Figure 4f	dLFC		Figure 4g	NT	ING4 KO	BRPF1 KO	MEAF6 KO
Safe	0.00881307	-0.0124294	-0.00176909		Safe	-0.00096			-1.49314	-1.66933	-3.26245	-1.81533
ING4	-0.00275718	-0.0110605	-0.0131438		Safe	-0.00927			-1.33645	-1.56802	-1.42512	-3.6666
Safe-sg1	-0.418622	-0.447622	-0.397248		Safe	-0.01135			-1.18976	-2.59305	-2.35091	-1.52118
ING4-sg1	-0.559114	-0.592434	-0.552541		PHD-sg6	-0.28725			-1.03134	-4.32756	-1.4808	-1.80413
Safe-sg2	-0.275538	-0.262302	-0.252454		PHD-sg7	-0.09846			-0.94082
ING4-sg2	-0.352997	-0.33835	-0.305928		PHD-sg8	-0.3165			-0.8068
Safe-sg3	-0.0978473	-0.111719	-0.0863882		PHD-sg9	-0.34363			-0.62697
ING4-sg3	-0.178564	-0.190801	-0.220599		PHD-sg6	-0.32539			-0.56982
Safe-sg4	-0.150025	-0.146078	-0.146078		PHD-sg7	-0.10864			-0.41399
ING4-sg4	-0.330149	-0.376691	-0.415037		PHD-sg8	-0.31217			-0.31175
Safe-sg5	-0.17148	-0.203345	-0.203345		PHD-sg9	-0.29268			-0.36745
ING4-sg5	-0.305987	-0.350257	-0.309955		PHD-sg6	-0.30937			-0.22339
Safe-sg6	-0.0799482	-0.111109	-0.0778945		PHD-sg7	-0.101			-0.04811
ING4-sg6	-0.376902	-0.415037	-0.399025		PHD-sg8	-0.30786			0.060406
Safe-sg7	-0.0219704	-0.0182854	-0.0312244		PHD-sg9	-0.30181			-1.24481
ING4-sg7	-0.122287	-0.132465	-0.124825		ING	-0.13795			-1.14982
Safe-sg8	-0.125531	-0.171887	-0.151422		ING	-0.08957			-0.97289
ING4-sg8	-0.466112	-0.461786	-0.457473		ING	-0.07991			-0.92631
Safe-sg9	-0.0948669	-0.125894	-0.115477		ING	-0.18275			-0.82508
ING4-sg9	-0.455712	-0.404761	-0.413892		ING	-0.11326			-0.71354
					ING	-0.17127			-0.55059
					ING	-0.07492			-0.41379
					ING	-0.09215			-0.29899
					ING	-0.2293			-0.19992
					ING	-0.15753			-0.15929
					ING	-0.13138			-0.07294
					ING	-0.0425			-0.00644
					ING	-0.12195			-0.01973
					ING	-0.26764
					ING	-0.11723
